# Supplementary material for: STAG2 deficiency induces interferon responses via cGAS-STING pathway and restricts virus infection
Source: Nat Commun. 2018 Apr 16;9:1485. doi: 10.1038/s41467-018-03782-z (PMC5902600; doi:10.1038/s41467-018-03782-z)
Supplement: Supplementary file 4 — Supplementary Data 1 [file 41467_2018_3782_MOESM4_ESM.xlsx]

## Sheet: Sheet1
Gene Symbol	num	neg|score	neg|p-value	neg|fdr	neg|rank	neg|goodsgrna	pos|score	pos|p-value	pos|fdr	pos|rank	pos|goodsgrna
FA2H	6	1	1	1	21814	0	1.1205e-21	2.2693e-07	0.000248	1	6
SPTSSA	6	1	1	1	21815	0	3.7441e-17	2.2693e-07	0.000248	2	6
SLC35A1	6	0.94904	0.96141	1	20847	1	5.1461e-12	2.2693e-07	0.000248	3	5
CMAS	6	0.99234	0.99228	1	21618	0	4.3674e-11	2.2693e-07	0.000248	4	3
UGCG	6	0.99991	0.99991	1	21799	0	7.4253e-11	2.2693e-07	0.000248	5	5
STAG2	6	1	1	1	21809	0	9.8632e-11	2.2693e-07	0.000248	6	5
EMC6	6	1	1	1	21813	0	1.5259e-10	2.2693e-07	0.000248	7	6
KDSR	6	0.93979	0.95722	1	20757	1	1.6459e-10	2.2693e-07	0.000248	8	5
EMC3	6	0.039538	0.12701	0.937353	2955	1	5.3742e-10	2.2693e-07	0.000248	9	5
GNE	6	0.36355	0.60812	1	13185	2	1.2562e-09	2.2693e-07	0.000248	10	3
SPTLC2	6	0.99114	0.99109	1	21586	0	2.8608e-09	2.2693e-07	0.000248	11	3
UNC50	6	0.70952	0.84846	1	18253	1	4.8909e-09	2.2693e-07	0.000248	12	4
ST6GALNAC4	6	0.13783	0.32708	0.977435	7230	1	5.939e-09	2.2693e-07	0.000248	13	5
SMARCB1	6	0.43876	0.66518	1	14349	1	5.9704e-09	2.2693e-07	0.000248	14	5
SLC35A2	6	0.95351	0.96359	1	20901	1	6.1106e-09	2.2693e-07	0.000248	15	3
KCTD5	6	0.99996	0.99996	1	21802	0	6.291e-09	2.2693e-07	0.000248	16	5
ARID1A	6	1	1	1	21811	0	1.4013e-08	2.2693e-07	0.000248	17	5
RALGAPA1	6	0.99999	0.99999	1	21806	0	3.7871e-08	2.2693e-07	0.000248	18	5
ST3GAL5	6	0.58362	0.7725	1	16570	2	4.9266e-08	2.2693e-07	0.000248	19	3
B4GALT5	6	0.35925	0.60486	1	13116	1	5.5946e-08	2.2693e-07	0.000248	20	3
GLTP	6	0.99718	0.99722	1	21717	0	2.3219e-07	6.8079e-07	0.000707	21	4
ING3	6	0.99961	0.99961	1	21782	0	2.7154e-07	9.0772e-07	0.0009	22	3
NF2	6	0.99978	0.99977	1	21789	0	4.1708e-07	1.1347e-06	0.001076	23	3
ATP6AP1	6	1	1	1	21812	0	7.9499e-07	2.9501e-06	0.002682	24	5
TFAP4	6	0.40286	0.63816	1	13840	2	1.0148e-06	3.404e-06	0.00297	25	3
SPTLC1	6	0.99965	0.99965	1	21783	0	1.1065e-06	3.8578e-06	0.003237	26	3
SSX2B	5	0.39479	0.632	1	13688	1	1.1759e-06	4.3117e-06	0.003359	27	4
ATP6AP2	6	0.99052	0.9905	1	21581	0	1.1957e-06	4.3117e-06	0.003359	28	4
hsa-mir-218-1	4	1	1	1	21808	0	1.494e-06	6.581e-06	0.00495	29	4
PAXIP1	6	0.87996	0.93321	1	20180	1	1.657e-06	7.0349e-06	0.005116	30	3
PAGR1	6	0.90498	0.94419	1	20454	1	1.7734e-06	7.9426e-06	0.005387	31	3
CHD8	6	1	1	1	21807	0	1.8917e-06	7.9426e-06	0.005387	32	4
GALE	6	0.51275	0.72075	1	15503	1	1.987e-06	8.3964e-06	0.005387	33	2
HSPA14	6	0.65776	0.82548	1	17762	2	2.167e-06	8.3964e-06	0.005387	34	4
DEGS1	6	0.18685	0.39713	0.991563	8718	3	2.6775e-06	1.0212e-05	0.006365	35	3
CTDSPL2	6	0.20055	0.4159	0.991563	9094	2	2.989e-06	1.0666e-05	0.006463	36	3
MMGT1	6	0.72995	0.85739	1	18418	1	3.3993e-06	1.2027e-05	0.007091	37	3
CERS2	6	0.8764	0.93112	1	20090	1	4.9244e-06	1.6112e-05	0.00925	38	2
LATS2	6	0.99919	0.99918	1	21770	0	6.2885e-06	1.9289e-05	0.01079	39	4
SAP130	6	0.074803	0.21122	0.965592	4765	2	6.6865e-06	2.0197e-05	0.011015	40	4
HNRNPA1	6	0.97715	0.97794	1	21266	1	9.1697e-06	2.4735e-05	0.013161	41	3
MYC	6	0.9955	0.99555	1	21682	0	1.0209e-05	2.8366e-05	0.014734	42	3
PDCD10	6	0.90498	0.94419	1	20444	1	1.1392e-05	3.4267e-05	0.017384	43	4
ZNF790	6	0.80909	0.89463	1	19251	2	1.4903e-05	4.5613e-05	0.022615	44	3
C1GALT1	6	0.82687	0.90367	1	19473	1	1.7038e-05	5.4236e-05	0.026293	45	4
SLC39A9	6	0.35143	0.59889	0.999837	13040	1	1.9657e-05	6.6945e-05	0.031748	46	4
SOCS3	6	0.94451	0.95932	1	20802	1	2.218e-05	7.693e-05	0.035707	47	3
SUV39H1	6	0.99473	0.99474	1	21669	0	2.5982e-05	8.8276e-05	0.04012	48	3
ARID2	6	0.77087	0.87607	1	18869	1	3.3425e-05	0.00011369	0.050616	49	3
SUDS3	6	0.8605	0.92192	1	19907	1	3.6354e-05	0.00012504	0.054554	50	3
COG7	6	0.99998	0.99999	1	21803	0	3.8135e-05	0.00013412	0.056264	51	4
HDAC6	6	0.049258	0.15163	0.945558	3470	2	3.8165e-05	0.00013412	0.056264	52	4
EMC1	6	0.99988	0.99987	1	21795	0	4.2465e-05	0.00014955	0.061554	53	3
ZBTB21	6	0.99999	0.99999	1	21804	0	4.6934e-05	0.00016498	0.066648	54	4
PHIP	6	1	1	1	21810	0	5.2462e-05	0.00018903	0.074977	55	4
OSBP	6	0.95351	0.96359	1	20919	1	0.0001079	0.00033018	0.125896	56	3
SIN3A	6	0.88411	0.93567	1	20218	1	0.00010851	0.000332	0.125896	57	3
TAOK1	6	0.99954	0.99954	1	21781	0	0.00010926	0.00033472	0.125896	58	3
UGP2	6	0.85689	0.91987	1	19844	2	0.00011109	0.00034108	0.126112	59	3
SSX1	6	0.90191	0.94318	1	20429	1	0.0001355	0.00041188	0.149752	60	2
hsa-mir-648	4	0.49194	0.70531	1	15185	1	0.0001491	0.00044456	0.158984	61	2
SV2A	6	0.99995	0.99996	1	21800	0	0.00015392	0.00045953	0.16169	62	3
PTPLAD1	6	0.97959	0.97992	1	21318	1	0.00016183	0.00047905	0.165881	63	3
CPA6	6	0.4572	0.67905	1	14644	2	0.00019705	0.00059025	0.200076	64	3
KLF5	6	0.99996	0.99996	1	21801	0	0.00019832	0.00059615	0.200076	65	3
XAGE1E	2	0.99978	0.99976	1	21788	0	0.00022439	0.00067376	0.219965	66	2
MFSD5	6	0.70895	0.84821	1	18198	2	0.0002254	0.00067557	0.219965	67	2
SLC5A11	6	0.81792	0.89913	1	19350	1	0.0002582	0.00077361	0.24818	68	3
SBNO2	6	0.97959	0.97992	1	21332	1	0.00026766	0.00080492	0.254484	69	2
CCDC115	6	0.8605	0.92192	1	19883	1	0.00030024	0.00088616	0.276167	70	3
KDM5C	6	0.079149	0.22079	0.96565	4966	1	0.00032221	0.00094017	0.28541	71	3
ATP6V1D	6	0.73836	0.86107	1	18510	2	0.00032283	0.00094199	0.28541	72	3
ATP6V1G1	6	0.56725	0.76059	1	16321	2	0.00034367	0.000996	0.29568	73	3
hsa-mir-500b	4	0.88957	0.93902	1	20333	1	0.00034955	0.0010119	0.29568	74	2
MGAT1	6	0.43726	0.66404	1	14267	3	0.00036048	0.0010405	0.29568	75	2
KLB	6	0.31316	0.5585	0.999837	12100	2	0.0003617	0.0010432	0.29568	76	2
C16orf87	6	0.78809	0.8843	1	19005	2	0.00036191	0.0010437	0.29568	77	3
CHD7	6	0.8458	0.91373	1	19745	2	0.00036725	0.0010577	0.295824	78	3
FAM156A	4	0.99602	0.99605	1	21693	0	0.00038135	0.0010913	0.301354	79	2
PSMD14	6	0.86781	0.92605	1	19958	2	0.00042903	0.0012238	0.332906	80	2
SETD2	6	0.97573	0.97691	1	21246	1	0.00043301	0.0012361	0.332906	81	3
SPECC1	6	0.20886	0.42703	0.991563	9380	3	0.00047993	0.0013677	0.363861	82	3
GAPDHS	6	0.80146	0.89083	1	19187	2	0.00049322	0.0014036	0.368901	83	3
TM6SF2	6	0.97166	0.97404	1	21172	1	0.00051759	0.0014657	0.376179	84	3
SLC23A2	6	0.21614	0.43668	0.992889	9513	1	0.00051787	0.0014657	0.376179	85	2
ING1	6	0.36754	0.61115	1	13284	2	0.00052662	0.0014871	0.377216	86	2
ESRRB	6	0.75083	0.86669	1	18612	1	0.00054583	0.0015347	0.38483	87	2
GRM3	6	0.44461	0.66963	1	14409	2	0.00055331	0.0015611	0.386417	88	2
EMC4	6	0.98407	0.98397	1	21429	1	0.00055933	0.0015765	0.386417	89	2
ADRM1	6	0.8764	0.93112	1	20098	1	0.00057942	0.0016246	0.390876	90	3
PFKFB3	6	0.044619	0.13996	0.942512	3184	2	0.00058372	0.0016332	0.390876	91	2
BRD1	6	0.98987	0.98985	1	21567	0	0.00059559	0.0016591	0.390876	92	3
MAX	6	0.98192	0.98194	1	21365	1	0.00059859	0.0016664	0.390876	93	3
ARHGAP44	6	0.74054	0.86204	1	18552	1	0.00060599	0.0016845	0.390931	94	3
SEMA4G	6	0.11251	0.28913	0.975574	6431	2	0.00062444	0.0017276	0.394544	95	2
HOXB2	6	0.43012	0.65864	1	14208	3	0.00062766	0.0017362	0.394544	96	1
NPC1	6	0.90498	0.94419	1	20450	1	0.00064369	0.0017812	0.400582	97	2
EBP	6	0.34312	0.59223	0.999837	12887	2	0.00066247	0.0018229	0.405789	98	3
SPTBN1	6	0.86855	0.92646	1	20025	1	0.00068306	0.0018733	0.412791	99	2
YIF1A	6	0.99919	0.99918	1	21769	0	0.00071654	0.0019668	0.429059	100	3
TSR1	6	0.63787	0.81159	1	17465	2	0.0007582	0.0020617	0.445299	101	2
PHF6	6	0.37446	0.6165	1	13374	2	0.00076687	0.0020875	0.446467	102	3
GOLGA5	6	0.60582	0.78855	1	16949	1	0.00079537	0.0021488	0.453607	103	3
IFITM2	6	0.86855	0.92646	1	20039	1	0.00080982	0.0021797	0.453607	104	2
OR7D4	6	0.88411	0.93567	1	20235	1	0.00081127	0.0021833	0.453607	105	3
hsa-mir-4804	4	0.16852	0.37143	0.98307	8229	1	0.00083847	0.0022627	0.465023	106	2
NR3C2	6	0.96863	0.9721	1	21122	1	0.00084456	0.0022809	0.465023	107	3
CNTRL	6	0.26661	0.50194	0.998268	10858	3	0.00087863	0.0023676	0.472772	108	2
MORC3	6	0.071505	0.204	0.96397	4567	2	0.00088376	0.0023794	0.472772	109	2
RHEB	6	0.94451	0.95932	1	20820	1	0.00088565	0.0023839	0.472772	110	2
HSD17B11	6	0.11308	0.28999	0.975574	6447	3	0.00089928	0.0024148	0.474579	111	3
USPL1	6	0.79033	0.88538	1	19043	1	0.00091498	0.0024488	0.476971	112	3
DNAJC2	6	0.11308	0.28999	0.975574	6461	2	0.0009438	0.0025282	0.488084	113	3
IFITM5	6	0.22145	0.44373	0.992889	9642	2	0.00097071	0.0025922	0.490483	114	2
AGO4	6	0.27329	0.51026	0.998268	11070	3	0.00097467	0.0025995	0.490483	115	2
ATP6V0E1	6	0.43012	0.65864	1	14215	2	0.000979	0.0026081	0.490483	116	2
SPIN4	6	0.53526	0.73727	1	15907	2	0.0010127	0.0026798	0.49635	117	2
ATP6V1H	6	0.8764	0.93112	1	20101	1	0.0010147	0.0026848	0.49635	118	2
GRIPAP1	6	0.64668	0.81794	1	17550	2	0.0010289	0.0027202	0.498669	119	2
CDH16	6	0.98597	0.98588	1	21472	0	0.0010509	0.0027815	0.502772	120	3
PHF17	6	0.3351	0.58331	0.999837	12662	2	0.0010717	0.0028323	0.502772	121	3
RNF17	6	0.90802	0.94514	1	20483	1	0.001077	0.0028428	0.502772	122	3
SLC30A1	6	0.98407	0.98397	1	21442	1	0.0010872	0.002865	0.502772	123	3
hsa-mir-6857	4	0.96971	0.9728	1	21151	0	0.0010878	0.0028659	0.502772	124	2
GPR143	6	0.5048	0.71492	1	15408	2	0.001094	0.0028809	0.502772	125	3
ING5	6	0.22166	0.44399	0.992889	9737	4	0.0011797	0.0031151	0.539329	126	1
MAMSTR	6	0.98192	0.98194	1	21374	1	0.001195	0.0031496	0.539488	127	3
GBP3	6	0.57378	0.76534	1	16396	1	0.0012022	0.0031655	0.539488	128	3
IL33	6	0.28776	0.5281	0.998268	11527	2	0.0012599	0.0032862	0.555722	129	2
MS4A6A	6	0.079653	0.22188	0.96565	4989	3	0.0012801	0.0033443	0.56054	130	1
hsa-mir-4472-1	4	0.93669	0.95593	1	20727	1	0.0012891	0.0033661	0.56054	131	2
SPINK6	6	0.52529	0.72999	1	15716	3	0.0013302	0.0034655	0.56798	132	1
RALGAPB	6	0.9955	0.99555	1	21678	0	0.0013328	0.00347	0.56798	133	2
SH3GL3	6	0.29937	0.54209	0.998268	11731	3	0.001342	0.0034936	0.56798	134	2
COTL1	6	0.40286	0.63816	1	13850	2	0.0013606	0.0035453	0.56798	135	2
ZCCHC14	6	0.80909	0.89463	1	19252	2	0.0013676	0.003559	0.56798	136	2
STAT6	6	0.41679	0.64856	1	13994	1	0.0013799	0.0035916	0.56798	137	3
PDPR	6	0.22166	0.44399	0.992889	9732	4	0.0013804	0.003593	0.56798	138	1
FAM210B	6	0.967	0.97109	1	21104	1	0.0014409	0.0037332	0.585904	139	2
C9orf91	6	0.58362	0.7725	1	16546	2	0.0014646	0.0037927	0.586932	140	3
KRT1	6	0.26288	0.49731	0.998268	10767	3	0.001465	0.0037936	0.586932	141	2
MROH6	6	0.20055	0.4159	0.991563	9072	2	0.0014807	0.0038394	0.589841	142	1
DDN	6	0.63805	0.81173	1	17478	2	0.0015065	0.0039075	0.593475	143	3
WDR7	6	0.90174	0.94313	1	20426	1	0.0015098	0.0039175	0.593475	144	3
ARL11	6	0.89836	0.94202	1	20399	1	0.0015564	0.0040437	0.608365	145	3
CPEB4	6	0.86855	0.92646	1	20036	1	0.0015762	0.0040977	0.609719	146	3
IL20	6	0.32098	0.56745	0.999837	12342	4	0.0015811	0.0041086	0.609719	147	1
hsa-mir-6894	4	0.80117	0.89067	1	19184	1	0.0015968	0.0041394	0.610149	148	2
PPP6C	6	0.38487	0.62443	1	13535	3	0.0016814	0.0042906	0.628181	149	1
KLHL14	6	0.93466	0.95504	1	20716	1	0.0017315	0.0043836	0.637525	150	1
SPATA31A2	2	0.99822	0.99825	1	21745	0	0.0017782	0.0044662	0.642099	151	2
IGSF10	6	0.13427	0.32183	0.976602	7101	3	0.0017817	0.0044739	0.642099	152	1
KLHL30	6	0.91134	0.94627	1	20504	1	0.0018222	0.0045502	0.648547	153	2
VWC2L	6	0.12936	0.31455	0.976602	6936	4	0.0018383	0.0045783	0.648547	154	2
GPR183	6	0.15071	0.34592	0.980773	7661	1	0.0018927	0.0046773	0.65648	155	2
DLL3	6	0.35513	0.60168	1	13078	3	0.0019009	0.0046945	0.65648	156	2
KIAA0586	4	0.40547	0.64008	1	13868	2	0.0019773	0.0048225	0.670083	157	2
CKM	6	0.068122	0.1964	0.954856	4485	3	0.0020008	0.0048668	0.671318	158	2
CDS1	6	0.096824	0.25857	0.967238	5741	3	0.0020318	0.0049219	0.671318	159	2
RCOR3	6	0.10556	0.27651	0.967238	6111	2	0.0020324	0.0049237	0.671318	160	1
TCEB2	6	0.44811	0.67225	1	14490	1	0.0021729	0.0051565	0.69475	161	2
TRIP13	6	0.56559	0.75938	1	16308	3	0.0021758	0.0051593	0.69475	162	2
LOXL1	6	0.16057	0.36023	0.98307	7947	3	0.0023124	0.0053749	0.71934	163	2
hsa-mir-4701	4	0.95914	0.96654	1	20995	0	0.0023585	0.0054484	0.724734	164	1
GOLIM4	4	0.22721	0.45134	0.995242	9813	2	0.0024414	0.0055886	0.738884	165	2
THG1L	6	0.087635	0.23911	0.96565	5323	3	0.0024967	0.0056794	0.746309	166	2
CAND1	6	0.22925	0.45398	0.995242	9869	2	0.0025217	0.0057184	0.746309	167	2
2017-03-06	6	0.34801	0.59621	0.999837	12911	3	0.0025469	0.0057516	0.746309	168	2
OR5H14	6	0.95774	0.96581	1	20975	1	0.0025723	0.0057997	0.746309	169	2
GRN	6	0.16154	0.3616	0.98307	8002	4	0.0025838	0.0058192	0.746309	170	1
RNF41	6	0.96534	0.97004	1	21060	1	0.0026041	0.00585	0.746309	171	2
TRPM6	6	0.14854	0.34269	0.978898	7603	2	0.0026425	0.0059231	0.749871	172	2
GAGE6	1	0.99734	0.99739	1	21719	0	0.0026578	0.0059467	0.749871	173	1
PMM2	6	0.59314	0.77938	1	16717	3	0.0026841	0.0059935	0.751423	174	1
MLL2	4	0.98325	0.98318	1	21410	0	0.0027384	0.0060792	0.757822	175	2
NonTargetingControlGuideForHuman_0671	1	0.99722	0.99725	1	21718	0	0.0027833	0.0061514	0.758321	176	1
PI3	6	0.88911	0.93875	1	20301	2	0.0027843	0.0061528	0.758321	177	1
TLR5	6	0.4564	0.67847	1	14596	3	0.0028122	0.0061991	0.759734	178	2
hsa-mir-6872	4	0.18291	0.39169	0.990679	8588	2	0.0028734	0.0063062	0.764525	179	2
HEXIM1	6	0.13783	0.32708	0.977435	7225	2	0.0028845	0.0063239	0.764525	180	1
hsa-mir-191	4	0.68509	0.83786	1	17999	2	0.0029012	0.0063566	0.764525	181	2
KLHL15	6	0.34186	0.59082	0.999837	12849	2	0.0029158	0.0063783	0.764525	182	2
SPIN3	6	0.26661	0.50194	0.998268	10867	2	0.0029597	0.0064582	0.766608	183	2
SPG20	6	0.068122	0.1964	0.954856	4472	1	0.0029835	0.0065059	0.766608	184	2
LSR	6	0.094058	0.25274	0.967238	5657	4	0.0029847	0.00651	0.766608	185	1
SSX4B	4	0.99881	0.99882	1	21759	0	0.0030006	0.0065363	0.766608	186	2
OSMR	6	0.021866	0.079742	0.923104	1833	3	0.0030348	0.0066026	0.770239	187	2
MYH10	6	0.22166	0.44399	0.992889	9745	4	0.003097	0.0067237	0.778747	188	2
ST3GAL4	6	0.97715	0.97794	1	21284	1	0.0031109	0.0067469	0.778747	189	2
CUEDC2	6	0.62705	0.80384	1	17236	1	0.003216	0.0069284	0.791064	190	2
hsa-mir-7705	2	0.80761	0.89391	1	19219	0	0.0032202	0.0069366	0.791064	191	1
AQP11	6	0.5999	0.78422	1	16831	3	0.0032514	0.0070051	0.791064	192	2
hsa-mir-4279	4	0.24665	0.4767	0.998268	10382	2	0.0032607	0.0070215	0.791064	193	1
TRPM2	6	0.0078956	0.03321	0.893279	788	5	0.0032853	0.0070641	0.791064	194	1
CELSR3	6	0.96166	0.96793	1	21007	1	0.0032942	0.0070773	0.791064	195	2
ZNF664-FAM101A	4	0.97669	0.97761	1	21257	0	0.0033681	0.0072016	0.791064	196	2
FBXO9	6	0.088045	0.23997	0.96565	5331	3	0.0033841	0.0072293	0.791064	197	2
C1GALT1C1	6	0.47422	0.69192	1	14847	3	0.0033854	0.0072307	0.791064	198	1
TLX2	6	0.97166	0.97404	1	21171	1	0.0033913	0.0072389	0.791064	199	2
SETD1A	6	0.66951	0.8308	1	17885	2	0.0034004	0.0072525	0.791064	200	2
C3orf62	6	0.2319	0.45752	0.995242	9916	3	0.0034204	0.0072888	0.791069	201	2
HHLA2	6	0.58453	0.77319	1	16598	1	0.0034856	0.0073895	0.798035	202	2
PSMD4	6	0.59509	0.78078	1	16807	1	0.003523	0.0074647	0.802175	203	2
NonTargetingControlGuideForHuman_0739	1	0.9964	0.99644	1	21701	0	0.0035953	0.0075947	0.806399	204	1
hsa-mir-7641-2	3	0.94864	0.96123	1	20841	0	0.0035994	0.0075988	0.806399	205	1
TMEM116	6	0.16067	0.36039	0.98307	7976	2	0.003612	0.0076201	0.806399	206	2
DCHS1	6	0.028905	0.09905	0.933413	2297	4	0.0036607	0.0077073	0.806399	207	2
HDAC3	6	0.12936	0.31455	0.976602	6938	2	0.0036946	0.0077622	0.806399	208	2
SMC3	6	0.72995	0.85739	1	18447	1	0.0037192	0.0078066	0.806399	209	2
TSNAX	6	0.56725	0.76059	1	16357	2	0.0037287	0.007823	0.806399	210	2
HGC6.3	6	0.88411	0.93567	1	20228	1	0.003736	0.0078343	0.806399	211	1
FTSJD1	5	0.98893	0.98889	1	21530	0	0.0037404	0.0078398	0.806399	212	1
DMAP1	6	0.68877	0.83952	1	18037	1	0.0037667	0.0078874	0.806399	213	2
MAGIX	6	0.36754	0.61115	1	13293	2	0.003786	0.0079106	0.806399	214	1
FOXH1	6	0.51985	0.72597	1	15633	3	0.0038125	0.0079591	0.807575	215	2
GCLM	6	0.13427	0.32183	0.976602	7090	3	0.0038779	0.0080694	0.814975	216	2
CDC14B	6	0.19514	0.40866	0.991563	8938	2	0.0039362	0.0081643	0.818609	217	2
RIIAD1	6	0.3761	0.61773	1	13426	1	0.0039673	0.0082206	0.818609	218	2
EIF4G1	6	0.70895	0.84821	1	18210	2	0.0039712	0.0082292	0.818609	219	2
NUDCD2	6	0.032426	0.10846	0.933413	2494	2	0.0039863	0.0082555	0.818609	220	1
C3AR1	6	0.99953	0.99953	1	21779	0	0.00403	0.0083513	0.824358	221	2
OST4	5	0.027013	0.093915	0.923104	2173	1	0.0041059	0.0084929	0.83456	222	2
PLIN4	6	0.40286	0.63816	1	13845	1	0.0042411	0.0087348	0.854482	223	2
hsa-mir-296	4	0.93112	0.95365	1	20675	1	0.0042957	0.0088328	0.85865	224	1
OR5H2	6	0.82256	0.90143	1	19457	1	0.004318	0.00887	0.85865	225	2
TRMT11	6	0.067893	0.19587	0.954856	4458	3	0.0043367	0.0089005	0.85865	226	1
TECTB	6	0.10326	0.27187	0.967238	6055	3	0.0044079	0.0090085	0.85865	227	2
FILIP1L	6	0.063195	0.18518	0.953347	4197	2	0.0044367	0.0090679	0.85865	228	1
PLA2R1	6	0.33082	0.57853	0.999837	12500	2	0.0044614	0.009111	0.85865	229	2
MED29	6	0.53495	0.73705	1	15823	3	0.0044655	0.0091192	0.85865	230	2
AUTS2	6	0.0543	0.16388	0.9462	3728	4	0.0044987	0.0091728	0.85865	231	2
ZNF660	6	0.33488	0.58303	0.999837	12612	2	0.0045152	0.0092023	0.85865	232	2
IRF3	6	0.13061	0.31645	0.976602	7025	4	0.0045368	0.0092413	0.85865	233	1
SMN2	5	0.92551	0.95143	1	20634	1	0.0045563	0.0092703	0.85865	234	2
hsa-mir-4717	4	0.26319	0.49767	0.998268	10774	1	0.0045677	0.0092881	0.85865	235	2
HSD3B7	6	0.066436	0.19258	0.954856	4379	4	0.0045778	0.0093076	0.85865	236	2
OR13C4	6	0.79033	0.88538	1	19018	1	0.0045869	0.0093284	0.85865	237	1
BLMH	6	0.9877	0.98765	1	21516	0	0.0047209	0.0095556	0.874649	238	2
HAND2	6	0.95351	0.96359	1	20922	1	0.0047369	0.009584	0.874649	239	1
CXXC11	6	0.22145	0.44373	0.992889	9646	3	0.0047549	0.0096225	0.874649	240	2
ZNF541	6	0.074573	0.21074	0.965592	4719	5	0.004787	0.0096793	0.876155	241	1
RPL26L1	6	0.93466	0.95504	1	20703	1	0.004905	0.0098781	0.888837	242	2
ZFP41	6	0.31316	0.5585	0.999837	12130	3	0.004931	0.0099275	0.888837	243	2
DPY19L2	6	0.99052	0.9905	1	21575	0	0.004937	0.0099416	0.888837	244	1
PCDHB3	6	0.63787	0.81159	1	17433	3	0.0049871	0.010021	0.892322	245	1
DNPEP	6	0.63291	0.80806	1	17400	3	0.0050573	0.010143	0.898882	246	2
HADHB	6	0.98846	0.98841	1	21522	0	0.0050871	0.010195	0.898882	247	2
PARD6B	6	0.01703	0.065909	0.923104	1518	2	0.0051144	0.010248	0.898882	248	2
OR52J3	6	0.061681	0.18171	0.949917	4110	5	0.0051371	0.01029	0.898882	249	1
TAC4	6	0.36754	0.61115	1	13296	3	0.0051871	0.010378	0.898882	250	1
RWDD3	6	0.40177	0.63734	1	13718	3	0.0052073	0.01041	0.898882	251	2
TMEM176A	6	0.61659	0.79629	1	17134	2	0.005234	0.010454	0.898882	252	2
NCF1	6	0.96534	0.97004	1	21071	1	0.0052371	0.01046	0.898882	253	1
KAT5	6	0.38487	0.62443	1	13550	1	0.0052563	0.010501	0.898882	254	2
CSNK1A1L	6	0.23197	0.45762	0.995242	9947	1	0.0052787	0.010536	0.898882	255	2
APEH	6	0.44461	0.66963	1	14392	3	0.0052871	0.010548	0.898882	256	1
hsa-mir-24-2	4	0.97561	0.97682	1	21238	0	0.0053253	0.010618	0.901318	257	2
TNRC6C	6	0.50374	0.71413	1	15348	1	0.0054136	0.010775	0.910107	258	2
TRIM39-RPP21	3	0.84054	0.91095	1	19643	1	0.0054329	0.010805	0.910107	259	2
OR10G2	6	0.24796	0.47842	0.998268	10419	3	0.0054871	0.010911	0.913537	260	1
ZSWIM4	6	0.37446	0.6165	1	13359	2	0.0055371	0.010993	0.913537	261	1
hsa-mir-4649	4	0.86255	0.92307	1	19926	1	0.0055574	0.011031	0.913537	262	2
PLEKHD1	6	0.69381	0.84171	1	18080	2	0.0055871	0.011083	0.913537	263	1
DSG1	6	0.99347	0.99343	1	21641	0	0.005633	0.011164	0.913537	264	2
EIF4H	6	0.92353	0.95069	1	20618	1	0.0056376	0.011174	0.913537	265	2
RXRA	6	0.66848	0.83033	1	17862	2	0.0056871	0.011259	0.913537	266	2
RHOBTB2	6	0.5999	0.78422	1	16857	2	0.0056884	0.011261	0.913537	267	2
ZNF44	6	0.47422	0.69192	1	14848	2	0.0056977	0.011279	0.913537	268	2
LRRC48	6	0.88411	0.93567	1	20227	1	0.0057255	0.011325	0.913537	269	2
ZNF524	6	0.38487	0.62443	1	13554	2	0.0057371	0.011344	0.913537	270	1
UBE2Q1	6	0.78949	0.88499	1	19016	2	0.0057604	0.01138	0.913537	271	2
STK32C	6	0.4572	0.67905	1	14652	1	0.0057871	0.01143	0.913537	272	1
GPX8	6	0.96863	0.9721	1	21133	1	0.0057908	0.011435	0.913537	273	2
USP32	6	0.67856	0.83487	1	17955	1	0.005837	0.011514	0.913537	274	1
RHBDL3	6	0.59314	0.77938	1	16702	3	0.0058376	0.011516	0.913537	275	2
IRAK1	6	0.8458	0.91373	1	19692	2	0.0058799	0.011602	0.917043	276	2
TRA2A	6	0.41618	0.6481	1	13986	2	0.0059317	0.01169	0.91719	277	2
SART1	6	0.1444	0.33671	0.977435	7410	4	0.005937	0.011698	0.91719	278	1
NIPBL	6	0.42102	0.65178	1	14070	2	0.0059601	0.01173	0.91719	279	2
NR5A2	6	0.56331	0.75774	1	16260	1	0.005987	0.011772	0.917203	280	1
FPR1	6	0.34312	0.59223	0.999837	12856	1	0.0060869	0.01193	0.925708	281	1
WDR83	6	0.15547	0.35291	0.980773	7758	4	0.0061222	0.011986	0.925708	282	2
HNRNPA3	6	0.63113	0.80681	1	17271	2	0.0061369	0.012009	0.925708	283	2
INVS	6	0.99111	0.99106	1	21585	0	0.0062233	0.01215	0.93329	284	2
KCNJ13	6	0.0092313	0.038342	0.897468	931	4	0.0063009	0.01228	0.939986	285	2
MYOF	6	0.65323	0.82263	1	17700	3	0.0063367	0.012346	0.941685	286	1
ZNF565	6	0.030081	0.1022	0.933413	2343	3	0.0063789	0.01242	0.944061	287	2
ZNF395	6	0.73836	0.86107	1	18496	2	0.0064328	0.01252	0.948346	288	2
NCKAP1L	6	0.51563	0.72287	1	15553	3	0.0064918	0.012622	0.948873	289	2
NCOA7	6	0.3761	0.61773	1	13431	2	0.0065412	0.012706	0.948873	290	2
UQCRHL	6	0.73836	0.86107	1	18485	2	0.006561	0.012743	0.948873	291	2
C12orf76	6	0.4342	0.66174	1	14233	2	0.0065865	0.012783	0.948873	292	2
SNX13	6	0.020194	0.074947	0.923104	1725	3	0.0066057	0.012816	0.948873	293	2
SPATA2	6	0.699	0.84393	1	18142	2	0.0066156	0.01284	0.948873	294	2
CCL4	5	0.6641	0.82838	1	17832	2	0.0066164	0.012841	0.948873	295	1
GDF10	6	0.94451	0.95932	1	20819	1	0.0066365	0.012875	0.948873	296	1
SESN2	6	0.35925	0.60486	1	13139	2	0.0066864	0.012957	0.951679	297	1
GMEB2	6	0.70895	0.84821	1	18206	2	0.0067364	0.013037	0.954366	298	1
HSD11B2	6	0.3334	0.58142	0.999837	12596	3	0.0068862	0.013312	0.96606	299	1
WNT2	6	0.11528	0.29335	0.975574	6519	3	0.0069361	0.013395	0.96606	300	2
ADAD1	6	0.060227	0.17826	0.949917	4015	3	0.0069579	0.013437	0.96606	301	2
OR4D10	6	0.47422	0.69192	1	14899	2	0.0069834	0.013477	0.96606	302	2
ZNF426	6	0.13951	0.32954	0.977435	7290	4	0.006986	0.013481	0.96606	303	1
ARPC5L	6	0.17859	0.3857	0.987784	8451	2	0.0070039	0.013515	0.96606	304	2
SLC25A24	6	0.28776	0.5281	0.998268	11488	2	0.0070961	0.013689	0.96606	305	2
CXorf64	6	0.1765	0.38269	0.987784	8423	3	0.0071064	0.013704	0.96606	306	2
hsa-mir-5680	4	0.23821	0.4657	0.99685	10184	1	0.007108	0.013707	0.96606	307	2
AKR1B15	6	0.1444	0.33671	0.977435	7415	2	0.0071358	0.013758	0.96606	308	1
LITAF	6	0.35143	0.59889	0.999837	13028	3	0.0071528	0.013785	0.96606	309	2
ATF1	6	0.50477	0.7149	1	15379	3	0.0071993	0.01386	0.96606	310	2
ZMYM3	6	0.31075	0.55562	0.999837	12018	2	0.0072357	0.013926	0.96606	311	1
ZHX1	6	0.19303	0.40571	0.991563	8849	4	0.0072537	0.013958	0.96606	312	2
ZSWIM6	6	0.54291	0.7428	1	15991	2	0.0073854	0.014186	0.96606	313	2
hsa-mir-8065	4	0.09098	0.24623	0.967238	5526	3	0.007396	0.014206	0.96606	314	1
SLC41A2	6	0.34312	0.59223	0.999837	12869	3	0.0074077	0.014229	0.96606	315	2
HIVEP1	6	0.20585	0.42303	0.991563	9147	3	0.0074234	0.014257	0.96606	316	2
PKD1L3	6	0.51985	0.72597	1	15619	2	0.0074339	0.014274	0.96606	317	2
SFXN5	6	0.043199	0.13643	0.942512	3153	3	0.0074392	0.014282	0.96606	318	2
MTERF	6	0.35143	0.59889	0.999837	13061	1	0.0074523	0.014308	0.96606	319	2
SPIDR	2	0.52307	0.72833	1	15697	1	0.0074613	0.014326	0.96606	320	1
TYMS	6	0.58453	0.77319	1	16588	1	0.0074853	0.014364	0.96606	321	1
COL14A1	6	0.47574	0.69308	1	14935	2	0.0075182	0.014411	0.96606	322	2
FAH	6	0.60751	0.78974	1	16952	2	0.0075352	0.014445	0.96606	323	1
WTAP	5	0.94868	0.96124	1	20844	1	0.0075424	0.014453	0.96606	324	2
hsa-mir-4450	4	0.3196	0.56588	0.999837	12204	1	0.0075764	0.014513	0.96606	325	2
MKL1	6	0.094677	0.25406	0.967238	5704	2	0.0075851	0.014527	0.96606	326	1
NonTargetingControlGuideForHuman_0891	1	0.99238	0.99231	1	21620	0	0.0076217	0.014583	0.96606	327	1
TBC1D29	6	0.93228	0.95411	1	20684	1	0.0076242	0.014588	0.96606	328	2
hsa-mir-3713	4	0.99226	0.99221	1	21613	0	0.0076377	0.014612	0.96606	329	2
NonTargetingControlGuideForHuman_0009	1	0.99234	0.99229	1	21619	0	0.0076552	0.014644	0.96606	330	1
S1PR5	6	0.99052	0.9905	1	21579	0	0.0076849	0.014697	0.96606	331	1
NTPCR	6	0.3334	0.58142	0.999837	12576	3	0.0076934	0.014711	0.96606	332	2
STEAP1	6	0.26661	0.50194	0.998268	10851	2	0.0077095	0.014747	0.96606	333	2
C2orf15	6	0.22283	0.44555	0.995242	9761	2	0.0077348	0.014797	0.966458	334	1
CYTL1	6	0.33488	0.58303	0.999837	12646	2	0.0077847	0.014882	0.96913	335	1
NUBPL	6	0.8605	0.92192	1	19884	1	0.0079843	0.015231	0.974392	336	2
TRIM27	6	0.29891	0.54153	0.998268	11688	3	0.0080342	0.015314	0.974392	337	1
hsa-mir-433	4	0.75187	0.86718	1	18640	1	0.008059	0.015358	0.974392	338	2
POLR2D	6	0.76085	0.87138	1	18745	1	0.008134	0.015488	0.974392	339	1
PRKCSH	6	0.96534	0.97004	1	21062	1	0.008137	0.015494	0.974392	340	2
FGD1	6	0.042293	0.13414	0.942512	3071	4	0.0081838	0.015573	0.974392	341	1
hsa-mir-510	4	0.11707	0.29606	0.976602	6589	2	0.008195	0.015589	0.974392	342	2
MAB21L1	6	0.98407	0.98397	1	21440	1	0.0081974	0.015592	0.974392	343	2
KCNN1	6	0.99811	0.99814	1	21742	0	0.0082337	0.01565	0.974392	344	2
OR5I1	6	0.11251	0.28913	0.975574	6429	2	0.008258	0.015687	0.974392	345	2
ZFAND6	6	0.14515	0.33784	0.977435	7465	4	0.0082746	0.01572	0.974392	346	2
ADAMDEC1	6	0.19154	0.40364	0.991563	8789	3	0.0082836	0.015731	0.974392	347	1
VMA21	6	0.98315	0.98309	1	21408	1	0.0082967	0.01575	0.974392	348	2
NonTargetingControlGuideForHuman_0026	1	0.99168	0.9916	1	21593	0	0.0083249	0.0158	0.974392	349	1
NUDT11	6	0.54291	0.7428	1	15994	2	0.0083335	0.015815	0.974392	350	2
hsa-mir-3159	4	0.22154	0.44383	0.992889	9664	2	0.0083613	0.01586	0.974392	351	1
CCNB1IP1	6	0.72399	0.85475	1	18361	2	0.0083834	0.015893	0.974392	352	1
IL21R	6	0.51985	0.72597	1	15609	3	0.0084187	0.015955	0.974392	353	2
LOC730183	6	0.46642	0.68611	1	14773	1	0.0084831	0.016072	0.974392	354	1
ACSL3	6	0.17533	0.38103	0.987424	8398	2	0.0085136	0.016126	0.974392	355	2
NonTargetingControlGuideForHuman_0387	1	0.99148	0.99143	1	21591	0	0.0085174	0.016131	0.974392	356	1
MARK1	6	0.98407	0.98397	1	21427	1	0.008533	0.016157	0.974392	357	2
PAK3	6	0.55414	0.75106	1	16149	3	0.0085828	0.016242	0.974392	358	1
CCDC120	6	0.061496	0.18127	0.949917	4093	3	0.0086203	0.016305	0.974392	359	2
hsa-mir-3919	3	0.42206	0.65256	1	14094	2	0.0086264	0.016312	0.974392	360	1
LONRF3	6	0.20695	0.4245	0.991563	9253	4	0.0086372	0.016327	0.974392	361	2
AQP2	6	0.12621	0.30988	0.976602	6888	3	0.0086428	0.016333	0.974392	362	2
YAE1D1	6	0.081356	0.22559	0.96565	5014	4	0.0086826	0.016397	0.974392	363	1
RBBP8	6	0.699	0.84393	1	18150	1	0.0087049	0.01643	0.974392	364	2
GNAI3	6	0.55326	0.75043	1	16125	2	0.0087324	0.016475	0.974392	365	1
RABAC1	6	0.13799	0.32732	0.977435	7263	3	0.0087786	0.016562	0.974392	366	2
TRIP10	6	0.71964	0.85285	1	18320	2	0.0087823	0.016568	0.974392	367	1
CLIP1	6	0.0035858	0.015943	0.831902	409	3	0.0087899	0.016583	0.974392	368	2
NDUFS7	6	0.83954	0.91039	1	19634	2	0.0088098	0.016616	0.974392	369	2
SELT	6	0.22166	0.44399	0.992889	9738	4	0.0088321	0.016657	0.974392	370	1
FBXO39	6	0.30226	0.54551	0.998268	11912	3	0.008882	0.01674	0.974392	371	2
ACTL6A	6	0.16473	0.36616	0.98307	8036	3	0.0088981	0.016771	0.974392	372	2
TRAPPC3	6	0.41924	0.65044	1	14019	3	0.0089817	0.016903	0.974392	373	1
SLC20A2	6	0.5999	0.78422	1	16825	2	0.0090012	0.01694	0.974392	374	2
CD81	6	0.53277	0.73547	1	15759	2	0.0090315	0.016994	0.974392	375	2
BCHE	6	0.97166	0.97404	1	21176	1	0.0090814	0.017084	0.974392	376	1
PTH2R	6	0.41219	0.64507	1	13916	2	0.0090934	0.017107	0.974392	377	2
IRF2BP2	6	0.93979	0.95722	1	20768	1	0.0091312	0.017175	0.974392	378	1
hsa-mir-5572	4	0.91948	0.9492	1	20583	1	0.009133	0.017177	0.974392	379	2
LYSMD2	6	0.25172	0.48329	0.998268	10513	4	0.0091338	0.017179	0.974392	380	2
ATP13A1	6	0.97959	0.97992	1	21329	1	0.0091454	0.017202	0.974392	381	2
RASAL3	6	0.38818	0.62691	1	13586	2	0.0091743	0.017255	0.974392	382	2
ALPK1	6	0.86855	0.92646	1	20038	2	0.0091811	0.017263	0.974392	383	1
OR8U1	4	0.001926	0.0088197	0.831902	228	2	0.009185	0.017272	0.974392	384	2
TNFRSF13B	6	0.88911	0.93875	1	20277	2	0.0092033	0.017298	0.974392	385	2
ARL8B	6	0.11798	0.29744	0.976602	6611	2	0.0092309	0.017346	0.974392	386	1
COG8	6	0.61659	0.79629	1	17151	3	0.0092672	0.017404	0.974392	387	2
CYP4A11	6	0.72399	0.85475	1	18373	2	0.0092808	0.017423	0.974392	388	1
MANSC4	6	0.85243	0.91736	1	19803	1	0.0093197	0.017489	0.974392	389	2
MRPS36	6	0.076896	0.21591	0.965592	4792	4	0.0093306	0.017511	0.974392	390	1
SLC6A5	6	0.019404	0.072689	0.923104	1674	3	0.0093606	0.017555	0.974392	391	2
PPP2CA	5	0.13349	0.32071	0.976602	7072	2	0.0093611	0.017555	0.974392	392	1
PANX3	6	0.29937	0.54209	0.998268	11711	3	0.0093804	0.017585	0.974392	393	1
PAPPA2	6	0.36701	0.61073	1	13263	3	0.0094303	0.017678	0.974392	394	1
MED12	6	0.28568	0.52554	0.998268	11407	3	0.0094485	0.017708	0.974392	395	2
PPOX	6	0.014626	0.058244	0.923104	1356	1	0.0094801	0.017757	0.974392	396	1
LOR	6	0.38012	0.62073	1	13456	3	0.0095299	0.017846	0.974392	397	1
FAM78A	6	0.59314	0.77938	1	16747	3	0.0095797	0.017927	0.974392	398	1
PAAF1	6	0.52261	0.72798	1	15696	1	0.0096077	0.017972	0.974392	399	2
N4BP2L2	6	0.21079	0.42959	0.992889	9432	3	0.0096136	0.01798	0.974392	400	2
hsa-mir-365b	4	0.43436	0.66186	1	14234	2	0.0096194	0.017989	0.974392	401	2
hsa-mir-506	4	0.78221	0.88142	1	18986	1	0.0096251	0.017998	0.974392	402	2
THAP7	6	0.43876	0.66518	1	14330	2	0.0096522	0.018039	0.974392	403	2
PHF23	6	0.57378	0.76534	1	16410	2	0.0096729	0.01808	0.974392	404	2
EPT1	6	0.76579	0.87368	1	18769	1	0.0096794	0.01809	0.974392	405	1
DUSP27	6	0.70952	0.84846	1	18257	2	0.0097292	0.018168	0.974672	406	1
NOP16	6	0.25896	0.49243	0.998268	10658	3	0.009779	0.018257	0.974672	407	1
COG3	6	0.51275	0.72075	1	15479	2	0.0098189	0.018316	0.974672	408	2
hsa-mir-6777	4	0.87867	0.93244	1	20171	1	0.0098246	0.018329	0.974672	409	1
LSG1	6	0.0066864	0.028503	0.893279	677	5	0.0098288	0.018335	0.974672	410	1
ZNF266	6	0.32069	0.56713	0.999837	12230	2	0.0098578	0.018391	0.974672	411	2
HNF4A	6	0.99174	0.99167	1	21595	0	0.0098698	0.018415	0.974672	412	2
hsa-mir-6733	4	0.33458	0.58273	0.999837	12599	1	0.009891	0.018452	0.974672	413	1
TMEM8C	6	0.79955	0.88986	1	19163	1	0.0099238	0.018507	0.975188	414	2
DDX39B	6	0.26017	0.49394	0.998268	10733	3	0.009984	0.018601	0.9778	415	2
C18orf54	6	0.12073	0.30158	0.976602	6673	2	0.010056	0.018725	0.980304	416	2
MYO9B	6	0.67856	0.83487	1	17951	2	0.010081	0.018776	0.980304	417	2
RHOXF2B	3	0.86555	0.92478	1	19940	1	0.010124	0.018852	0.980304	418	1
FAM96A	6	0.40177	0.63734	1	13733	3	0.010128	0.018856	0.980304	419	1
LRTOMT	6	0.3334	0.58142	0.999837	12551	3	0.010141	0.018874	0.980304	420	2
VTI1B	6	0.23676	0.46384	0.995242	10114	2	0.010177	0.018937	0.981245	421	1
FAM65C	6	0.036111	0.1181	0.933413	2714	4	0.010227	0.019026	0.983541	422	1
RAB41	6	0.6033	0.78672	1	16877	3	0.010277	0.019105	0.985266	423	1
ATP6V0B	6	0.31746	0.56343	0.999837	12162	3	0.010312	0.019163	0.985566	424	2
BCL11B	6	0.22145	0.44373	0.992889	9648	3	0.010349	0.019232	0.985566	425	2
SLC23A1	6	0.72399	0.85475	1	18352	2	0.010377	0.019277	0.985566	426	1
KRT73	6	0.9868	0.98671	1	21487	0	0.010385	0.019291	0.985566	427	2
SEPSECS	6	0.63291	0.80806	1	17363	3	0.01049	0.019472	0.991006	428	2
ANKRD40	6	0.031839	0.10688	0.933413	2475	3	0.010502	0.019492	0.991006	429	2
GEM	6	0.042158	0.13379	0.942512	3054	3	0.010526	0.019535	0.991006	430	1
KIF16B	6	0.29256	0.53395	0.998268	11598	3	0.010552	0.019579	0.991006	431	2
PLCG1	6	0.40286	0.63816	1	13852	2	0.010651	0.019752	0.992507	432	2
hsa-mir-4462	4	0.83777	0.90944	1	19624	1	0.010655	0.019762	0.992507	433	1
hsa-mir-218-2	4	0.55787	0.7538	1	16229	2	0.010688	0.019816	0.992507	434	1
RNF113A	6	0.6155	0.7955	1	17102	2	0.010744	0.0199	0.992507	435	2
hsa-mir-4780	4	0.65749	0.82536	1	17739	1	0.010755	0.019922	0.992507	436	1
GPR152	6	0.47601	0.6933	1	14968	3	0.010769	0.019945	0.992507	437	2
ATF7IP2	6	0.38818	0.62691	1	13612	2	0.010794	0.019974	0.992507	438	2
hsa-mir-642a	4	0.98673	0.98663	1	21486	0	0.010802	0.019986	0.992507	439	2
NDUFB7	6	0.97457	0.97609	1	21232	1	0.010825	0.020026	0.992507	440	1
GATA3	6	0.5999	0.78422	1	16841	3	0.010869	0.0201	0.992507	441	2
ARMC9	6	0.033054	0.11012	0.933413	2521	4	0.010874	0.020109	0.992507	442	1
SLC27A1	6	0.394	0.63138	1	13679	1	0.010974	0.020275	0.995959	443	1
IFNL3	6	0.57405	0.76554	1	16478	3	0.010998	0.020321	0.995959	444	2
C1orf54	6	0.0046997	0.02061	0.867389	510	3	0.011024	0.020364	0.995959	445	1
RASL11B	6	0.55414	0.75106	1	16214	3	0.011089	0.020467	0.995959	446	2
BBX	6	0.42979	0.65839	1	14149	2	0.011096	0.020479	0.995959	447	2
UNC79	6	0.24655	0.47658	0.998268	10369	3	0.011123	0.020527	0.995959	448	1
ZNF26	6	0.2319	0.45752	0.995242	9876	3	0.011153	0.020578	0.995959	449	2
NonTargetingControlGuideForHuman_0039	1	0.98883	0.98877	1	21529	0	0.011171	0.020608	0.995959	450	1
SH3D21	6	0.8458	0.91373	1	19682	2	0.011173	0.020609	0.995959	451	1
YWHAE	6	0.78077	0.88076	1	18907	1	0.011191	0.020636	0.995959	452	2
LST1	6	0.085611	0.23475	0.96565	5280	4	0.011273	0.020765	0.999521	453	1
C16orf96	6	0.61269	0.79343	1	17042	3	0.011322	0.020843	0.999521	454	1
KPNA2	6	0.36701	0.61073	1	13260	3	0.011395	0.020955	0.999521	455	2
PYGL	6	0.32774	0.57506	0.999837	12457	1	0.01142	0.020998	0.999521	456	2
CD79B	6	0.88411	0.93567	1	20224	1	0.011422	0.021	0.999521	457	1
SLCO1B3	6	0.042563	0.13483	0.942512	3095	4	0.011472	0.021079	0.999521	458	1
MAPRE2	6	0.29551	0.53744	0.998268	11648	3	0.011521	0.021157	0.999521	459	2
ANKH	6	0.2875	0.52779	0.998268	11436	3	0.011549	0.021196	0.999521	460	2
DRC1	6	0.19514	0.40866	0.991563	8913	1	0.011555	0.021206	0.999521	461	2
LCE1D	6	0.63291	0.80806	1	17389	3	0.011571	0.02123	0.999521	462	1
BCLAF1	6	0.046996	0.14599	0.942512	3363	4	0.011575	0.021236	0.999521	463	2
hsa-mir-4708	4	0.39168	0.62958	1	13633	2	0.011618	0.021304	0.999521	464	1
EMC7	6	0.20055	0.4159	0.991563	9073	2	0.01162	0.021305	0.999521	465	2
PROB1	6	0.1158	0.29413	0.975574	6550	4	0.011671	0.021378	0.999983	466	1
RAP1GAP	6	0.29937	0.54209	0.998268	11723	1	0.01172	0.021462	0.999983	467	1
CTNNA2	6	0.72399	0.85475	1	18371	2	0.01177	0.021552	0.999983	468	1
LYZL1	6	0.47422	0.69192	1	14881	3	0.01182	0.021639	0.999983	469	1
UBA7	6	0.062543	0.18371	0.953347	4183	3	0.011869	0.021725	0.999983	470	1
FAM46B	6	0.61269	0.79343	1	16972	3	0.011899	0.021763	0.999983	471	2
KL	6	0.56725	0.76059	1	16353	3	0.011919	0.021794	0.999983	472	1
FBXO24	6	0.45927	0.68063	1	14720	3	0.011994	0.021912	0.999983	473	2
SUPT20HL1	6	0.35886	0.60457	1	13097	3	0.012019	0.021947	0.999983	474	2
CCDC88A	6	0.0038361	0.016992	0.846179	435	4	0.012102	0.02208	0.999983	475	2
TMEM213	6	0.69381	0.84171	1	18091	2	0.012118	0.022103	0.999983	476	1
CHD9	6	0.067757	0.19556	0.954856	4417	5	0.012168	0.022185	0.999983	477	1
SH2D7	6	0.55118	0.74892	1	16076	2	0.012175	0.022199	0.999983	478	2
TRAPPC6A	6	0.50374	0.71413	1	15359	2	0.012217	0.022264	0.999983	479	1
STBD1	6	0.82171	0.90101	1	19431	2	0.012221	0.022269	0.999983	480	2
THBS2	6	0.38487	0.62443	1	13556	2	0.012241	0.022302	0.999983	481	2
AK9	6	0.0092309	0.038342	0.897468	929	4	0.012317	0.02242	0.999983	482	2
EDDM3A	6	0.12703	0.31113	0.976602	6909	1	0.012354	0.022484	0.999983	483	2
MXI1	6	0.59314	0.77938	1	16764	3	0.012367	0.022506	0.999983	484	1
QRFPR	6	0.14694	0.34043	0.977435	7577	3	0.01242	0.022591	0.999983	485	2
PDPN	6	0.055603	0.16703	0.9462	3783	4	0.012466	0.022673	0.999983	486	1
GOLGA2	6	0.9985	0.99852	1	21750	0	0.012467	0.022677	0.999983	487	2
FBN3	6	0.94904	0.96141	1	20862	1	0.012487	0.022709	0.999983	488	2
NonTargetingControlGuideForHuman_0163	1	0.9875	0.98744	1	21495	0	0.012502	0.022733	0.999983	489	1
P2RY1	6	0.88911	0.93875	1	20319	2	0.01252	0.022772	0.999983	490	2
NTS	6	0.95351	0.96359	1	20908	1	0.012534	0.022789	0.999983	491	2
LRRC37A	6	0.049066	0.15113	0.945558	3461	4	0.012565	0.022834	0.999983	492	1
TG	6	0.79554	0.88791	1	19085	2	0.012615	0.022903	0.999983	493	1
MERTK	6	0.30427	0.54796	0.999837	11926	3	0.012648	0.022958	0.999983	494	2
SPEM1	6	0.068165	0.1965	0.955149	4488	2	0.012665	0.022993	0.999983	495	1
GPR137B	6	0.59314	0.77938	1	16706	3	0.012715	0.02307	0.999983	496	1
COG5	6	0.42979	0.65839	1	14156	3	0.012715	0.023071	0.999983	497	2
SPCS2	6	0.34312	0.59223	0.999837	12857	2	0.012722	0.023086	0.999983	498	2
CADPS2	6	0.048114	0.14878	0.945558	3408	4	0.012735	0.023109	0.999983	499	2
KCNK3	6	0.98597	0.98588	1	21467	0	0.012762	0.023146	0.999983	500	2
NCK1	6	0.13492	0.32277	0.976602	7206	3	0.012764	0.023149	0.999983	501	1
NKX6-2	6	0.75083	0.86669	1	18610	1	0.012769	0.023156	0.999983	502	2
SCGB2A1	6	0.65323	0.82263	1	17687	3	0.012864	0.023315	0.999983	503	2
LOC100506388	6	0.050572	0.15485	0.945558	3506	4	0.012864	0.023315	0.999983	504	1
MYB	6	0.31316	0.5585	0.999837	12128	2	0.012891	0.023355	0.999983	505	2
MEGF11	6	0.89836	0.94202	1	20407	1	0.012963	0.023464	0.999983	506	1
CCDC91	6	0.089463	0.24302	0.96565	5405	3	0.013013	0.02355	0.999983	507	1
WNT3	6	0.91134	0.94627	1	20515	1	0.01304	0.023598	0.999983	508	2
KCNG4	6	0.64668	0.81794	1	17551	3	0.013054	0.023616	0.999983	509	2
HIST1H2BN	6	0.44461	0.66963	1	14387	2	0.013062	0.023627	0.999983	510	1
FUT5	6	0.14642	0.33966	0.977435	7523	3	0.013067	0.023634	0.999983	511	2
SP8	6	0.098467	0.262	0.967238	5862	2	0.013122	0.023716	0.999983	512	2
NonTargetingControlGuideForHuman_0063	1	0.98685	0.98675	1	21488	0	0.013155	0.023774	0.999983	513	1
KCNMA1	6	0.19029	0.4019	0.991563	8751	2	0.013211	0.023871	0.999983	514	1
IZUMO2	6	0.21079	0.42959	0.992889	9423	2	0.013238	0.023906	0.999983	515	2
ZDBF2	6	0.079149	0.22079	0.96565	4959	3	0.013261	0.023945	0.999983	516	2
hsa-mir-4531	4	0.81984	0.9001	1	19385	1	0.01331	0.024025	0.999983	517	1
TMEM203	6	0.31746	0.56343	0.999837	12164	3	0.013314	0.024033	0.999983	518	2
GRB7	6	0.0035507	0.015801	0.831902	392	4	0.01336	0.024106	0.999983	519	1
ELMSAN1	6	0.84429	0.91293	1	19658	1	0.013458	0.024268	0.999983	520	2
MPRIP	6	0.60582	0.78855	1	16921	1	0.01346	0.02427	0.999983	521	2
RAB35	6	0.76726	0.87438	1	18832	2	0.013509	0.024352	0.999983	522	1
RIBC1	6	0.99811	0.99814	1	21741	0	0.013609	0.024496	0.999983	523	1
EVPL	6	0.31075	0.55562	0.999837	12025	3	0.013658	0.024569	0.999983	524	1
HOXA4	6	0.32069	0.56713	0.999837	12242	1	0.013666	0.024579	0.999983	525	2
ARHGAP9	6	0.80883	0.8945	1	19224	2	0.013698	0.024641	0.999983	526	2
TIGD7	6	0.27907	0.51747	0.998268	11206	3	0.013698	0.024641	0.999983	527	2
HAPLN2	6	0.86781	0.92605	1	19960	2	0.013708	0.024663	0.999983	528	1
SMG8	6	0.58362	0.7725	1	16555	2	0.01375	0.024734	0.999983	529	2
THRA	6	0.025832	0.090666	0.923104	2136	2	0.013758	0.024748	0.999983	530	1
CNOT3	6	0.048994	0.15096	0.945558	3457	1	0.013764	0.024759	0.999983	531	2
M1AP	6	0.8458	0.91373	1	19717	2	0.013792	0.024798	0.999983	532	2
TBC1D14	6	0.10161	0.26847	0.967238	5998	4	0.013807	0.024822	0.999983	533	1
hsa-mir-4524a	2	0.779	0.87991	1	18894	0	0.013839	0.024872	0.999983	534	1
GPT2	6	0.93979	0.95722	1	20759	1	0.013904	0.024972	0.999983	535	2
CACNA1H	6	0.82171	0.90101	1	19417	2	0.013907	0.024977	0.999983	536	1
PFAS	6	0.10285	0.271	0.967238	6020	4	0.013953	0.025053	0.999983	537	2
CD70	6	0.046996	0.14599	0.942512	3373	4	0.014006	0.025141	0.999983	538	1
SEC61A2	6	0.72399	0.85475	1	18355	2	0.014037	0.025199	0.999983	539	2
PIEZO1	6	0.28463	0.52426	0.998268	11328	4	0.014055	0.025227	0.999983	540	1
TOMM5	6	0.46642	0.68611	1	14768	2	0.01408	0.025267	0.999983	541	2
IPO7	6	0.25172	0.48329	0.998268	10492	4	0.014105	0.025306	0.999983	542	1
ENOX2	6	0.34074	0.58954	0.999837	12813	4	0.014108	0.02531	0.999983	543	2
OTOP1	6	0.53526	0.73727	1	15919	2	0.014143	0.02537	0.999983	544	2
SLC36A2	6	0.72399	0.85475	1	18384	2	0.01415	0.025382	0.999983	545	2
SBNO1	6	0.82687	0.90367	1	19484	2	0.014155	0.025388	0.999983	546	1
SLC9A2	6	0.98921	0.98917	1	21536	0	0.014204	0.025459	0.999983	547	1
RASSF7	6	0.5048	0.71492	1	15391	3	0.014235	0.02551	0.999983	548	2
COG6	6	0.84429	0.91293	1	19655	1	0.01447	0.025904	0.999983	549	2
C2orf82	6	0.71964	0.85285	1	18316	1	0.014502	0.025947	0.999983	550	1
TMEM81	6	0.10501	0.27539	0.967238	6107	3	0.014552	0.02603	0.999983	551	1
PSMG1	6	0.33089	0.5786	0.999837	12501	3	0.014601	0.026105	0.999983	552	1
STAT4	6	0.23706	0.46425	0.995242	10138	4	0.014651	0.026176	0.999983	553	1
C15orf61	6	0.70895	0.84821	1	18225	2	0.01475	0.026328	0.999983	554	2
SLC15A4	6	0.53526	0.73727	1	15887	2	0.01475	0.026329	0.999983	555	1
OTUD6A	6	0.82171	0.90101	1	19440	2	0.014761	0.026348	0.999983	556	2
APITD1	4	0.0013287	0.0061832	0.807058	157	3	0.014834	0.026462	0.999983	557	1
LRFN1	6	0.70952	0.84846	1	18265	2	0.014899	0.026574	0.999983	558	1
HHIPL1	6	0.27329	0.51026	0.998268	11112	3	0.014901	0.026578	0.999983	559	2
TIA1	6	0.23197	0.45762	0.995242	9962	3	0.014916	0.026602	0.999983	560	2
RFPL2	6	0.20585	0.42303	0.991563	9151	1	0.014949	0.026654	0.999983	561	1
hsa-mir-1972-1	2	0.014612	0.05819	0.923104	1354	1	0.014953	0.026662	0.999983	562	1
ARFGEF1	6	0.12384	0.30627	0.976602	6781	1	0.014981	0.026701	0.999983	563	2
SGK223	6	0.43012	0.65864	1	14185	3	0.014998	0.026725	0.999983	564	1
PPP2R5A	6	0.52261	0.72798	1	15687	2	0.015003	0.026734	0.999983	565	2
OOEP	6	0.27696	0.51483	0.998268	11167	3	0.01501	0.026745	0.999983	566	2
RNASEH2B	6	0.057166	0.17081	0.947925	3926	2	0.015097	0.026883	0.999983	567	1
FAM134B	6	0.067893	0.19587	0.954856	4461	3	0.015147	0.026958	0.999983	568	1
MISP	4	0.54167	0.74191	1	15964	2	0.015165	0.026989	0.999983	569	1
GPR173	6	0.087876	0.23961	0.96565	5327	2	0.015177	0.027006	0.999983	570	2
ACTC1	6	0.30226	0.54551	0.998268	11878	3	0.015197	0.027031	0.999983	571	1
RNASE12	6	0.78166	0.88118	1	18973	2	0.015214	0.027062	0.999983	572	2
ZBTB44	6	0.072459	0.20609	0.96397	4655	4	0.015246	0.027112	0.999983	573	1
GOT2	6	0.79955	0.88986	1	19148	2	0.015272	0.027152	0.999983	574	2
PPP1R3D	6	0.34801	0.59621	0.999837	12913	2	0.015296	0.027189	0.999983	575	1
PRH1	6	0.057166	0.17081	0.947925	3921	4	0.015309	0.027212	0.999983	576	2
RASGRP3	6	0.18577	0.39564	0.991251	8704	2	0.015338	0.027263	0.999983	577	2
GSPT2	6	0.31075	0.55562	0.999837	12006	3	0.015345	0.027273	0.999983	578	1
DYNC2LI1	6	0.37446	0.6165	1	13379	2	0.015426	0.02741	0.999983	579	2
MEOX1	6	0.012963	0.052189	0.921732	1211	3	0.015493	0.027513	0.999983	580	2
C17orf112	6	0.18064	0.38855	0.988128	8557	3	0.015515	0.027547	0.999983	581	2
PNRC2	6	0.47422	0.69192	1	14855	2	0.015593	0.027689	0.999983	582	1
E2F4	6	0.34801	0.59621	0.999837	12943	2	0.015596	0.027694	0.999983	583	2
FBXO10	6	0.85689	0.91987	1	19830	2	0.015625	0.027748	0.999983	584	2
CCL1	6	0.36119	0.60633	1	13167	3	0.01564	0.027765	0.999983	585	2
CUTC	6	0.074573	0.21074	0.965592	4730	5	0.015643	0.02777	0.999983	586	1
LRRC38	6	0.3499	0.59772	0.999837	12996	3	0.015692	0.027852	0.999983	587	1
P2RX4	6	0.9293	0.95291	1	20658	1	0.015722	0.02789	0.999983	588	2
PCSK9	6	0.79955	0.88986	1	19171	1	0.015742	0.027928	0.999983	589	1
SORCS1	6	0.33488	0.58303	0.999837	12624	2	0.015755	0.027952	0.999983	590	2
ZNF805	6	0.97715	0.97794	1	21264	1	0.015755	0.027952	0.999983	591	2
METRN	6	0.36119	0.60633	1	13164	3	0.015766	0.02797	0.999983	592	2
ALDH7A1	6	0.46532	0.68525	1	14753	3	0.015791	0.028013	0.999983	593	1
DEFB119	6	0.26017	0.49394	0.998268	10753	2	0.015811	0.028037	0.999983	594	2
hsa-mir-3192	4	0.36491	0.60912	1	13195	2	0.015827	0.028063	0.999983	595	1
CAAP1	6	0.090647	0.24553	0.967238	5512	2	0.015833	0.028073	0.999983	596	2
LRRC45	6	0.88911	0.93875	1	20294	2	0.015855	0.028109	0.999983	597	2
NAP1L3	6	0.34074	0.58954	0.999837	12781	4	0.015863	0.028126	0.999983	598	2
PLEK	6	0.19641	0.41039	0.991563	9001	3	0.015878	0.028148	0.999983	599	2
KLHL28	6	0.47422	0.69192	1	14887	3	0.015891	0.028166	0.999983	600	1
CRHR1	6	0.65323	0.82263	1	17643	3	0.016039	0.028414	0.999983	601	1
EP400	6	0.93979	0.95722	1	20767	1	0.016138	0.028555	0.999983	602	1
NonTargetingControlGuideForHuman_0868	1	0.98385	0.98375	1	21422	0	0.016152	0.028573	0.999983	603	1
KLC2	6	0.99682	0.99684	1	21705	0	0.016237	0.028701	0.999983	604	1
OTUD6B	6	0.039445	0.12677	0.937353	2921	5	0.016287	0.028793	0.999983	605	1
TMEM259	6	0.55414	0.75106	1	16154	3	0.01629	0.028797	0.999983	606	2
NonTargetingControlGuideForHuman_0415	1	0.98369	0.9836	1	21418	0	0.016311	0.028832	0.999983	607	1
PIPOX	6	0.87866	0.93244	1	20154	2	0.016327	0.028858	0.999983	608	2
ZBTB4	6	0.07306	0.20744	0.965592	4665	2	0.016386	0.028948	0.999983	609	1
STAG1	6	0.99935	0.99935	1	21776	0	0.016516	0.029136	0.999983	610	2
PHOSPHO1	6	0.0055371	0.024045	0.877371	587	4	0.016535	0.029165	0.999983	611	1
MYL12A	5	0.99991	0.99991	1	21798	0	0.016578	0.029223	0.999983	612	2
hsa-mir-4696	4	0.43365	0.66132	1	14228	1	0.016587	0.029241	0.999983	613	1
NonTargetingControlGuideForHuman_0091	1	0.9834	0.98333	1	21417	0	0.016604	0.029272	0.999983	614	1
SYCP2	6	0.20886	0.42703	0.991563	9395	2	0.016634	0.029321	0.999983	615	1
C2orf88	6	0.94451	0.95932	1	20801	1	0.016645	0.029342	0.999983	616	2
SLC17A7	6	0.40286	0.63816	1	13831	3	0.016676	0.029394	0.999983	617	2
ABAT	6	0.17968	0.38719	0.987784	8471	4	0.016683	0.029405	0.999983	618	1
BSX	6	0.43876	0.66518	1	14350	3	0.01674	0.029497	0.999983	619	2
MRGBP	6	0.23706	0.46425	0.995242	10142	2	0.016752	0.029515	0.999983	620	2
WASF2	6	0.23706	0.46425	0.995242	10175	2	0.016782	0.029562	0.999983	621	1
ATP6V0C	6	0.99288	0.99284	1	21627	0	0.016782	0.029562	0.999983	622	2
LEKR1	6	0.48518	0.70021	1	15070	3	0.016813	0.029611	0.999983	623	2
CAPN9	6	0.17492	0.38045	0.987424	8342	4	0.016931	0.029811	0.999983	624	1
RAB33A	6	0.67811	0.83467	1	17938	2	0.016974	0.029878	0.999983	625	2
PROM2	6	0.90174	0.94313	1	20427	1	0.01698	0.029887	0.999983	626	1
GP1BA	6	0.8458	0.91373	1	19707	2	0.01703	0.029965	0.999983	627	1
CARD16	6	0.83577	0.90836	1	19593	2	0.017079	0.03004	0.999983	628	1
C3orf14	6	0.9829	0.98285	1	21402	1	0.017081	0.030045	0.999983	629	2
MAP6	6	0.16057	0.36023	0.98307	7941	2	0.017129	0.03012	0.999983	630	1
PSMC5	6	0.89152	0.93997	1	20346	1	0.017228	0.030278	0.999983	631	1
RABEPK	6	0.63291	0.80806	1	17343	3	0.017277	0.030361	0.999983	632	1
ORC4	6	0.32098	0.56745	0.999837	12285	4	0.017327	0.030442	0.999983	633	1
TEX26	6	0.85112	0.91664	1	19777	2	0.017328	0.030444	0.999983	634	2
ACSM1	6	0.19514	0.40866	0.991563	8935	3	0.017437	0.03061	0.999983	635	2
hsa-mir-532	4	0.96971	0.9728	1	21154	0	0.017447	0.03063	0.999983	636	1
NEDD9	6	0.32774	0.57506	0.999837	12450	3	0.01746	0.030651	0.999983	637	2
ZHX3	6	0.95351	0.96359	1	20916	1	0.017475	0.030675	0.999983	638	1
GAREM	6	0.36754	0.61115	1	13272	1	0.017507	0.030726	0.999983	639	2
MLKL	6	0.3334	0.58142	0.999837	12548	3	0.017546	0.030791	0.999983	640	2
hsa-mir-6072	4	0.29088	0.5319	0.998268	11557	2	0.017546	0.030791	0.999983	641	1
CXorf48	6	0.059411	0.17625	0.949917	3977	3	0.017554	0.030804	0.999983	642	2
SMARCA5	6	0.051745	0.15766	0.945558	3605	3	0.017561	0.030818	0.999983	643	2
ATP5G2	6	0.59314	0.77938	1	16743	3	0.017574	0.030839	0.999983	644	1
C1orf172	6	0.46642	0.68611	1	14812	2	0.017624	0.030927	0.999983	645	1
RCBTB2	6	0.21804	0.43922	0.992889	9551	2	0.017673	0.031015	0.999983	646	1
RNASEK	6	0.76085	0.87138	1	18729	2	0.017772	0.031178	0.999983	647	1
CALU	6	0.78077	0.88076	1	18906	1	0.017788	0.031205	0.999983	648	2
DUSP21	6	0.88911	0.93875	1	20285	2	0.017822	0.031267	0.999983	649	1
HOXA11	6	0.36701	0.61073	1	13261	3	0.017921	0.031424	0.999983	650	1
COMP	6	0.8458	0.91373	1	19693	2	0.017996	0.031544	0.999983	651	2
SCXB	5	0.10432	0.27405	0.967238	6099	2	0.018013	0.031572	0.999983	652	1
VCAN	6	0.47119	0.68971	1	14830	2	0.018024	0.031589	0.999983	653	2
SMIM15	6	0.10907	0.28365	0.970198	6372	2	0.018063	0.031653	0.999983	654	2
MAP4K3	6	0.10161	0.26847	0.967238	5991	2	0.018118	0.031733	0.999983	655	2
ERAS	6	0.46642	0.68611	1	14800	1	0.018197	0.031845	0.999983	656	2
COG1	6	0.84429	0.91293	1	19660	1	0.018205	0.031858	0.999983	657	2
SIK1	6	0.80883	0.8945	1	19244	1	0.018213	0.03187	0.999983	658	2
PIANP	6	0.65776	0.82548	1	17751	2	0.018218	0.031875	0.999983	659	1
TOLLIP	6	0.98921	0.98917	1	21542	0	0.018261	0.031943	0.999983	660	2
VSIG10L	6	0.29891	0.54153	0.998268	11700	3	0.018267	0.031952	0.999983	661	1
FES	6	0.3761	0.61773	1	13420	2	0.018293	0.031993	0.999983	662	2
HAS2	6	0.40286	0.63816	1	13832	3	0.018366	0.032112	0.999983	663	1
ROGDI	6	0.74054	0.86204	1	18539	2	0.018396	0.032161	0.999983	664	2
SV2B	6	0.74054	0.86204	1	18532	2	0.018415	0.032194	0.999983	665	1
SMIM7	6	0.98192	0.98194	1	21364	1	0.018459	0.032266	0.999983	666	2
TRIM16	6	0.28568	0.52554	0.998268	11420	3	0.018465	0.032275	0.999983	667	1
RASSF3	6	0.28568	0.52554	0.998268	11417	3	0.018514	0.032352	0.999983	668	1
ZFAND5	6	0.25443	0.48674	0.998268	10575	3	0.018564	0.03244	0.999983	669	2
HTR2A	6	0.59314	0.77938	1	16757	3	0.018603	0.03251	0.999983	670	2
TRIM40	6	0.98495	0.98482	1	21444	0	0.018627	0.032547	0.999983	671	2
PDE5A	6	0.16057	0.36023	0.98307	7934	2	0.018663	0.032605	0.999983	672	1
hsa-mir-24-1	4	0.036245	0.11846	0.933413	2723	2	0.018669	0.032612	0.999983	673	1
RASL10A	6	0.30438	0.5481	0.999837	11927	3	0.018707	0.032674	0.999983	674	2
SCGB1D2	6	0.047451	0.14713	0.945144	3394	3	0.018762	0.032761	0.999983	675	1
HIST1H4G	6	0.4854	0.70039	1	15079	2	0.018819	0.03284	0.999983	676	2
NFIX	6	0.27696	0.51483	0.998268	11153	2	0.01886	0.032902	0.999983	677	1
ELOVL1	6	0.79033	0.88538	1	19036	1	0.018884	0.032939	0.999983	678	2
KRT75	6	0.16067	0.36039	0.98307	7956	2	0.018908	0.032974	0.999983	679	2
hsa-mir-3915	4	0.79177	0.8861	1	19066	1	0.018966	0.033046	0.999983	680	1
GALNT9	6	0.67811	0.83467	1	17923	2	0.019009	0.033101	0.999983	681	1
SULF2	6	0.2319	0.45752	0.995242	9882	3	0.019058	0.033183	0.999983	682	1
GNA11	6	0.54291	0.7428	1	15987	1	0.019085	0.033222	0.999983	683	2
U2SURP	6	0.3351	0.58331	0.999837	12661	2	0.019108	0.033251	0.999983	684	1
ZNF518B	6	0.0081332	0.034118	0.893279	832	4	0.019118	0.033266	0.999983	685	2
TDGF1	6	0.30226	0.54551	0.998268	11911	3	0.019157	0.033325	0.999983	686	1
ZBTB11	6	0.57405	0.76554	1	16494	3	0.019174	0.033352	0.999983	687	2
ALDH6A1	6	0.99385	0.99381	1	21653	0	0.019223	0.033436	0.999983	688	2
USP17L26	1	0.98076	0.98093	1	21342	0	0.019241	0.033466	0.999983	689	1
DNAJC19	6	0.65776	0.82548	1	17754	1	0.01928	0.033527	0.999983	690	2
LCK	6	0.78166	0.88118	1	18950	2	0.019288	0.033542	0.999983	691	2
AGO2	6	0.9877	0.98765	1	21514	0	0.019321	0.033602	0.999983	692	2
CBWD3	3	0.3936	0.63106	1	13649	1	0.019324	0.033607	0.999983	693	1
FCHSD2	6	0.065977	0.19156	0.954856	4336	4	0.019329	0.033613	0.999983	694	2
SOCS7	6	0.16889	0.37196	0.98307	8235	3	0.019394	0.033719	0.999983	695	2
hsa-mir-518b	4	0.4942	0.70702	1	15191	2	0.019428	0.033769	0.999983	696	1
KRT85	6	0.19514	0.40866	0.991563	8917	1	0.019454	0.033816	0.999983	697	1
ZSCAN10	6	0.75083	0.86669	1	18624	2	0.019503	0.033888	0.999983	698	1
HELZ	6	0.41618	0.6481	1	13955	2	0.019508	0.033895	0.999983	699	2
FRAS1	6	0.45927	0.68063	1	14703	2	0.019516	0.033911	0.999983	700	2
ATP6V1B2	6	0.68877	0.83952	1	18021	1	0.019549	0.033965	0.999983	701	2
MBOAT7	6	0.30212	0.54536	0.998268	11806	4	0.019552	0.033974	0.999983	702	1
CRYGN	6	0.96166	0.96793	1	21008	1	0.019696	0.034208	0.999983	703	2
TLR3	6	0.54291	0.7428	1	16003	2	0.01975	0.03429	0.999983	704	1
ATP7A	6	0.098467	0.262	0.967238	5857	2	0.019799	0.034365	0.999983	705	1
PRM2	6	0.53277	0.73547	1	15791	1	0.01991	0.034552	0.999983	706	2
SSBP2	6	0.053872	0.16283	0.9462	3706	3	0.019951	0.034619	0.999983	707	2
NLRP7	6	0.081356	0.22559	0.96565	5015	4	0.019976	0.034658	0.999983	708	2
EDDM3B	6	0.1501	0.34503	0.980773	7647	2	0.019984	0.034672	0.999983	709	2
MTFMT	6	0.32098	0.56745	0.999837	12317	4	0.019997	0.034689	0.999983	710	1
NonTargetingControlGuideForHuman_0533	1	0.97991	0.98021	1	21337	0	0.020086	0.034822	0.999983	711	1
NBPF6	2	0.92694	0.95198	1	20640	0	0.020097	0.034833	0.999983	712	1
hsa-mir-539	4	0.96643	0.97073	1	21097	0	0.020154	0.034939	0.999983	713	1
C20orf27	6	0.037015	0.12049	0.933413	2802	5	0.020194	0.034998	0.999983	714	1
hsa-mir-5681b	2	0.50188	0.71277	1	15335	1	0.020213	0.035029	0.999983	715	1
hsa-mir-548h-1	4	0.27918	0.51761	0.998268	11224	3	0.02022	0.035041	0.999983	716	1
SMARCE1	6	0.78077	0.88076	1	18910	1	0.020232	0.035063	0.999983	717	2
OR10H1	6	0.35925	0.60486	1	13124	2	0.020278	0.035124	0.999983	718	2
RHNO1	6	0.40177	0.63734	1	13750	3	0.020293	0.035154	0.999983	719	1
TOR1AIP1	6	0.27329	0.51026	0.998268	11051	3	0.020315	0.035191	0.999983	720	2
TMEM170B	6	0.9955	0.99555	1	21683	0	0.020343	0.035226	0.999983	721	1
hsa-mir-6840	4	0.84637	0.91405	1	19756	1	0.020352	0.035243	0.999983	722	1
FBXO6	6	0.8458	0.91373	1	19730	2	0.020361	0.035258	0.999983	723	2
AOX1	6	0.11528	0.29335	0.975574	6524	4	0.020392	0.035307	0.999983	724	1
MAP1S	6	0.1444	0.33671	0.977435	7403	4	0.020441	0.035384	0.999983	725	1
CUL3	6	0.24182	0.47039	0.998268	10229	1	0.020448	0.035396	0.999983	726	2
YAF2	6	0.8764	0.93112	1	20092	1	0.020491	0.035466	0.999983	727	1
XAGE1B	2	0.28722	0.52741	0.998268	11429	1	0.020495	0.035472	0.999983	728	1
PSMD3	6	0.59314	0.77938	1	16707	3	0.02054	0.035531	0.999983	729	1
ATP5L2	6	0.35143	0.59889	0.999837	13065	1	0.020574	0.035584	0.999983	730	2
GLI1	6	0.70895	0.84821	1	18215	2	0.020589	0.035607	0.999983	731	1
ARRB1	6	0.75265	0.86756	1	18682	2	0.020639	0.035694	0.999983	732	1
SECTM1	6	0.03589	0.11753	0.933413	2691	2	0.020657	0.035718	0.999983	733	2
NUDT19	6	0.88411	0.93567	1	20233	1	0.020688	0.035768	0.999983	734	1
CDC42BPB	6	0.65776	0.82548	1	17753	2	0.020691	0.035771	0.999983	735	2
ABI3	6	0.78166	0.88118	1	18945	2	0.020737	0.03584	0.999983	736	1
PAIP1	6	0.94451	0.95932	1	20812	1	0.020741	0.035846	0.999983	737	2
COPE	6	0.2682	0.50394	0.998268	10939	4	0.020749	0.035859	0.999983	738	2
MYO19	6	0.22724	0.45139	0.995242	9844	3	0.020787	0.035927	0.999983	739	1
PRCD	6	0.99988	0.99987	1	21796	0	0.020808	0.035961	0.999983	740	2
BEGAIN	6	0.16944	0.37274	0.984186	8261	4	0.020817	0.035973	0.999983	741	2
AMOTL1	6	0.24506	0.47466	0.998268	10294	3	0.020836	0.036007	0.999983	742	1
TGIF1	6	0.9955	0.99555	1	21680	0	0.020867	0.036055	0.999983	743	2
KRTAP19-5	6	0.79462	0.88746	1	19077	2	0.020935	0.036164	0.999983	744	1
MAGEA1	6	0.086859	0.23745	0.96565	5319	3	0.021027	0.03631	0.999983	745	2
NLRC5	6	0.9877	0.98765	1	21502	0	0.021083	0.036394	0.999983	746	1
NCOA1	6	0.11933	0.29946	0.976602	6663	2	0.021182	0.036551	0.999983	747	1
HBA2	2	0.45238	0.67543	1	14515	1	0.021257	0.036671	0.999983	748	1
OR2J2	6	0.4564	0.67847	1	14544	3	0.02128	0.036709	0.999983	749	1
OR10X1	6	0.61659	0.79629	1	17114	1	0.02129	0.036724	0.999983	750	2
LHX4	6	0.98597	0.98588	1	21469	0	0.02133	0.036788	0.999983	751	1
BEST1	6	0.51563	0.72287	1	15515	3	0.02134	0.036805	0.999983	752	2
hsa-mir-6514	4	0.15049	0.3456	0.980773	7652	3	0.021406	0.036904	0.999983	753	1
OR1G1	6	0.69381	0.84171	1	18106	2	0.021408	0.036906	0.999983	754	2
PDE4A	6	0.1765	0.38269	0.987784	8430	2	0.021428	0.036937	0.999983	755	1
CC2D2B	6	0.031699	0.10651	0.933413	2469	4	0.021442	0.036954	0.999983	756	2
BROX	6	0.078182	0.21866	0.965592	4934	4	0.021478	0.03702	0.999983	757	1
FAM166A	6	0.098467	0.262	0.967238	5866	3	0.021502	0.037061	0.999983	758	2
SERPINB2	6	0.28776	0.5281	0.998268	11504	4	0.021527	0.037102	0.999983	759	1
RAB2A	6	0.74546	0.86426	1	18577	1	0.02163	0.037266	0.999983	760	2
KRT4	6	0.16799	0.37069	0.98307	8216	3	0.021664	0.037326	0.999983	761	2
RIPPLY2	6	0.63291	0.80806	1	17407	3	0.021675	0.037346	0.999983	762	1
SLFN13	6	0.94904	0.96141	1	20854	1	0.021681	0.037356	0.999983	763	2
NonTargetingControlGuideForHuman_0978	1	0.97828	0.97885	1	21296	0	0.021718	0.037421	0.999983	764	1
LPHN1	6	0.69381	0.84171	1	18081	2	0.021773	0.03751	0.999983	765	2
GJA1	6	0.31746	0.56343	0.999837	12202	3	0.021784	0.037527	0.999983	766	2
HDAC11	6	0.99121	0.99116	1	21588	0	0.021823	0.037588	0.999983	767	1
TSPAN8	6	0.040582	0.1298	0.942053	2992	2	0.021872	0.03767	0.999983	768	2
PTCH2	6	0.12981	0.31523	0.976602	6959	4	0.021913	0.037738	0.999983	769	2
COX16	6	0.3334	0.58142	0.999837	12537	3	0.021939	0.037783	0.999983	770	2
IGFL3	6	0.13783	0.32708	0.977435	7228	2	0.021971	0.037834	0.999983	771	1
FAM26F	6	0.77087	0.87607	1	18857	1	0.021982	0.03785	0.999983	772	2
hsa-mir-4510	3	0.33161	0.57941	0.999837	12516	1	0.021999	0.037875	0.999983	773	1
NonTargetingControlGuideForHuman_0190	1	0.97798	0.9786	1	21294	0	0.02202	0.037912	0.999983	774	1
SRGAP2D	6	0.070292	0.2013	0.96397	4549	4	0.022068	0.037986	0.999983	775	2
IER5L	6	0.73836	0.86107	1	18481	2	0.022119	0.038065	0.999983	776	1
hsa-mir-658	4	0.19599	0.40983	0.991563	8948	2	0.022131	0.038081	0.999983	777	1
ST3GAL2	6	0.5837	0.77256	1	16580	3	0.02218	0.038158	0.999983	778	2
FAM200B	6	0.79554	0.88791	1	19133	2	0.022219	0.03822	0.999983	779	2
hsa-mir-5190	4	0.95116	0.96242	1	20883	0	0.02223	0.038238	0.999983	780	1
RAB27B	6	0.0075102	0.031734	0.893279	755	3	0.022267	0.038296	0.999983	781	1
ZNF626	4	0.28988	0.53071	0.998268	11549	2	0.022295	0.038336	0.999983	782	1
hsa-mir-518f	1	0.9777	0.97838	1	21293	0	0.022304	0.038352	0.999983	783	1
ZBTB7C	6	0.12513	0.30825	0.976602	6871	4	0.022316	0.038368	0.999983	784	1
hsa-mir-6858	4	0.91353	0.94703	1	20523	1	0.022328	0.038387	0.999983	785	1
TMEM257	6	0.47574	0.69308	1	14918	2	0.022365	0.038444	0.999983	786	1
ZNF845	6	0.88911	0.93875	1	20297	2	0.022388	0.038481	0.999983	787	2
NAP1L4	6	0.75083	0.86669	1	18603	2	0.022388	0.038481	0.999983	788	2
hsa-mir-3148	4	0.41975	0.6508	1	14058	2	0.022526	0.0387	0.999983	789	1
INIP	6	0.28568	0.52554	0.998268	11411	2	0.022549	0.038727	0.999983	790	2
TIMM13	6	0.75265	0.86756	1	18671	2	0.022562	0.038749	0.999983	791	1
NUFIP1	6	0.38413	0.62386	1	13480	3	0.022596	0.038803	0.999983	792	2
MTF1	6	0.89152	0.93997	1	20343	1	0.022605	0.038823	0.999983	793	2
CLIC5	6	0.26661	0.50194	0.998268	10839	2	0.022649	0.038883	0.999983	794	2
POU3F2	6	0.44811	0.67225	1	14466	2	0.022701	0.038957	0.999983	795	2
ITFG3	6	0.28568	0.52554	0.998268	11414	3	0.022736	0.039015	0.999983	796	2
GFRA4	6	0.14623	0.33939	0.977435	7496	4	0.022759	0.039054	0.999983	797	1
PTGER3	6	0.24655	0.47658	0.998268	10340	3	0.022788	0.039097	0.999983	798	2
hsa-mir-5007	4	0.37813	0.61924	1	13437	2	0.022822	0.039164	0.999983	799	1
LGMN	6	0.45927	0.68063	1	14719	2	0.022858	0.039224	0.999983	800	1
BOK	6	0.47601	0.6933	1	15020	3	0.022907	0.039289	0.999983	801	1
hsa-mir-584	4	0.056585	0.16945	0.947925	3886	3	0.022921	0.039308	0.999983	802	1
TRMT12	6	0.015769	0.062238	0.923104	1453	5	0.023006	0.039459	0.999983	803	1
DDX24	6	0.26613	0.50134	0.998268	10812	2	0.023043	0.039514	0.999983	804	2
TMEM66	6	0.050594	0.1549	0.945558	3511	5	0.023055	0.039534	0.999983	805	1
DCAF5	6	0.33488	0.58303	0.999837	12639	2	0.023078	0.039573	0.999983	806	2
DRD5	6	0.60582	0.78855	1	16945	2	0.023104	0.039615	0.999983	807	1
hsa-mir-6809	4	0.63694	0.81095	1	17426	2	0.023151	0.039684	0.999983	808	1
BDKRB2	6	0.97166	0.97404	1	21182	1	0.023192	0.039742	0.999983	809	2
CDSN	6	0.80909	0.89463	1	19271	2	0.023252	0.039837	0.999983	810	1
ATP6V0D1	6	0.98192	0.98194	1	21354	1	0.023301	0.039919	0.999983	811	1
SUCNR1	6	0.12187	0.30324	0.976602	6706	3	0.023325	0.039956	0.999983	812	2
hsa-mir-500a	3	0.46103	0.68198	1	14726	1	0.023334	0.039967	0.999983	813	1
MBOAT1	6	0.4522	0.67529	1	14514	2	0.023378	0.040037	0.999983	814	2
MDM2	6	0.41219	0.64507	1	13918	1	0.023395	0.040064	0.999983	815	2
DFFA	6	0.036669	0.11958	0.933413	2774	3	0.0234	0.04007	0.999983	816	1
ZFYVE26	6	0.77087	0.87607	1	18851	2	0.02344	0.040122	0.999983	817	2
MELK	6	0.0097711	0.040425	0.910201	951	4	0.023449	0.040132	0.999983	818	1
TEX15	6	0.24796	0.47842	0.998268	10407	3	0.023457	0.040149	0.999983	819	2
PAK2	6	0.021971	0.080057	0.923104	1865	3	0.023498	0.040212	0.999983	820	1
TRMT5	6	0.35925	0.60486	1	13123	3	0.023537	0.040265	0.999983	821	2
HS3ST6	6	0.648	0.8189	1	17587	1	0.023547	0.04028	0.999983	822	1
UNC13D	6	0.19303	0.40571	0.991563	8837	4	0.023724	0.04057	0.999983	823	2
hsa-mir-6771	4	0.60551	0.78832	1	16908	2	0.023743	0.040605	0.999983	824	1
MTRNR2L4	6	0.36754	0.61115	1	13305	1	0.023777	0.040658	0.999983	825	2
FAM193B	6	0.18064	0.38855	0.988128	8562	4	0.023794	0.040683	0.999983	826	1
TAF6	6	0.66241	0.82758	1	17798	2	0.023822	0.040718	0.999983	827	2
ANKRD13C	6	0.80909	0.89463	1	19270	2	0.023839	0.040744	0.999983	828	2
DR1	6	0.47574	0.69308	1	14912	1	0.023843	0.040752	0.999983	829	1
ARHGAP1	6	0.40286	0.63816	1	13836	3	0.023871	0.040801	0.999983	830	2
XKR3	6	0.12073	0.30158	0.976602	6683	2	0.023892	0.040831	0.999983	831	1
THNSL1	6	0.099063	0.26327	0.967238	5886	4	0.023929	0.040881	0.999983	832	2
CFHR4	6	0.23706	0.46425	0.995242	10144	3	0.023964	0.040944	0.999983	833	2
RASGEF1C	6	0.12218	0.30371	0.976602	6754	4	0.023973	0.040956	0.999983	834	2
SNRPE	6	0.13783	0.32708	0.977435	7229	3	0.02404	0.041049	0.999983	835	1
SLC22A4	6	0.34801	0.59621	0.999837	12944	3	0.024072	0.041103	0.999983	836	2
DEFB133	3	0.6265	0.80345	1	17203	1	0.024076	0.041108	0.999983	837	1
GDPD2	6	0.031699	0.10651	0.933413	2457	3	0.024089	0.041129	0.999983	838	1
LSAMP	6	0.69381	0.84171	1	18101	2	0.024108	0.041159	0.999983	839	2
C14orf105	6	0.27907	0.51747	0.998268	11194	2	0.024116	0.041176	0.999983	840	2
hsa-mir-95	4	0.048272	0.14915	0.945558	3414	2	0.024138	0.041202	0.999983	841	1
TRPC7	6	0.19514	0.40866	0.991563	8933	3	0.024138	0.041203	0.999983	842	1
HOMER1	6	0.25163	0.48318	0.998268	10436	3	0.024179	0.041262	0.999983	843	2
TOMM40L	6	0.063649	0.18621	0.953347	4245	3	0.024187	0.041271	0.999983	844	1
ZBTB33	6	0.15547	0.35291	0.980773	7754	4	0.024237	0.04135	0.999983	845	1
BET1	6	0.069883	0.20039	0.961621	4530	2	0.024247	0.041364	0.999983	846	2
OR7C1	6	0.82687	0.90367	1	19489	2	0.024332	0.041491	0.999983	847	2
OR5AN1	6	0.2319	0.45752	0.995242	9889	4	0.024335	0.041499	0.999983	848	1
STUB1	6	0.67856	0.83487	1	17961	1	0.024384	0.041566	0.999983	849	2
BCL2L10	6	0.41924	0.65044	1	14051	3	0.024413	0.041615	0.999983	850	2
ZNF514	6	0.25443	0.48674	0.998268	10596	2	0.024433	0.041647	0.999983	851	1
MRGPRX3	6	0.46642	0.68611	1	14791	3	0.024483	0.041726	0.999983	852	1
MACC1	6	0.89836	0.94202	1	20410	1	0.024503	0.041754	0.999983	853	2
DLL1	6	0.83377	0.90729	1	19537	2	0.024521	0.04179	0.999983	854	2
NPRL2	6	0.4022	0.63768	1	13784	3	0.024532	0.041804	0.999983	855	1
CLEC16A	6	0.25172	0.48329	0.998268	10509	4	0.024539	0.041815	0.999983	856	2
hsa-mir-4730	4	0.2578	0.49096	0.998268	10645	3	0.024565	0.041862	0.999983	857	1
STEAP4	6	0.2193	0.4409	0.992889	9580	3	0.024581	0.041888	0.999983	858	1
WAPAL	6	0.47422	0.69192	1	14859	2	0.024603	0.041921	0.999983	859	2
ZDHHC15	6	0.99707	0.99711	1	21712	0	0.024639	0.041987	0.999983	860	2
CHST3	6	0.20886	0.42703	0.991563	9368	2	0.024679	0.042055	0.999983	861	1
HCAR1	6	0.91756	0.94847	1	20560	1	0.024725	0.04212	0.999983	862	2
WDR16	6	0.11436	0.29191	0.975574	6492	3	0.024729	0.042123	0.999983	863	1
AQP5	6	0.19029	0.4019	0.991563	8737	3	0.024738	0.042134	0.999983	864	2
TMEM55B	6	0.4022	0.63768	1	13780	2	0.024827	0.042275	0.999983	865	1
LIPM	6	0.36754	0.61115	1	13280	2	0.024893	0.042382	0.999983	866	2
MORC1	6	0.61269	0.79343	1	16993	3	0.024974	0.042502	0.999983	867	1
KCNK5	6	0.3499	0.59772	0.999837	12993	3	0.025011	0.042561	0.999983	868	2
COG4	6	0.77087	0.87607	1	18852	1	0.02502	0.042583	0.999983	869	2
TBC1D30	6	0.28568	0.52554	0.998268	11415	4	0.025024	0.042591	0.999983	870	1
GRIN2B	6	0.018229	0.069335	0.923104	1592	3	0.025056	0.042651	0.999983	871	2
RTN4R	6	0.20695	0.4245	0.991563	9280	4	0.025073	0.04268	0.999983	872	1
PAX5	6	0.85689	0.91987	1	19860	2	0.025111	0.042733	0.999983	873	2
RFX6	6	0.42102	0.65178	1	14088	2	0.025157	0.042811	0.999983	874	2
WFDC10B	6	0.53526	0.73727	1	15937	3	0.025166	0.042826	0.999983	875	2
ARSF	6	0.64298	0.8153	1	17500	3	0.025171	0.042832	0.999983	876	1
L2HGDH	6	0.43876	0.66518	1	14354	1	0.025193	0.042872	0.999983	877	2
ACTN4	6	0.88911	0.93875	1	20325	2	0.025349	0.043131	0.999983	878	2
SC5D	6	0.082473	0.22801	0.96565	5113	2	0.025368	0.043162	0.999983	879	1
EMCN	6	0.055783	0.16747	0.9462	3816	3	0.025385	0.043188	0.999983	880	2
PSPH	6	0.97715	0.97794	1	21280	1	0.025413	0.043229	0.999983	881	2
ITGAE	6	0.020232	0.075041	0.923104	1731	2	0.025441	0.043273	0.999983	882	2
SNRPN	6	0.64668	0.81794	1	17556	2	0.025466	0.043308	0.999983	883	1
VIPAS39	6	0.15456	0.35156	0.980773	7747	3	0.025515	0.043387	0.999983	884	1
OR6C1	6	0.085444	0.23438	0.96565	5259	4	0.025523	0.043399	0.999983	885	2
GPBAR1	6	0.96863	0.9721	1	21139	1	0.025564	0.043469	0.999983	886	1
IPO9	6	0.70895	0.84821	1	18201	2	0.025614	0.043556	0.999983	887	1
STX19	6	0.37446	0.6165	1	13366	3	0.025615	0.043558	0.999983	888	2
ZNF830	6	0.18577	0.39564	0.991251	8707	3	0.025624	0.043578	0.999983	889	2
IBA57	6	0.63291	0.80806	1	17347	3	0.025663	0.043634	0.999983	890	1
NDUFA7	6	0.88417	0.9357	1	20244	2	0.02568	0.043663	0.999983	891	2
NonTargetingControlGuideForHuman_0998	1	0.97431	0.97589	1	21213	0	0.025686	0.043674	0.999983	892	1
GAGE12D	3	0.97037	0.97321	1	21165	0	0.025706	0.043696	0.999983	893	1
ZNF835	6	0.088124	0.24015	0.96565	5381	3	0.025712	0.043712	0.999983	894	1
OLFML2B	6	0.18033	0.38811	0.988128	8555	3	0.025761	0.043792	0.999983	895	1
CD58	6	0.87866	0.93244	1	20151	2	0.025762	0.043795	0.999983	896	2
SRPX2	6	0.65776	0.82548	1	17761	2	0.025781	0.04382	0.999983	897	2
DPPA3	6	0.52261	0.72798	1	15678	2	0.025799	0.04385	0.999983	898	2
RAB3D	6	0.33109	0.57883	0.999837	12505	4	0.02581	0.043864	0.999983	899	1
AASS	6	0.63291	0.80806	1	17375	3	0.025859	0.043934	0.999983	900	1
KRTAP1-1	6	0.93466	0.95504	1	20713	1	0.025864	0.04394	0.999983	901	2
LIPT2	6	0.56569	0.75945	1	16309	3	0.025956	0.044102	0.999983	902	2
C6orf141	6	0.51985	0.72597	1	15627	3	0.025975	0.044134	0.999983	903	2
IL2RB	6	0.16067	0.36039	0.98307	7975	2	0.026007	0.044185	0.999983	904	1
hsa-mir-4536-2	1	0.97396	0.97563	1	21212	0	0.026038	0.044225	0.999983	905	1
FGF3	6	0.53277	0.73547	1	15786	3	0.026049	0.044247	0.999983	906	2
C9orf37	6	0.24506	0.47466	0.998268	10284	3	0.026095	0.044326	0.999983	907	2
DOK3	6	0.090647	0.24553	0.967238	5514	2	0.026105	0.044341	0.999983	908	1
GSX1	6	0.99907	0.99907	1	21766	0	0.026114	0.044355	0.999983	909	2
FOXP4	6	0.58393	0.77273	1	16582	3	0.026133	0.044383	0.999983	910	2
FOXRED2	6	0.63291	0.80806	1	17325	3	0.026151	0.044412	0.999983	911	2
RNF144B	6	0.94451	0.95932	1	20805	1	0.026188	0.044472	0.999983	912	2
PHLPP2	6	0.034379	0.11361	0.933413	2628	4	0.026198	0.044486	0.999983	913	2
SPIRE1	6	0.81353	0.8969	1	19320	1	0.026207	0.044501	0.999983	914	2
CERS5	6	0.46564	0.68551	1	14757	2	0.026244	0.044559	0.999983	915	2
TNFSF8	6	0.26017	0.49394	0.998268	10741	1	0.026252	0.04457	0.999983	916	1
STAB2	6	0.25896	0.49243	0.998268	10694	3	0.026301	0.044626	0.999983	917	1
HERPUD1	6	0.98597	0.98588	1	21459	0	0.026498	0.044806	0.999983	918	1
TRRAP	4	0.40547	0.64008	1	13871	2	0.026568	0.044862	0.999983	919	1
SNRPG	6	0.044619	0.13996	0.942512	3190	3	0.026744	0.045002	0.999983	920	1
CPO	6	0.37446	0.6165	1	13346	3	0.026793	0.045042	0.999983	921	1
RNF11	6	0.51985	0.72597	1	15628	2	0.026842	0.045082	0.999983	922	1
TNNC1	6	0.13481	0.32262	0.976602	7154	4	0.026891	0.045125	0.999983	923	1
TAB2	6	0.052229	0.15884	0.945558	3625	3	0.02694	0.045169	0.999983	924	1
GRIK5	6	0.13481	0.32262	0.976602	7132	4	0.026989	0.045207	0.999983	925	1
RGS11	6	0.18577	0.39564	0.991251	8693	2	0.027038	0.045258	0.999983	926	1
RSAD1	6	0.5048	0.71492	1	15389	3	0.027136	0.045342	0.999983	927	1
NonTargetingControlGuideForHuman_0532	1	0.97285	0.97486	1	21202	0	0.027151	0.045353	0.999983	928	1
CABP2	6	0.63113	0.80681	1	17252	2	0.027185	0.04538	0.999983	929	1
NOTCH2	6	0.1061	0.2776	0.967238	6126	1	0.027284	0.045467	0.999983	930	1
PIR	6	0.73836	0.86107	1	18476	2	0.02748	0.045638	0.999983	931	1
TRAK2	6	0.046996	0.14599	0.942512	3367	4	0.027529	0.045678	0.999983	932	1
KIAA0247	6	0.056866	0.1701	0.947925	3893	3	0.027627	0.045768	0.999983	933	1
CPXCR1	6	0.6155	0.7955	1	17082	2	0.027676	0.045805	0.999983	934	1
hsa-mir-6861	4	0.95116	0.96242	1	20889	0	0.027716	0.045838	0.999983	935	1
LAMB2	6	0.99435	0.99433	1	21664	0	0.027921	0.046002	0.999983	936	1
PPP1CB	6	0.69381	0.84171	1	18086	2	0.02797	0.046046	0.999983	937	1
NonTargetingControlGuideForHuman_0847	1	0.97199	0.97425	1	21197	0	0.028013	0.046083	0.999983	938	1
S100A3	6	0.49892	0.71059	1	15323	3	0.02802	0.046091	0.999983	939	1
KIAA0895L	6	0.84429	0.91293	1	19659	1	0.028069	0.046133	0.999983	940	1
C9orf50	6	0.19303	0.40571	0.991563	8862	4	0.028118	0.046177	0.999983	941	1
PRPF3	6	0.027011	0.093909	0.923104	2163	3	0.028216	0.046261	0.999983	942	1
CEND1	6	0.81792	0.89913	1	19352	2	0.028265	0.0463	0.999983	943	1
hsa-mir-522	4	0.34498	0.59389	0.999837	12900	2	0.028339	0.046379	0.999983	944	1
PPP1R9B	6	0.13427	0.32183	0.976602	7100	2	0.028412	0.04643	0.999983	945	1
RBL1	6	0.077324	0.2168	0.965592	4822	3	0.028461	0.046479	0.999983	946	1
DMBT1	6	0.74552	0.86429	1	18579	1	0.028608	0.046612	0.999983	947	1
SDS	6	0.12981	0.31523	0.976602	6976	4	0.028657	0.046652	0.999983	948	1
RTKN	6	0.37446	0.6165	1	13348	2	0.028706	0.046695	0.999983	949	1
IMMP2L	6	0.22268	0.44534	0.995242	9759	3	0.028755	0.046728	0.999983	950	1
hsa-mir-548ap	3	0.021418	0.078418	0.923104	1820	2	0.028763	0.046736	0.999983	951	1
KAZN	6	0.83377	0.90729	1	19559	2	0.028804	0.046769	0.999983	952	1
CEACAM8	6	0.072459	0.20609	0.96397	4643	3	0.028902	0.046863	0.999983	953	1
SLC33A1	6	0.1158	0.29413	0.975574	6559	4	0.028951	0.046909	0.999983	954	1
LHX1	6	0.83377	0.90729	1	19586	2	0.029147	0.047077	0.999983	955	1
KIAA1731	6	0.16494	0.36645	0.98307	8089	4	0.029196	0.047122	0.999983	956	1
NEK1	5	0.61658	0.79629	1	17110	2	0.029223	0.047146	0.999983	957	1
hsa-mir-6773	4	0.17777	0.3845	0.987784	8448	3	0.029387	0.047277	0.999983	958	1
LYG1	6	0.59509	0.78078	1	16782	1	0.029392	0.047282	0.999983	959	1
SERINC2	6	0.18554	0.39532	0.991251	8660	4	0.02949	0.04736	0.999983	960	1
FAM172A	6	0.091631	0.24763	0.967238	5547	4	0.029539	0.0474	0.999983	961	1
PCGF6	6	0.60582	0.78855	1	16948	2	0.029588	0.047439	0.999983	962	1
MLC1	6	0.95774	0.96581	1	20960	1	0.029686	0.047513	0.999983	963	1
GPR12	6	0.46203	0.68272	1	14732	3	0.029735	0.047555	0.999983	964	1
ARL6IP5	6	0.23706	0.46425	0.995242	10160	2	0.029784	0.047595	0.999983	965	1
KRTAP4-11	6	0.051103	0.15613	0.945558	3583	4	0.029833	0.047631	0.999983	966	1
HEATR6	6	0.82687	0.90367	1	19470	1	0.029882	0.047678	0.999983	967	1
TRUB2	6	0.56331	0.75774	1	16288	3	0.029931	0.047723	0.999983	968	1
PUM2	6	0.19303	0.40571	0.991563	8840	4	0.02998	0.04776	0.999983	969	1
KIAA1614	6	0.98192	0.98194	1	21375	1	0.030029	0.047805	0.999983	970	1
TUFT1	6	0.1158	0.29413	0.975574	6538	4	0.030127	0.047885	0.999983	971	1
NonTargetingControlGuideForHuman_0246	1	0.96987	0.97291	1	21159	0	0.030131	0.047887	0.999983	972	1
C17orf100	6	0.45927	0.68063	1	14701	3	0.030225	0.047963	0.999983	973	1
TAF3	6	0.34074	0.58954	0.999837	12717	4	0.030274	0.048007	0.999983	974	1
NUTM2G	1	0.96969	0.97278	1	21145	0	0.030307	0.048029	0.999983	975	1
DUSP26	6	0.48959	0.70351	1	15165	3	0.030323	0.04804	0.999983	976	1
NUP62CL	6	0.52261	0.72798	1	15688	2	0.03042	0.048121	0.999983	977	1
EGFR	6	0.07353	0.20847	0.965592	4685	3	0.030469	0.048159	0.999983	978	1
PHF1	6	0.31746	0.56343	0.999837	12198	3	0.030518	0.04821	0.999983	979	1
RPS8	6	0.63291	0.80806	1	17387	3	0.030567	0.048251	0.999983	980	1
NonTargetingControlGuideForHuman_0399	1	0.96942	0.9726	1	21143	0	0.030583	0.048263	0.999983	981	1
NonTargetingControlGuideForHuman_0245	1	0.96935	0.97256	1	21142	0	0.03065	0.048322	0.999983	982	1
CCNT1	6	0.065277	0.18995	0.954856	4290	3	0.030665	0.048332	0.999983	983	1
ADAMTS20	6	0.56725	0.76059	1	16345	2	0.030714	0.048376	0.999983	984	1
PRRC2A	6	0.23706	0.46425	0.995242	10134	3	0.030763	0.048411	0.999983	985	1
STARD3NL	6	0.014497	0.057788	0.923104	1346	4	0.030812	0.048454	0.999983	986	1
hsa-mir-1260a	4	0.51072	0.71924	1	15465	2	0.030827	0.048468	0.999983	987	1
MYO7A	6	0.31142	0.55643	0.999837	12070	4	0.030861	0.048495	0.999983	988	1
TIRAP	6	0.4564	0.67847	1	14610	3	0.030959	0.048581	0.999983	989	1
CER1	6	0.60582	0.78855	1	16925	2	0.031008	0.048617	0.999983	990	1
HEYL	6	0.64313	0.81541	1	17501	3	0.031106	0.048712	0.999983	991	1
SPTAN1	6	0.46642	0.68611	1	14809	3	0.031154	0.048752	0.999983	992	1
C15orf38-AP3S2	2	0.99674	0.99677	1	21704	0	0.031202	0.048782	0.999983	993	1
OSTN	6	0.43726	0.66404	1	14302	3	0.031203	0.048782	0.999983	994	1
SLITRK3	6	0.042293	0.13414	0.942512	3070	3	0.03135	0.048907	0.999983	995	1
DIAPH2	6	0.41924	0.65044	1	14028	3	0.031399	0.048953	0.999983	996	1
HIPK3	6	0.58362	0.7725	1	16575	2	0.031448	0.048993	0.999983	997	1
QSER1	6	0.8458	0.91373	1	19729	2	0.031644	0.049161	0.999983	998	1
NonTargetingControlGuideForHuman_0191	1	0.96835	0.97192	1	21109	0	0.031646	0.049161	0.999983	999	1
H3F3A	6	0.81792	0.89913	1	19349	2	0.031692	0.049202	0.999983	1000	1
GLRX3	6	0.89493	0.94096	1	20378	1	0.031741	0.049236	0.999983	1001	1
LIN7B	6	0.2682	0.50394	0.998268	10951	4	0.031839	0.049327	0.999983	1002	1
C1orf192	6	0.79955	0.88986	1	19161	2	0.031986	0.049463	0.999983	1003	1
KANSL1	6	0.19303	0.40571	0.991563	8884	4	0.032084	0.049544	0.999983	1004	1
hsa-mir-6745	4	0.95914	0.96654	1	20991	0	0.032102	0.049564	0.999983	1005	1
DENND6A	6	0.10733	0.28015	0.967238	6197	4	0.032132	0.049585	0.999983	1006	1
PTPN14	6	0.36701	0.61073	1	13220	3	0.032181	0.049629	0.999983	1007	1
WWC3	6	0.012168	0.049269	0.921732	1152	5	0.032279	0.049702	0.999983	1008	1
ZNHIT6	6	0.19029	0.4019	0.991563	8740	2	0.032328	0.049746	0.999983	1009	1
SEPHS1	6	0.19514	0.40866	0.991563	8921	3	0.032377	0.049784	0.999983	1010	1
DBNDD2	6	0.78166	0.88118	1	18957	2	0.032426	0.049828	0.999983	1011	1
KAT7	6	0.20055	0.4159	0.991563	9077	2	0.032475	0.049871	0.999983	1012	1
SYNJ1	6	0.49464	0.70737	1	15197	2	0.032572	0.049953	0.999983	1013	1
ANKRD30A	6	0.084664	0.23268	0.96565	5224	4	0.032621	0.049996	0.999983	1014	1
LPAR1	6	0.22684	0.45086	0.995242	9804	2	0.032719	0.050087	0.999983	1015	1
FAM150B	6	0.95351	0.96359	1	20920	1	0.032768	0.050132	0.999983	1016	1
NAT8B	6	0.13799	0.32732	0.977435	7274	4	0.032817	0.050176	0.999983	1017	1
SHROOM2	6	0.72995	0.85739	1	18435	1	0.032865	0.050219	0.999983	1018	1
NonTargetingControlGuideForHuman_0153	1	0.96713	0.97118	1	21106	0	0.032868	0.050224	0.999983	1019	1
KDM4D	6	0.042293	0.13414	0.942512	3068	4	0.032963	0.050299	0.999983	1020	1
NonTargetingControlGuideForHuman_0899	1	0.96703	0.97112	1	21105	0	0.032969	0.050304	0.999983	1021	1
hsa-mir-4327	4	0.25073	0.48198	0.998268	10427	1	0.032984	0.05031	0.999983	1022	1
PAPSS2	6	0.36119	0.60633	1	13159	3	0.033061	0.050367	0.999983	1023	1
IL17A	6	0.38487	0.62443	1	13546	2	0.03311	0.050409	0.999983	1024	1
SLC16A10	6	0.36119	0.60633	1	13162	2	0.033207	0.050488	0.999983	1025	1
AKAP17A_Y	2	0.94623	0.96014	1	20826	0	0.033327	0.050589	0.999983	1026	1
hsa-mir-3688-1	1	0.96666	0.97088	1	21098	0	0.033337	0.050601	0.999983	1027	1
CNDP2	6	0.16799	0.37069	0.98307	8189	3	0.033354	0.050613	0.999983	1028	1
FOXI3	6	0.99825	0.99828	1	21747	0	0.033403	0.050657	0.999983	1029	1
MAP1LC3B2	6	0.21804	0.43922	0.992889	9560	4	0.0335	0.050734	0.999983	1030	1
PRKCG	6	0.029049	0.099432	0.933413	2303	4	0.033549	0.050781	0.999983	1031	1
PMFBP1	6	0.38818	0.62691	1	13589	2	0.033647	0.050864	0.999983	1032	1
RDH5	6	0.14515	0.33784	0.977435	7461	4	0.033695	0.050914	0.999983	1033	1
hsa-mir-3158-1	4	0.14625	0.33942	0.977435	7502	2	0.033735	0.050946	0.999983	1034	1
CCNB3	6	0.2682	0.50394	0.998268	10904	4	0.033793	0.050992	0.999983	1035	1
SKIDA1	6	0.41924	0.65044	1	14002	3	0.033842	0.051032	0.999983	1036	1
POLR2A	6	0.70189	0.84514	1	18172	2	0.033891	0.051069	0.999983	1037	1
CAV1	6	0.99912	0.99912	1	21768	0	0.033939	0.051117	0.999983	1038	1
hsa-mir-1295b	1	0.96603	0.97046	1	21085	0	0.033965	0.051136	0.999983	1039	1
SACM1L	6	0.014656	0.058346	0.923104	1360	4	0.033988	0.051154	0.999983	1040	1
GHRHR	6	0.89836	0.94202	1	20404	1	0.034086	0.051233	0.999983	1041	1
TUBB4B	6	0.57405	0.76554	1	16437	3	0.034135	0.051267	0.999983	1042	1
LRFN2	6	0.44811	0.67225	1	14495	3	0.034281	0.051387	0.999983	1043	1
SUPT3H	6	0.1832	0.39209	0.990679	8598	2	0.03433	0.051423	0.999983	1044	1
BRCA2	6	0.56331	0.75774	1	16285	1	0.034427	0.051504	0.999983	1045	1
WIPF2	6	0.95351	0.96359	1	20904	1	0.034476	0.051548	0.999983	1046	1
CEP164	6	0.72995	0.85739	1	18415	1	0.034574	0.051633	0.999983	1047	1
TMPRSS12	6	0.26595	0.50113	0.998268	10794	3	0.034623	0.05167	0.999983	1048	1
FMNL1	6	0.030198	0.10251	0.933413	2372	5	0.034769	0.051791	0.999983	1049	1
APOBEC3A_B	4	0.57697	0.76767	1	16517	1	0.034779	0.0518	0.999983	1050	1
RTFDC1	6	0.4854	0.70039	1	15087	2	0.034818	0.051839	0.999983	1051	1
HERC5	6	0.36701	0.61073	1	13233	3	0.034915	0.051914	0.999983	1052	1
C14orf132	6	0.10907	0.28365	0.970198	6367	2	0.035061	0.052053	0.999983	1053	1
GAGE12I	2	0.93729	0.95617	1	20742	0	0.035104	0.052089	0.999983	1054	1
hsa-mir-483	4	0.95116	0.96242	1	20880	0	0.035137	0.052122	0.999983	1055	1
PEPD	6	0.14515	0.33784	0.977435	7457	4	0.035159	0.05214	0.999983	1056	1
hsa-mir-4314	4	0.66229	0.82753	1	17788	1	0.035365	0.052305	0.999983	1057	1
EXOC2	6	0.23646	0.46346	0.995242	10040	4	0.035549	0.052444	0.999983	1058	1
SLC2A5	6	0.0021076	0.0096139	0.831902	246	1	0.035598	0.052486	0.999983	1059	1
TMEM229B	6	0.70952	0.84846	1	18252	2	0.035646	0.052529	0.999983	1060	1
DGKK	6	0.053348	0.16158	0.9462	3691	5	0.035792	0.052647	0.999983	1061	1
C6orf132	6	0.5999	0.78422	1	16843	3	0.035841	0.05269	0.999983	1062	1
GRAMD3	6	0.52261	0.72798	1	15683	3	0.036036	0.052847	0.999983	1063	1
ZNRF4	6	0.045423	0.14201	0.942512	3242	3	0.036085	0.052886	0.999983	1064	1
SSBP3	6	0.19303	0.40571	0.991563	8852	4	0.036133	0.052919	0.999983	1065	1
TAAR5	6	0.21079	0.42959	0.992889	9399	4	0.036231	0.053015	0.999983	1066	1
CFI	6	0.8458	0.91373	1	19735	2	0.03628	0.053055	0.999983	1067	1
PID1	6	0.28463	0.52426	0.998268	11376	4	0.036328	0.053091	0.999983	1068	1
TCERG1L	6	0.0028344	0.012705	0.831902	318	2	0.036474	0.053208	0.999983	1069	1
XDH	6	0.19154	0.40364	0.991563	8797	3	0.036523	0.053247	0.999983	1070	1
TSPAN3	6	0.92353	0.95069	1	20613	1	0.036572	0.053289	0.999983	1071	1
MGAT5	6	0.27907	0.51747	0.998268	11217	3	0.036669	0.05337	0.999983	1072	1
NIT1	6	0.88911	0.93875	1	20302	2	0.036718	0.053407	0.999983	1073	1
MYL6	6	0.058537	0.17416	0.949917	3959	5	0.036766	0.053446	0.999983	1074	1
SRSF7	6	0.65776	0.82548	1	17766	1	0.036815	0.053486	0.999983	1075	1
FKBP15	6	0.2875	0.52779	0.998268	11433	3	0.036864	0.053527	0.999983	1076	1
MBD5	6	0.1765	0.38269	0.987784	8435	2	0.036913	0.053575	0.999983	1077	1
RGL4	6	0.60582	0.78855	1	16919	3	0.036961	0.053624	0.999983	1078	1
LYPD3	6	0.65323	0.82263	1	17673	3	0.037107	0.053755	0.999983	1079	1
KLHL35	6	0.94451	0.95932	1	20808	1	0.037205	0.053832	0.999983	1080	1
IFIT5	6	0.11062	0.28625	0.975574	6395	2	0.037253	0.053879	0.999983	1081	1
DSEL	6	0.48667	0.70133	1	15113	3	0.037351	0.053966	0.999983	1082	1
ALMS1	6	0.37446	0.6165	1	13382	2	0.037399	0.054004	0.999983	1083	1
ENPP3	6	0.072459	0.20609	0.96397	4638	4	0.037448	0.054044	0.999983	1084	1
NPIPL3	3	0.32391	0.57075	0.999837	12412	1	0.037455	0.05405	0.999983	1085	1
SLC10A4	6	0.14694	0.34043	0.977435	7588	4	0.037496	0.054084	0.999983	1086	1
HS6ST1	6	0.34074	0.58954	0.999837	12819	4	0.037594	0.054176	0.999983	1087	1
KIF3C	6	0.99808	0.99811	1	21738	0	0.037642	0.054212	0.999983	1088	1
NonTargetingControlGuideForHuman_0951	1	0.96233	0.96831	1	21033	0	0.037665	0.054224	0.999983	1089	1
MAPK8IP2	6	0.4022	0.63768	1	13802	2	0.037691	0.05424	0.999983	1090	1
DKK4	6	0.82769	0.90407	1	19502	2	0.03774	0.054285	0.999983	1091	1
UGT3A2	6	0.26613	0.50134	0.998268	10807	2	0.037788	0.054331	0.999983	1092	1
TMA16	6	0.17968	0.38719	0.987784	8514	4	0.037837	0.054367	0.999983	1093	1
NonTargetingControlGuideForHuman_0212	1	0.96216	0.96822	1	21032	0	0.037841	0.054369	0.999983	1094	1
ANKRD7	6	0.10326	0.27187	0.967238	6054	3	0.037934	0.054445	0.999983	1095	1
LOC100132146	6	0.54291	0.7428	1	16002	2	0.037983	0.054481	0.999983	1096	1
C14orf2	6	0.31254	0.55775	0.999837	12079	4	0.038032	0.054529	0.999983	1097	1
TNFRSF14	6	0.306	0.55001	0.999837	11954	2	0.038129	0.054608	0.999983	1098	1
NonTargetingControlGuideForHuman_0907	1	0.96183	0.96803	1	21031	0	0.038167	0.054634	0.999983	1099	1
DYRK2	6	0.68877	0.83952	1	18035	2	0.038226	0.054682	0.999983	1100	1
OTC	6	0.16889	0.37196	0.98307	8254	2	0.038323	0.05477	0.999983	1101	1
hsa-mir-6812	4	0.96971	0.9728	1	21150	0	0.038328	0.054772	0.999983	1102	1
TNK1	6	0.071526	0.20405	0.96397	4568	3	0.038469	0.05489	0.999983	1103	1
TRIM5	6	0.12187	0.30324	0.976602	6740	3	0.038566	0.054972	0.999983	1104	1
MTHFSD	6	0.72995	0.85739	1	18410	1	0.038664	0.055051	0.999983	1105	1
XIAP	6	0.3111	0.55605	0.999837	12065	4	0.038712	0.055094	0.999983	1106	1
GRPEL2	6	0.23646	0.46346	0.995242	10060	4	0.038761	0.055135	0.999983	1107	1
BTNL3	6	0.93466	0.95504	1	20691	1	0.038809	0.055177	0.999983	1108	1
TBCA	6	0.8458	0.91373	1	19731	2	0.038858	0.055219	0.999983	1109	1
PIH1D3	6	0.53526	0.73727	1	15931	3	0.038907	0.055255	0.999983	1110	1
PYCARD	6	0.99661	0.99663	1	21703	0	0.038955	0.055303	0.999983	1111	1
TMTC1	6	0.011845	0.04813	0.921732	1127	3	0.039052	0.055384	0.999983	1112	1
C20orf173	6	0.4564	0.67847	1	14570	3	0.039149	0.055455	0.999983	1113	1
CST1	5	0.87503	0.9303	1	20069	1	0.039155	0.055458	0.999983	1114	1
SRRM1	6	0.033096	0.11023	0.933413	2548	4	0.039198	0.055497	0.999983	1115	1
GSTA3	6	0.1158	0.29413	0.975574	6565	4	0.039247	0.055541	0.999983	1116	1
RBM4	4	0.54075	0.74123	1	15958	1	0.0394	0.055665	0.999983	1117	1
NonTargetingControlGuideForHuman_0840	1	0.96056	0.96731	1	21006	0	0.03944	0.055698	0.999983	1118	1
LRFN5	6	0.17085	0.37475	0.987424	8269	2	0.039441	0.0557	0.999983	1119	1
MBD3L3	4	0.96447	0.96954	1	21050	0	0.039498	0.055736	0.999983	1120	1
OSBPL8	6	0.61269	0.79343	1	16987	3	0.039538	0.055774	0.999983	1121	1
KRTAP12-4	6	0.10326	0.27187	0.967238	6051	3	0.039635	0.055865	0.999983	1122	1
OR5A1	6	0.68877	0.83952	1	18047	2	0.039684	0.055897	0.999983	1123	1
USP17L24	1	0.96027	0.96715	1	21005	0	0.039733	0.055941	0.999983	1124	1
SLC28A2	6	0.49464	0.70737	1	15238	2	0.039829	0.056044	0.999983	1125	1
COL6A5	6	0.23706	0.46425	0.995242	10139	2	0.039926	0.056126	0.999983	1126	1
ANKRD10	6	0.0024387	0.011015	0.831902	282	3	0.040072	0.056268	0.999983	1127	1
FAHD1	6	0.08602	0.23564	0.96565	5309	3	0.040121	0.056303	0.999983	1128	1
ZNF679	6	0.15547	0.35291	0.980773	7797	3	0.040266	0.056433	0.999983	1129	1
BMP2	6	0.3499	0.59772	0.999837	12980	3	0.040315	0.056483	0.999983	1130	1
SCNN1A	6	0.24506	0.47466	0.998268	10326	4	0.040363	0.05653	0.999983	1131	1
GAGE12H	2	0.89701	0.94159	1	20388	0	0.040376	0.056537	0.999983	1132	1
GPR155	6	0.35143	0.59889	0.999837	13064	3	0.040412	0.05657	0.999983	1133	1
SLC13A3	6	0.2193	0.4409	0.992889	9586	3	0.04046	0.056613	0.999983	1134	1
KRTAP6-2	6	0.30212	0.54536	0.998268	11763	4	0.040509	0.056662	0.999983	1135	1
NonTargetingControlGuideForHuman_0689	1	0.95941	0.96669	1	20997	0	0.040586	0.056729	0.999983	1136	1
ITGBL1	6	0.13359	0.32083	0.976602	7076	4	0.040606	0.056746	0.999983	1137	1
IFIT2	6	0.26358	0.49817	0.998268	10781	2	0.040654	0.056787	0.999983	1138	1
CEP192	6	0.31316	0.5585	0.999837	12103	3	0.040703	0.056826	0.999983	1139	1
GPR115	6	0.42979	0.65839	1	14152	2	0.040752	0.05687	0.999983	1140	1
RSG1	6	0.15371	0.35032	0.980773	7735	3	0.0408	0.056909	0.999983	1141	1
CDKN1A	6	0.51563	0.72287	1	15551	3	0.040897	0.05699	0.999983	1142	1
THAP11	6	0.75265	0.86756	1	18677	2	0.041043	0.057114	0.999983	1143	1
KCNE1	6	0.55414	0.75106	1	16192	3	0.041091	0.057152	0.999983	1144	1
PRICKLE1	6	0.79033	0.88538	1	19044	2	0.041237	0.057274	0.999983	1145	1
FBXL18	6	0.21079	0.42959	0.992889	9420	3	0.041334	0.057355	0.999983	1146	1
hsa-mir-3178	4	0.99532	0.99535	1	21673	0	0.041348	0.057368	0.999983	1147	1
SSX3	6	0.699	0.84393	1	18139	2	0.041431	0.057431	0.999983	1148	1
ZNF500	6	0.8801	0.93329	1	20181	1	0.041479	0.057475	0.999983	1149	1
DTNA	6	0.49648	0.70874	1	15312	3	0.041527	0.057521	0.999983	1150	1
CDH12	6	0.13061	0.31645	0.976602	7042	4	0.041576	0.057557	0.999983	1151	1
DUSP2	6	0.61269	0.79343	1	17005	3	0.041624	0.057598	0.999983	1152	1
TMEM5	6	0.99347	0.99342	1	21640	0	0.041721	0.057687	0.999983	1153	1
SSPN	6	0.45927	0.68063	1	14693	2	0.041867	0.057825	0.999983	1154	1
hsa-mir-4786	4	0.90706	0.94484	1	20466	1	0.041867	0.057825	0.999983	1155	1
CLEC1A	6	0.10549	0.27636	0.967238	6109	3	0.041915	0.057856	0.999983	1156	1
hsa-mir-4524b	3	0.11464	0.29235	0.975574	6513	2	0.041953	0.057884	0.999983	1157	1
AMOTL2	6	0.32251	0.56917	0.999837	12401	2	0.041964	0.057893	0.999983	1158	1
ACTRT3	6	0.03589	0.11753	0.933413	2690	1	0.042012	0.057924	0.999983	1159	1
MICALL1	6	0.37446	0.6165	1	13347	3	0.042061	0.057968	0.999983	1160	1
MAGEE2	6	0.65323	0.82263	1	17676	3	0.042254	0.058129	0.999983	1161	1
YIPF1	6	0.83377	0.90729	1	19555	2	0.042351	0.058219	0.999983	1162	1
CLIC3	6	0.47422	0.69192	1	14868	2	0.0424	0.058263	0.999983	1163	1
DDIT3	6	0.80909	0.89463	1	19282	2	0.042497	0.058347	0.999983	1164	1
GRB10	6	0.017772	0.068027	0.923104	1570	1	0.042545	0.058389	0.999983	1165	1
NonTargetingControlGuideForHuman_0202	1	0.95739	0.96562	1	20958	0	0.042612	0.05844	0.999983	1166	1
DNAJB7	6	0.28776	0.5281	0.998268	11511	3	0.042642	0.058463	0.999983	1167	1
FRMPD4	6	0.3351	0.58331	0.999837	12677	2	0.04269	0.058502	0.999983	1168	1
C16orf52	6	0.41618	0.6481	1	13947	2	0.042739	0.05854	0.999983	1169	1
ACTB	6	0.4572	0.67905	1	14659	1	0.042787	0.058578	0.999983	1170	1
IL5	6	0.16799	0.37069	0.98307	8218	4	0.042933	0.058688	0.999983	1171	1
MRPL48	6	0.32098	0.56745	0.999837	12316	4	0.042981	0.058722	0.999983	1172	1
NWD1	6	0.72995	0.85739	1	18426	2	0.043029	0.058759	0.999983	1173	1
RBMY1F	1	0.95694	0.96537	1	20952	0	0.043056	0.058778	0.999983	1174	1
PLA2G4D	6	0.41924	0.65044	1	14025	3	0.043078	0.058799	0.999983	1175	1
DHH	6	0.76726	0.87438	1	18780	2	0.043126	0.058839	0.999983	1176	1
C22orf24	6	0.65247	0.82208	1	17610	1	0.043175	0.058875	0.999983	1177	1
STAT5A	6	0.32098	0.56745	0.999837	12323	4	0.043223	0.058914	0.999983	1178	1
RPS11	6	0.86781	0.92605	1	19973	2	0.043272	0.05895	0.999983	1179	1
APRT	6	0.76085	0.87138	1	18722	1	0.04332	0.059002	0.999983	1180	1
C8orf87	6	0.47422	0.69192	1	14895	2	0.043368	0.059045	0.999983	1181	1
SERPIND1	6	0.0543	0.16388	0.9462	3719	3	0.043417	0.059096	0.999983	1182	1
ATL2	6	0.077439	0.21706	0.965592	4851	4	0.043562	0.059213	0.999983	1183	1
CBX7	6	0.55414	0.75106	1	16163	3	0.04361	0.05925	0.999983	1184	1
hsa-mir-4655	4	0.16852	0.37143	0.98307	8231	1	0.043682	0.059304	0.999983	1185	1
hsa-mir-3118-2	1	0.95629	0.96502	1	20951	0	0.043709	0.059324	0.999983	1186	1
NonTargetingControlGuideForHuman_0435	1	0.95622	0.96497	1	20949	0	0.043776	0.059375	0.999983	1187	1
KLRF1	6	0.14642	0.33966	0.977435	7525	3	0.043804	0.059399	0.999983	1188	1
NCF2	6	0.35925	0.60486	1	13135	2	0.043852	0.059434	0.999983	1189	1
SCO2	6	0.10807	0.28164	0.967238	6325	3	0.043949	0.059511	0.999983	1190	1
PNPO	6	0.36701	0.61073	1	13246	3	0.043997	0.05955	0.999983	1191	1
PMAIP1	6	0.49464	0.70737	1	15203	2	0.044046	0.059594	0.999983	1192	1
MTCH1	6	0.41219	0.64507	1	13925	1	0.044094	0.059636	0.999983	1193	1
hsa-mir-5002	4	0.16852	0.37143	0.98307	8230	2	0.044135	0.059675	0.999983	1194	1
hsa-mir-502	4	0.40662	0.64091	1	13880	1	0.044167	0.059703	0.999983	1195	1
NonTargetingControlGuideForHuman_0807	1	0.95582	0.96475	1	20947	0	0.044178	0.059708	0.999983	1196	1
C19orf24	6	0.80909	0.89463	1	19269	2	0.044239	0.059757	0.999983	1197	1
GTPBP2	6	0.98597	0.98588	1	21465	0	0.044288	0.059799	0.999983	1198	1
SLA2	6	0.47601	0.6933	1	15012	3	0.044384	0.059889	0.999983	1199	1
RPH3A	6	0.68877	0.83952	1	18013	1	0.044433	0.059929	0.999983	1200	1
MFSD11	6	0.0030975	0.013856	0.831902	346	5	0.044481	0.059974	0.999983	1201	1
C22orf29	6	0.0051807	0.022592	0.877371	557	3	0.044529	0.060012	0.999983	1202	1
NIPAL2	6	0.93466	0.95504	1	20711	1	0.044578	0.060061	0.999983	1203	1
ACAP3	6	0.042293	0.13414	0.942512	3076	3	0.044626	0.060106	0.999983	1204	1
ZNF292	6	0.37446	0.6165	1	13355	3	0.044674	0.060144	0.999983	1205	1
SLC25A16	6	0.008976	0.03737	0.897468	895	5	0.044723	0.06019	0.999983	1206	1
EPHX2	6	0.8458	0.91373	1	19724	2	0.044771	0.060224	0.999983	1207	1
hsa-mir-6780b	4	0.54167	0.74191	1	15959	2	0.044815	0.060254	0.999983	1208	1
NECAP1	6	0.80883	0.8945	1	19246	2	0.04482	0.060258	0.999983	1209	1
OR4F15	6	0.55414	0.75106	1	16210	3	0.044916	0.060343	0.999983	1210	1
NASP	6	0.79033	0.88538	1	19048	1	0.044965	0.06038	0.999983	1211	1
hsa-mir-181b-1	4	0.059594	0.17674	0.949917	3994	2	0.044976	0.06039	0.999983	1212	1
RAB8A	6	0.094058	0.25274	0.967238	5660	3	0.04511	0.060516	0.999983	1213	1
ZNF157	6	0.063281	0.18537	0.953347	4225	3	0.045206	0.0606	0.999983	1214	1
NonTargetingControlGuideForHuman_0374	1	0.95475	0.96423	1	20929	0	0.045249	0.060632	0.999983	1215	0
PRCC	6	0.699	0.84393	1	18128	1	0.045255	0.060636	0.999983	1216	1
AGER	6	0.070723	0.20225	0.96397	4555	5	0.045303	0.060676	0.999983	1217	1
GNPNAT1	6	0.13427	0.32183	0.976602	7111	2	0.045351	0.060715	0.999983	1218	1
PRR25	6	0.97457	0.97609	1	21231	1	0.045399	0.060751	0.999983	1219	1
NonTargetingControlGuideForHuman_0537	1	0.95458	0.96414	1	20928	0	0.045416	0.060767	0.999983	1220	0
COL11A2	6	0.95774	0.96581	1	20974	1	0.045544	0.06088	0.999983	1221	1
ASB2	6	0.96863	0.9721	1	21138	1	0.045593	0.060919	0.999983	1222	1
NonTargetingControlGuideForHuman_0625	1	0.95434	0.96402	1	20927	0	0.045659	0.060977	0.999983	1223	0
RASAL1	6	0.59314	0.77938	1	16724	3	0.045738	0.061047	0.999983	1224	1
OR52M1	6	0.31001	0.55475	0.999837	11986	3	0.045834	0.061127	0.999983	1225	1
TBX20	6	0.26017	0.49394	0.998268	10743	1	0.045979	0.061257	0.999983	1226	1
hsa-mir-6836	4	0.86255	0.92307	1	19924	1	0.046011	0.061287	0.999983	1227	1
UTP14A	6	0.30212	0.54536	0.998268	11772	4	0.046027	0.061305	0.999983	1228	1
RP2	6	0.99619	0.99622	1	21699	0	0.046076	0.061341	0.999983	1229	1
ZNF423	6	0.19154	0.40364	0.991563	8826	2	0.046172	0.061428	0.999983	1230	1
AIM2	6	0.91756	0.94847	1	20554	1	0.046221	0.061465	0.999983	1231	1
FAIM2	6	0.010007	0.041332	0.910201	985	5	0.046269	0.061508	0.999983	1232	1
MFN1	6	0.030081	0.1022	0.933413	2347	4	0.046317	0.061542	0.999983	1233	1
HIAT1	6	0.92077	0.94966	1	20590	1	0.046414	0.061633	0.999983	1234	1
TDRD7	6	0.33159	0.57939	0.999837	12514	2	0.046559	0.061725	0.999983	1235	1
DIRAS1	6	0.60159	0.78547	1	16866	3	0.046607	0.061769	0.999983	1236	1
DCTN5	6	0.17968	0.38719	0.987784	8550	4	0.046655	0.061811	0.999983	1237	1
hsa-mir-4276	4	0.29428	0.53598	0.998268	11633	3	0.04669	0.061838	0.999983	1238	1
SLC14A1	6	0.026457	0.092386	0.923104	2153	4	0.046752	0.061898	0.999983	1239	1
hsa-mir-5186	4	0.12506	0.30813	0.976602	6824	3	0.046754	0.0619	0.999983	1240	1
PKNOX2	6	0.8605	0.92192	1	19874	2	0.046848	0.061974	0.999983	1241	1
LUC7L2	4	0.084366	0.23204	0.96565	5177	3	0.046883	0.062005	0.999983	1242	1
MORF4L2	6	0.38413	0.62386	1	13509	3	0.046896	0.062016	0.999983	1243	1
CXorf36	6	0.15578	0.35333	0.980773	7851	4	0.046993	0.062106	0.999983	1244	1
SERINC5	6	0.28776	0.5281	0.998268	11520	2	0.047041	0.062144	0.999983	1245	1
HOXA7	6	0.061681	0.18171	0.949917	4118	5	0.047089	0.062185	0.999983	1246	1
hsa-mir-6506	3	0.11765	0.29696	0.976602	6598	1	0.047093	0.062188	0.999983	1247	1
GET4	6	0.88911	0.93875	1	20316	2	0.047186	0.06227	0.999983	1248	1
OR5P3	6	0.54291	0.7428	1	15972	2	0.047234	0.062313	0.999983	1249	1
EDA2R	6	0.19303	0.40571	0.991563	8890	4	0.047331	0.06239	0.999983	1250	1
PLLP	6	0.66848	0.83033	1	17858	1	0.047379	0.06243	0.999983	1251	1
hsa-mir-6769a	4	0.58996	0.77708	1	16664	2	0.0474	0.062442	0.999983	1252	1
MXD3	6	0.51563	0.72287	1	15540	3	0.047427	0.062464	0.999983	1253	1
TMC4	6	0.12981	0.31523	0.976602	6960	3	0.047475	0.062503	0.999983	1254	1
WNT9B	6	0.65776	0.82548	1	17742	1	0.047523	0.062546	0.999983	1255	1
FUNDC2	6	0.10714	0.27974	0.967238	6173	4	0.04762	0.062628	0.999983	1256	1
OR13C2	6	0.24796	0.47842	0.998268	10401	1	0.047716	0.062711	0.999983	1257	1
CASZ1	6	0.89836	0.94202	1	20392	1	0.047957	0.062905	0.999983	1258	1
KIAA1984	6	0.19594	0.40976	0.991563	8943	3	0.048006	0.062943	0.999983	1259	1
FAM104A	6	0.17492	0.38045	0.987424	8353	3	0.048054	0.062984	0.999983	1260	1
BHLHA9	6	0.83377	0.90729	1	19572	2	0.048102	0.06303	0.999983	1261	1
TRA2B	6	0.14515	0.33784	0.977435	7436	4	0.04815	0.063063	0.999983	1262	1
OR1E1	6	0.18064	0.38855	0.988128	8576	4	0.048247	0.063141	0.999983	1263	1
MPND	6	0.031839	0.10688	0.933413	2485	2	0.048295	0.063184	0.999983	1264	1
hsa-mir-6503	4	0.17473	0.38017	0.987424	8322	2	0.048336	0.063221	0.999983	1265	1
PKM	6	0.052229	0.15884	0.945558	3643	4	0.048343	0.063226	0.999983	1266	1
PRKAR1B	6	0.53495	0.73705	1	15819	3	0.048391	0.063256	0.999983	1267	1
RAP2C	6	0.37195	0.61456	1	13325	3	0.048488	0.063338	0.999983	1268	1
FAM169A	6	0.13783	0.32708	0.977435	7233	2	0.048536	0.063385	0.999983	1269	1
SERF2	6	0.79554	0.88791	1	19128	2	0.048584	0.06342	0.999983	1270	1
ACRV1	6	0.41219	0.64507	1	13915	3	0.048632	0.06346	0.999983	1271	1
MRFAP1L1	6	0.38487	0.62443	1	13531	1	0.048729	0.063541	0.999983	1272	1
hsa-mir-378h	4	0.023876	0.085268	0.923104	1995	3	0.048755	0.063564	0.999983	1273	1
GC	6	0.034281	0.11335	0.933413	2626	4	0.048777	0.063579	0.999983	1274	1
NonTargetingControlGuideForHuman_0182	1	0.95104	0.96236	1	20877	0	0.048957	0.063723	0.999983	1275	0
NPPC	6	0.98854	0.98849	1	21527	0	0.048969	0.06373	0.999983	1276	1
CA5B	6	0.56331	0.75774	1	16280	2	0.049114	0.063855	0.999983	1277	1
CTAG1B	4	0.30627	0.55032	0.999837	11971	2	0.049175	0.063912	0.999983	1278	1
OR10T2	6	0.63787	0.81159	1	17462	1	0.049258	0.063993	0.999983	1279	1
C1D	6	0.078182	0.21866	0.965592	4923	4	0.049355	0.064065	0.999983	1280	1
SEMA3C	6	0.53526	0.73727	1	15932	2	0.049451	0.064151	0.999983	1281	1
PPP1R3F	6	0.18577	0.39564	0.991251	8694	1	0.049499	0.064202	0.999983	1282	1
TPH1	6	0.37446	0.6165	1	13358	2	0.049547	0.064246	0.999983	1283	1
ATP8A1	6	0.66241	0.82758	1	17818	2	0.049595	0.064294	0.999983	1284	1
RGS9	6	0.62425	0.80183	1	17193	2	0.049692	0.064379	0.999983	1285	1
NonTargetingControlGuideForHuman_0078	1	0.95027	0.96199	1	20874	0	0.049728	0.064415	0.999983	1286	0
ALDH1L2	6	0.51563	0.72287	1	15527	3	0.04974	0.064426	0.999983	1287	1
NonTargetingControlGuideForHuman_0487	1	0.95013	0.96193	1	20873	0	0.04987	0.064532	0.999983	1288	0
RMDN2	6	0.96534	0.97004	1	21076	1	0.049884	0.064544	0.999983	1289	1
NonTargetingControlGuideForHuman_0157	1	0.9501	0.96192	1	20872	0	0.049899	0.064553	0.999983	1290	0
RPF2	5	0.17017	0.37378	0.986451	8266	3	0.04997	0.064609	0.999983	1291	1
CT47A4	1	0.95	0.96188	1	20871	0	0.049995	0.064636	0.999983	1292	0
hsa-mir-3613	4	0.99549	0.99552	1	21674	0	0.050045	0.064676	0.999983	1293	1
ALDH1A2	6	0.00076363	0.0036438	0.807058	92	5	0.050077	0.064706	0.999983	1294	1
hsa-mir-4525	4	0.71057	0.84893	1	18269	1	0.050077	0.064706	0.999983	1295	1
FAM57A	6	0.77087	0.87607	1	18859	2	0.050125	0.064751	0.999983	1296	1
EVI2A	6	0.57405	0.76554	1	16498	3	0.050269	0.064867	0.999983	1297	1
NonTargetingControlGuideForHuman_0093	1	0.9497	0.96172	1	20870	0	0.050297	0.064893	0.999983	1298	0
NOTCH4	6	0.19303	0.40571	0.991563	8866	4	0.050365	0.064959	0.999983	1299	1
KRT24	6	0.49566	0.70812	1	15262	3	0.050462	0.065036	0.999983	1300	1
TREM2	6	0.012625	0.050963	0.921732	1188	5	0.05051	0.065076	0.999983	1301	1
ABHD10	6	0.99783	0.99786	1	21736	0	0.050558	0.065123	0.999983	1302	1
NINJ1	6	0.53526	0.73727	1	15895	2	0.050606	0.065161	0.999983	1303	1
MYH13	6	0.32098	0.56745	0.999837	12294	4	0.050654	0.065211	0.999983	1304	1
TSPYL1	6	0.86855	0.92646	1	20024	2	0.050702	0.065253	0.999983	1305	1
HIST4H4	6	0.8605	0.92192	1	19905	2	0.050798	0.065339	0.999983	1306	1
GINS3	6	0.5048	0.71492	1	15420	2	0.050846	0.065375	0.999983	1307	1
PRPS2	6	0.72483	0.85513	1	18390	2	0.050895	0.065412	0.999983	1308	1
SLC17A2	6	0.023772	0.084977	0.923104	1988	4	0.050943	0.065451	0.999983	1309	1
ZNF506	6	0.96863	0.9721	1	21116	1	0.050991	0.065489	0.999983	1310	1
IKZF1	6	0.2193	0.4409	0.992889	9594	3	0.051039	0.065526	0.999983	1311	1
AKIRIN2	6	0.29891	0.54153	0.998268	11698	3	0.051159	0.065625	0.999983	1312	1
SMOX	6	0.12596	0.30951	0.976602	6887	3	0.051159	0.065625	0.999983	1313	1
IQSEC2	6	0.23866	0.46629	0.996865	10204	2	0.051231	0.065692	0.999983	1314	1
TOMM20L	6	0.80242	0.89133	1	19194	2	0.051327	0.065773	0.999983	1315	1
VSIG2	6	0.018042	0.068808	0.923104	1580	4	0.051375	0.065812	0.999983	1316	1
ITCH	6	0.081128	0.22508	0.96565	5003	4	0.051423	0.065853	0.999983	1317	1
CCDC178	6	0.61269	0.79343	1	17003	3	0.051471	0.065895	0.999983	1318	1
NonTargetingControlGuideForHuman_0446	1	0.94848	0.96116	1	20839	0	0.051519	0.065932	0.999983	1319	0
POU2F1	6	0.59509	0.78078	1	16783	1	0.051519	0.065933	0.999983	1320	1
RAD23B	6	0.49464	0.70737	1	15232	3	0.051568	0.065976	0.999983	1321	1
RC3H2	6	0.79033	0.88538	1	19021	1	0.051616	0.06601	0.999983	1322	1
RNF40	6	0.47574	0.69308	1	14923	2	0.051664	0.066043	0.999983	1323	1
ZNF226	6	0.20886	0.42703	0.991563	9373	3	0.05176	0.066127	0.999983	1324	1
GLG1	6	0.19303	0.40571	0.991563	8874	4	0.051808	0.066163	0.999983	1325	1
NonTargetingControlGuideForHuman_0391	1	0.94815	0.96101	1	20838	0	0.051854	0.066204	0.999983	1326	0
C4BPA	6	0.081397	0.22566	0.96565	5035	4	0.051856	0.066205	0.999983	1327	1
ICK	6	0.38487	0.62443	1	13534	1	0.051952	0.066282	0.999983	1328	1
TIMELESS	6	0.12936	0.31455	0.976602	6943	3	0.052	0.066321	0.999983	1329	1
AMPD2	6	0.72995	0.85739	1	18422	2	0.052048	0.066365	0.999983	1330	1
hsa-mir-6824	4	0.84637	0.91405	1	19753	1	0.052073	0.06639	0.999983	1331	1
DNAL4	6	0.94904	0.96141	1	20861	1	0.052096	0.06641	0.999983	1332	1
ONECUT2	6	0.65323	0.82263	1	17723	3	0.052144	0.066457	0.999983	1333	1
VEPH1	6	0.32774	0.57506	0.999837	12471	3	0.052288	0.066572	0.999983	1334	1
LAMTOR1	6	0.38818	0.62691	1	13606	3	0.052336	0.066615	0.999983	1335	1
TFAP2A	6	0.3311	0.57884	0.999837	12506	2	0.052384	0.066658	0.999983	1336	1
FUCA1	6	0.10161	0.26847	0.967238	6004	2	0.052432	0.066702	0.999983	1337	1
ZNF385D	6	0.42799	0.65704	1	14125	3	0.05248	0.066743	0.999983	1338	1
OR10J5	6	0.16715	0.36952	0.98307	8147	4	0.052528	0.066785	0.999983	1339	1
SPAG11A	3	0.72347	0.85454	1	18340	1	0.05253	0.066786	0.999983	1340	1
BRWD1	6	0.021749	0.079401	0.923104	1831	3	0.052624	0.066867	0.999983	1341	1
BRF2	6	0.091631	0.24763	0.967238	5539	4	0.05272	0.06695	0.999983	1342	1
SOWAHD	6	0.14057	0.33109	0.977435	7319	3	0.052816	0.067023	0.999983	1343	1
MYBPC3	6	0.017565	0.067414	0.923104	1562	5	0.052864	0.067054	0.999983	1344	1
DOLPP1	6	0.96534	0.97004	1	21053	1	0.052912	0.067092	0.999983	1345	1
DAP3	6	0.27329	0.51026	0.998268	11057	3	0.053056	0.067216	0.999983	1346	1
HSPA1L	6	0.22724	0.45139	0.995242	9843	2	0.053104	0.067256	0.999983	1347	1
SPRR2E	4	0.40662	0.64091	1	13881	1	0.053118	0.067267	0.999983	1348	1
WARS2	6	0.99517	0.99521	1	21672	0	0.053152	0.067294	0.999983	1349	1
hsa-mir-5690	4	0.50939	0.71825	1	15455	2	0.053166	0.06731	0.999983	1350	1
GXYLT2	6	0.30226	0.54551	0.998268	11880	3	0.0532	0.067334	0.999983	1351	1
RBL2	6	0.40286	0.63816	1	13821	2	0.053248	0.067368	0.999983	1352	1
SET	6	0.44811	0.67225	1	14477	3	0.053296	0.067414	0.999983	1353	1
PRICKLE3	6	0.8152	0.89777	1	19330	2	0.053392	0.067494	0.999983	1354	1
MAP1LC3C	6	0.90498	0.94419	1	20440	1	0.05344	0.067533	0.999983	1355	1
STAMBP	6	0.99837	0.9984	1	21749	0	0.053488	0.067566	0.999983	1356	1
SERPINI1	6	0.031839	0.10688	0.933413	2486	4	0.053584	0.067651	0.999983	1357	1
DNAJC15	6	0.15371	0.35032	0.980773	7725	3	0.053632	0.067694	0.999983	1358	1
MANF	6	0.44461	0.66963	1	14391	2	0.05368	0.067739	0.999983	1359	1
CST5	6	0.36277	0.60753	1	13179	3	0.053728	0.067776	0.999983	1360	1
hsa-mir-6803	4	0.19973	0.41482	0.991563	9034	2	0.053809	0.067849	0.999983	1361	1
AARS	6	0.26017	0.49394	0.998268	10754	2	0.053872	0.067898	0.999983	1362	1
RXRG	6	0.25596	0.48864	0.998268	10619	3	0.05392	0.06794	0.999983	1363	1
MAGOHB	6	0.036111	0.1181	0.933413	2710	4	0.053968	0.067984	0.999983	1364	1
C1QL2	6	0.20055	0.4159	0.991563	9083	2	0.054016	0.068029	0.999983	1365	1
STARD3	6	0.13799	0.32732	0.977435	7279	4	0.054064	0.068066	0.999983	1366	1
PITX2	6	0.55414	0.75106	1	16140	3	0.05416	0.068153	0.999983	1367	1
NonTargetingControlGuideForHuman_0259	1	0.94582	0.95996	1	20824	0	0.054181	0.068165	0.999983	1368	0
NRK	6	0.2875	0.52779	0.998268	11485	3	0.054208	0.068187	0.999983	1369	1
PTGER2	6	0.55414	0.75106	1	16174	3	0.054256	0.068233	0.999983	1370	1
PSME1	6	0.34312	0.59223	0.999837	12883	3	0.054351	0.068306	0.999983	1371	1
DOC2B	6	0.59982	0.78416	1	16818	3	0.054447	0.068384	0.999983	1372	1
hsa-mir-516a-2	3	0.17362	0.37869	0.987424	8313	1	0.054491	0.068412	0.999983	1373	1
RTP1	6	0.97959	0.97992	1	21328	1	0.054495	0.068414	0.999983	1374	1
PLA2G4E	6	0.12387	0.30631	0.976602	6819	3	0.054543	0.068448	0.999983	1375	1
TCEANC	6	0.86191	0.9227	1	19916	2	0.054591	0.068483	0.999983	1376	1
SVEP1	6	0.14057	0.33109	0.977435	7318	3	0.054639	0.06853	0.999983	1377	1
SPTBN2	6	0.19641	0.41039	0.991563	9012	4	0.054687	0.068575	0.999983	1378	1
USP14	6	0.061681	0.18171	0.949917	4130	5	0.054735	0.068616	0.999983	1379	1
HMHA1	6	0.023424	0.084056	0.923104	1957	3	0.054831	0.06869	0.999983	1380	1
2017-03-11	6	0.97715	0.97794	1	21287	1	0.054927	0.068768	0.999983	1381	1
DEAF1	6	0.094928	0.25456	0.967238	5706	4	0.054975	0.068817	0.999983	1382	1
BPY2C	4	0.91008	0.94584	1	20495	1	0.054997	0.068836	0.999983	1383	1
NUDT5	6	0.019118	0.071848	0.923104	1627	4	0.055022	0.068852	0.999983	1384	1
MYOZ2	6	0.45927	0.68063	1	14709	2	0.05507	0.068892	0.999983	1385	1
CACNA2D2	6	0.074573	0.21074	0.965592	4728	5	0.055118	0.068935	0.999983	1386	1
DET1	6	0.077439	0.21706	0.965592	4842	4	0.055166	0.068979	0.999983	1387	1
IQSEC1	6	0.31075	0.55562	0.999837	12049	3	0.055214	0.06903	0.999983	1388	1
ZDHHC11	6	0.699	0.84393	1	18134	1	0.055262	0.069074	0.999983	1389	1
AKR7A2	6	0.0058025	0.025094	0.887872	615	3	0.055454	0.069238	0.999983	1390	1
CDCA2	6	0.53277	0.73547	1	15765	1	0.055549	0.069319	0.999983	1391	1
ABHD8	6	0.32251	0.56917	0.999837	12381	3	0.055597	0.06936	0.999983	1392	1
BATF2	6	0.32774	0.57506	0.999837	12469	3	0.055645	0.069402	0.999983	1393	1
RENBP	6	0.47601	0.6933	1	15014	3	0.055693	0.069446	0.999983	1394	1
hsa-mir-6842	4	0.94182	0.95809	1	20784	0	0.055703	0.069454	0.999983	1395	1
ARGFX	6	0.699	0.84393	1	18138	1	0.055741	0.069482	0.999983	1396	1
SEC31A	6	0.13481	0.32262	0.976602	7156	4	0.055789	0.069528	0.999983	1397	1
FAM19A4	6	0.16473	0.36616	0.98307	8026	4	0.055837	0.069568	0.999983	1398	1
CISD1	6	0.36754	0.61115	1	13282	2	0.055885	0.069608	0.999983	1399	1
ZUFSP	6	0.2875	0.52779	0.998268	11460	3	0.05598	0.069694	0.999983	1400	1
MPHOSPH10	6	0.47422	0.69192	1	14856	3	0.056028	0.069734	0.999983	1401	1
hsa-mir-4509-2	2	0.17513	0.38076	0.987424	8385	1	0.056055	0.069762	0.999983	1402	1
FSD1L	6	0.0049494	0.021609	0.872946	539	5	0.056076	0.069777	0.999983	1403	1
ZFAND1	6	0.15578	0.35333	0.980773	7834	4	0.056172	0.069858	0.999983	1404	1
PHEX	6	0.12187	0.30324	0.976602	6726	4	0.05622	0.069891	0.999983	1405	1
PUF60	6	0.98519	0.98507	1	21450	0	0.056267	0.069934	0.999983	1406	1
HPS6	6	0.88438	0.93582	1	20246	2	0.056363	0.070019	0.999983	1407	1
hsa-mir-10a	4	0.19068	0.40241	0.991563	8760	3	0.056408	0.070061	0.999983	1408	1
GPR113	6	0.21079	0.42959	0.992889	9411	3	0.056459	0.070103	0.999983	1409	1
MTUS2	6	0.12936	0.31455	0.976602	6930	4	0.056602	0.070239	0.999983	1410	1
HNF1B	6	0.085539	0.23459	0.96565	5263	5	0.056746	0.070356	0.999983	1411	1
ZNF383	6	0.21278	0.43224	0.992889	9444	3	0.056794	0.070391	0.999983	1412	1
ADAM33	6	0.394	0.63138	1	13674	1	0.056842	0.070427	0.999983	1413	1
hsa-mir-3685	4	0.025304	0.089203	0.923104	2077	2	0.056889	0.070469	0.999983	1414	1
hsa-mir-342	4	0.24665	0.4767	0.998268	10377	2	0.056921	0.070499	0.999983	1415	1
SYNDIG1	6	0.30212	0.54536	0.998268	11852	4	0.056985	0.070557	0.999983	1416	1
INSRR	6	0.61269	0.79343	1	16986	3	0.057033	0.07059	0.999983	1417	1
EIF4E1B	6	0.21079	0.42959	0.992889	9421	2	0.057129	0.070683	0.999983	1418	1
TXNL4B	6	0.25933	0.49289	0.998268	10705	4	0.057176	0.070715	0.999983	1419	1
hsa-mir-513b	4	0.47933	0.6958	1	15026	2	0.057241	0.070774	0.999983	1420	1
ZNF320	6	0.055603	0.16703	0.9462	3765	4	0.057272	0.070799	0.999983	1421	1
hsa-mir-6767	4	0.96643	0.97073	1	21086	0	0.057305	0.070833	0.999983	1422	1
TCF15	6	0.5999	0.78422	1	16832	2	0.05732	0.070844	0.999983	1423	1
NonTargetingControlGuideForHuman_0195	1	0.94264	0.95847	1	20791	0	0.057362	0.070883	0.999983	1424	0
hsa-mir-455	4	0.097008	0.25898	0.967238	5748	3	0.057402	0.070917	0.999983	1425	1
ABCC10	6	0.38487	0.62443	1	13564	2	0.057415	0.070928	0.999983	1426	1
BTNL8	6	0.82687	0.90367	1	19482	1	0.057463	0.070975	0.999983	1427	1
CASP8AP2	6	0.32098	0.56745	0.999837	12326	4	0.057511	0.07102	0.999983	1428	1
hsa-mir-1290	4	0.68937	0.83979	1	18054	1	0.05753	0.071039	0.999983	1429	1
SLC29A1	6	0.22145	0.44373	0.992889	9660	3	0.057559	0.071069	0.999983	1430	1
ADPRH	6	0.1158	0.29413	0.975574	6546	4	0.057607	0.071109	0.999983	1431	1
GAS8	6	0.063195	0.18518	0.953347	4198	3	0.057702	0.071181	0.999983	1432	1
KIAA0146	6	0.56794	0.76108	1	16370	1	0.05775	0.071217	0.999983	1433	1
SUSD4	6	0.1832	0.39209	0.990679	8614	4	0.057798	0.07126	0.999983	1434	1
NonTargetingControlGuideForHuman_0744	1	0.94209	0.95821	1	20789	0	0.057914	0.071367	0.999983	1435	0
TIGD2	6	0.38948	0.62792	1	13625	2	0.057941	0.071392	0.999983	1436	1
RNF125	6	0.19641	0.41039	0.991563	8955	3	0.057989	0.071435	0.999983	1437	1
PSMB6	6	0.99783	0.99786	1	21729	0	0.058228	0.07163	0.999983	1438	1
RAP2A	6	0.69381	0.84171	1	18093	2	0.058276	0.07167	0.999983	1439	1
DNAH7	6	0.17533	0.38103	0.987424	8389	2	0.058324	0.071719	0.999983	1440	1
FTSJ1	6	0.020817	0.076718	0.923104	1771	3	0.058371	0.071762	0.999983	1441	1
SLC44A2	6	0.045423	0.14201	0.942512	3222	4	0.058419	0.071808	0.999983	1442	1
ITPRIPL1	6	0.8458	0.91373	1	19694	2	0.058467	0.071855	0.999983	1443	1
RASGEF1A	6	0.20055	0.4159	0.991563	9086	2	0.058562	0.071932	0.999983	1444	1
SHISA5	6	0.23197	0.45762	0.995242	9948	2	0.058753	0.07209	0.999983	1445	1
HERC1	6	0.42979	0.65839	1	14136	2	0.058801	0.072131	0.999983	1446	1
hsa-mir-1203	4	0.74148	0.86245	1	18565	1	0.058842	0.072161	0.999983	1447	1
RAB31	6	9.9825e-05	0.00049811	0.684624	12	5	0.058849	0.072163	0.999983	1448	1
ATP2B1	6	0.094677	0.25406	0.967238	5691	2	0.058897	0.072202	0.999983	1449	1
SIGLEC11	6	0.037015	0.12049	0.933413	2784	5	0.058944	0.07225	0.999983	1450	1
MESDC1	6	0.98407	0.98397	1	21433	1	0.058992	0.072287	0.999983	1451	1
SF1	6	0.056012	0.16801	0.9462	3840	5	0.05904	0.072325	0.999983	1452	1
NonTargetingControlGuideForHuman_0403	1	0.94091	0.9577	1	20777	0	0.059095	0.072372	0.999983	1453	0
SOCS1	6	0.49566	0.70812	1	15248	3	0.059135	0.072409	0.999983	1454	1
F2RL2	6	0.99953	0.99953	1	21780	0	0.059231	0.072493	0.999983	1455	1
TST	6	0.14057	0.33109	0.977435	7333	3	0.059374	0.072618	0.999983	1456	1
POMK	5	0.091758	0.2479	0.967238	5571	3	0.059453	0.072693	0.999983	1457	1
NYX	6	0.32098	0.56745	0.999837	12265	4	0.059469	0.072708	0.999983	1458	1
EHMT2	6	0.2875	0.52779	0.998268	11445	3	0.059565	0.072796	0.999983	1459	1
CCDC7	6	0.57405	0.76554	1	16425	3	0.059613	0.072841	0.999983	1460	1
hsa-mir-636	4	0.63642	0.81059	1	17418	1	0.059802	0.073004	0.999983	1461	1
ITPKC	6	0.036622	0.11946	0.933413	2730	5	0.059803	0.073005	0.999983	1462	1
BHLHA15	6	0.36754	0.61115	1	13303	3	0.059851	0.073045	0.999983	1463	1
NIT2	6	0.65294	0.82241	1	17633	2	0.059899	0.073085	0.999983	1464	1
ABCC8	6	0.96534	0.97004	1	21074	1	0.059947	0.07313	0.999983	1465	1
ZSCAN2	6	0.099063	0.26327	0.967238	5902	4	0.059994	0.073168	0.999983	1466	1
AFF4	6	0.022125	0.080466	0.923104	1879	4	0.060042	0.073208	0.999983	1467	1
PAPD5	6	0.34074	0.58954	0.999837	12750	4	0.06009	0.073253	0.999983	1468	1
WIF1	6	0.21804	0.43922	0.992889	9543	4	0.060137	0.0733	0.999983	1469	1
MMP2	6	0.55118	0.74892	1	16072	2	0.060185	0.073341	0.999983	1470	1
KIAA1683	6	0.022784	0.082296	0.923104	1914	2	0.06028	0.073422	0.999983	1471	1
hsa-mir-22	4	0.39787	0.63434	1	13697	2	0.060281	0.073423	0.999983	1472	1
ZNF488	6	0.57378	0.76534	1	16398	2	0.060328	0.073467	0.999983	1473	1
PI4K2A	6	0.86781	0.92605	1	19964	2	0.060376	0.073508	0.999983	1474	1
CCDC127	6	0.14515	0.33784	0.977435	7456	4	0.060424	0.073553	0.999983	1475	1
ADC	6	0.394	0.63138	1	13653	3	0.060471	0.073593	0.999983	1476	1
TAS2R16	6	0.099063	0.26327	0.967238	5901	4	0.060519	0.073637	0.999983	1477	1
TSPAN15	6	0.29937	0.54209	0.998268	11725	3	0.060567	0.073671	0.999983	1478	1
YJEFN3	6	0.21614	0.43668	0.992889	9519	1	0.060614	0.073716	0.999983	1479	1
KRT32	6	0.33488	0.58303	0.999837	12620	3	0.060662	0.073756	0.999983	1480	1
TMEM192	6	0.6155	0.7955	1	17055	3	0.06071	0.073799	0.999983	1481	1
C8orf46	6	0.43726	0.66404	1	14296	3	0.060805	0.073883	0.999983	1482	1
HSPG2	6	0.65323	0.82263	1	17672	3	0.060853	0.073925	0.999983	1483	1
C17orf78	6	0.79955	0.88986	1	19147	1	0.0609	0.073964	0.999983	1484	1
FAM120AOS	6	0.93979	0.95722	1	20766	1	0.060948	0.073998	0.999983	1485	1
PLAG1	6	0.64668	0.81794	1	17533	3	0.060996	0.074038	0.999983	1486	1
BTBD2	6	0.13492	0.32277	0.976602	7209	3	0.061043	0.074075	0.999983	1487	1
BAZ1B	6	0.067893	0.19587	0.954856	4453	3	0.061091	0.074118	0.999983	1488	1
RPS6KA1	6	0.6155	0.7955	1	17096	2	0.061139	0.074154	0.999983	1489	1
LRRC36	6	0.63291	0.80806	1	17299	3	0.061186	0.074194	0.999983	1490	1
SLC2A4RG	6	0.25896	0.49243	0.998268	10692	4	0.061329	0.074313	0.999983	1491	1
RASAL2	6	0.015748	0.062163	0.923104	1438	5	0.061424	0.074401	0.999983	1492	1
SMARCD1	6	0.97457	0.97609	1	21217	1	0.061472	0.074443	0.999983	1493	1
BBS9	6	0.29545	0.53738	0.998268	11647	3	0.06152	0.074479	0.999983	1494	1
LPAR2	6	0.93979	0.95722	1	20763	1	0.061567	0.074527	0.999983	1495	1
MEX3B	6	0.66848	0.83033	1	17852	1	0.061615	0.074567	0.999983	1496	1
HERC6	6	0.25443	0.48674	0.998268	10580	1	0.061663	0.074602	0.999983	1497	1
TINF2	6	0.87866	0.93244	1	20136	2	0.061758	0.074684	0.999983	1498	1
DISP1	6	0.055767	0.16744	0.9462	3801	4	0.061806	0.074724	0.999983	1499	1
SLC1A7	6	0.16799	0.37069	0.98307	8219	4	0.061948	0.074853	0.999983	1500	1
PRR21	6	0.43726	0.66404	1	14322	3	0.062044	0.074933	0.999983	1501	1
FHOD1	6	0.53526	0.73727	1	15882	2	0.062091	0.074977	0.999983	1502	1
LOC100130451	6	0.3334	0.58142	0.999837	12539	3	0.062282	0.075131	0.999983	1503	1
PPP1CA	6	0.086032	0.23567	0.96565	5314	5	0.062329	0.075169	0.999983	1504	1
LRRN4	6	0.41219	0.64507	1	13910	2	0.062377	0.07521	0.999983	1505	1
NonTargetingControlGuideForHuman_0381	1	0.93756	0.95627	1	20745	0	0.062443	0.075261	0.999983	1506	0
hsa-mir-378a	4	0.76231	0.87207	1	18749	1	0.062452	0.075267	0.999983	1507	1
ATG4C	6	0.077439	0.21706	0.965592	4859	3	0.062472	0.075281	0.999983	1508	1
CCDC73	5	0.19743	0.41174	0.991563	9017	3	0.062557	0.075356	0.999983	1509	1
C1orf64	6	0.57378	0.76534	1	16390	2	0.062567	0.075363	0.999983	1510	1
LOC154872	6	0.35143	0.59889	0.999837	13056	1	0.062615	0.075401	0.999983	1511	1
DPEP1	6	0.024429	0.086794	0.923104	2029	5	0.062662	0.075439	0.999983	1512	1
NARF	6	0.071876	0.20483	0.96397	4625	4	0.062758	0.075527	0.999983	1513	1
hsa-mir-2277	4	0.1034	0.27216	0.967238	6062	3	0.062771	0.075539	0.999983	1514	1
RNF222	6	0.63787	0.81159	1	17446	2	0.062805	0.075574	0.999983	1515	1
UTY	6	0.49566	0.70812	1	15273	3	0.062853	0.075618	0.999983	1516	1
TMEM69	6	0.82171	0.90101	1	19407	2	0.0629	0.075654	0.999983	1517	1
hsa-mir-4501	2	0.89185	0.94007	1	20361	0	0.062956	0.075703	0.999983	1518	1
SLC38A7	6	0.55414	0.75106	1	16132	3	0.062996	0.075737	0.999983	1519	1
ZNF90	5	0.95065	0.96217	1	20876	1	0.063074	0.075801	0.999983	1520	1
NonTargetingControlGuideForHuman_0636	1	0.93689	0.95601	1	20738	0	0.063113	0.07584	0.999983	1521	0
FXYD3	6	0.58453	0.77319	1	16623	2	0.063138	0.075861	0.999983	1522	1
B3GAT1	6	0.62328	0.80115	1	17183	2	0.063186	0.075902	0.999983	1523	1
KRT27	6	0.2033	0.41959	0.991563	9138	4	0.063233	0.075943	0.999983	1524	1
NUDCD1	6	0.2682	0.50394	0.998268	10996	4	0.063281	0.075974	0.999983	1525	1
PALM2	4	0.93669	0.95593	1	20733	1	0.063282	0.075975	0.999983	1526	1
CCDC144A	6	0.85689	0.91987	1	19858	2	0.063328	0.076022	0.999983	1527	1
MYOCD	6	0.16473	0.36616	0.98307	8049	3	0.063376	0.076062	0.999983	1528	1
DNAJC4	6	0.93979	0.95722	1	20774	1	0.063471	0.076159	0.999983	1529	1
DEPDC5	6	0.11798	0.29744	0.976602	6603	4	0.063519	0.0762	0.999983	1530	1
UBALD1	6	0.42707	0.65637	1	14122	3	0.063566	0.076245	0.999983	1531	1
hsa-mir-3622a	4	0.04925	0.1516	0.945558	3469	3	0.063568	0.076246	0.999983	1532	1
RECQL	6	0.020097	0.074662	0.923104	1719	4	0.063614	0.076284	0.999983	1533	1
LRRC61	6	0.94451	0.95932	1	20813	1	0.063661	0.07632	0.999983	1534	1
MGAT2	6	0.99908	0.99908	1	21767	0	0.063709	0.076364	0.999983	1535	1
GALP	6	0.052229	0.15884	0.945558	3633	3	0.063804	0.07644	0.999983	1536	1
SGTB	6	0.21804	0.43922	0.992889	9549	3	0.063852	0.076478	0.999983	1537	1
ACOT9	6	0.32251	0.56917	0.999837	12363	3	0.063899	0.076518	0.999983	1538	1
SIRT2	6	0.024743	0.087641	0.923104	2049	4	0.063994	0.076593	0.999983	1539	1
TIMM17B	6	0.24182	0.47039	0.998268	10215	3	0.064042	0.076632	0.999983	1540	1
BRD8	6	0.41219	0.64507	1	13911	2	0.064137	0.076707	0.999983	1541	1
FAM3D	6	0.57378	0.76534	1	16402	1	0.064184	0.076754	0.999983	1542	1
KLHL32	6	0.91134	0.94627	1	20508	1	0.064232	0.076795	0.999983	1543	1
hsa-mir-378c	4	0.25073	0.48198	0.998268	10426	2	0.064238	0.076803	0.999983	1544	1
A2ML1	6	0.16473	0.36616	0.98307	8053	2	0.064279	0.076844	0.999983	1545	1
NonTargetingControlGuideForHuman_0530	1	0.93569	0.9555	1	20720	0	0.064314	0.076879	0.999983	1546	0
SSBP1	6	0.29937	0.54209	0.998268	11708	3	0.064327	0.076893	0.999983	1547	1
hsa-mir-762	4	0.29829	0.54078	0.998268	11665	1	0.064333	0.076897	0.999983	1548	1
HRASLS	6	0.90789	0.9451	1	20482	1	0.064374	0.076927	0.999983	1549	1
ERN1	6	0.62705	0.80384	1	17242	3	0.064422	0.076972	0.999983	1550	1
ASCL1	6	0.51563	0.72287	1	15555	3	0.064469	0.077004	0.999983	1551	1
TMEM57	6	0.35925	0.60486	1	13128	2	0.064517	0.077047	0.999983	1552	1
NonTargetingControlGuideForHuman_0585	1	0.93546	0.9554	1	20718	0	0.064536	0.077065	0.999983	1553	0
SHE	6	0.63787	0.81159	1	17441	2	0.064564	0.077087	0.999983	1554	1
ZNF75A	6	0.3351	0.58331	0.999837	12656	3	0.064612	0.07712	0.999983	1555	1
TNFSF18	6	0.0033854	0.015077	0.831902	380	2	0.064659	0.077166	0.999983	1556	1
USP33	6	0.18592	0.39586	0.991563	8709	4	0.064754	0.077251	0.999983	1557	1
HK3	6	0.79955	0.88986	1	19175	2	0.064897	0.077375	0.999983	1558	1
RIMBP3C	6	0.12981	0.31523	0.976602	6978	3	0.064992	0.077464	0.999983	1559	1
FDXACB1	6	0.88911	0.93875	1	20274	2	0.065039	0.077507	0.999983	1560	1
AACS	6	0.65323	0.82263	1	17669	3	0.065087	0.077551	0.999983	1561	1
hsa-mir-4725	4	0.47933	0.6958	1	15028	2	0.065098	0.077559	0.999983	1562	1
hsa-mir-5197	4	0.63642	0.81059	1	17419	1	0.065161	0.077621	0.999983	1563	1
DTX3	6	0.81792	0.89913	1	19366	2	0.065229	0.077679	0.999983	1564	1
hsa-mir-1587	4	0.81984	0.9001	1	19384	1	0.065288	0.077725	0.999983	1565	1
SLC22A14	6	0.096824	0.25857	0.967238	5738	2	0.065324	0.077759	0.999983	1566	1
MURC	6	0.076896	0.21591	0.965592	4802	3	0.065419	0.07784	0.999983	1567	1
NonTargetingControlGuideForHuman_0052	1	0.93443	0.95496	1	20689	0	0.065574	0.07797	0.999983	1568	0
ARL14EP	6	0.10907	0.28365	0.970198	6358	4	0.065657	0.07803	0.999983	1569	1
SNX19	6	0.0092309	0.038342	0.897468	925	2	0.065704	0.078069	0.999983	1570	1
SRGAP2C	4	0.01573	0.062113	0.923104	1424	2	0.065734	0.078093	0.999983	1571	1
ST13	6	0.73836	0.86107	1	18500	2	0.065751	0.078105	0.999983	1572	1
ZNF567	6	0.23646	0.46346	0.995242	10073	4	0.065846	0.078182	0.999983	1573	1
LOC100287036	6	0.53495	0.73705	1	15841	3	0.065894	0.078224	0.999983	1574	1
RPS27A	6	0.36701	0.61073	1	13211	3	0.065941	0.07827	0.999983	1575	1
CHAF1A	6	0.96534	0.97004	1	21072	1	0.065989	0.078316	0.999983	1576	1
PEX26	6	0.11798	0.29744	0.976602	6604	3	0.066036	0.078355	0.999983	1577	1
TES	6	0.049367	0.15187	0.945558	3475	2	0.066131	0.078439	0.999983	1578	1
CDC6	6	0.20753	0.42525	0.991563	9306	4	0.066226	0.078518	0.999983	1579	1
AKAP8L	6	0.021952	0.080004	0.923104	1860	3	0.066273	0.07857	0.999983	1580	1
CTAGE5	4	0.47933	0.6958	1	15034	2	0.066307	0.0786	0.999983	1581	1
ST3GAL3	6	0.82171	0.90101	1	19415	2	0.066321	0.078609	0.999983	1582	1
hsa-mir-3935	4	0.62158	0.79988	1	17168	2	0.066338	0.07862	0.999983	1583	1
CRISPLD1	6	0.4022	0.63768	1	13776	2	0.066368	0.078655	0.999983	1584	1
STOML3	6	0.46642	0.68611	1	14774	2	0.066416	0.078694	0.999983	1585	1
SCGB1D1	6	0.41924	0.65044	1	14015	3	0.066558	0.078813	0.999983	1586	1
ENAH	6	0.19805	0.41257	0.991563	9022	3	0.066605	0.078853	0.999983	1587	1
ATP5E	4	0.89369	0.94059	1	20365	1	0.066625	0.07887	0.999983	1588	1
ZNF837	6	0.54291	0.7428	1	15998	3	0.066748	0.07897	0.999983	1589	1
KCNK7	6	0.77087	0.87607	1	18840	2	0.066795	0.079022	0.999983	1590	1
LRRC27	6	0.62705	0.80384	1	17227	1	0.066842	0.079054	0.999983	1591	1
2017-09-14	3	0.70225	0.84531	1	18176	1	0.066847	0.07906	0.999983	1592	1
OTUB2	6	0.28463	0.52426	0.998268	11316	4	0.06689	0.07911	0.999983	1593	1
LSM10	6	0.10733	0.28015	0.967238	6180	3	0.066937	0.079153	0.999983	1594	1
CLECL1	6	0.038445	0.12421	0.937353	2851	3	0.066985	0.079193	0.999983	1595	1
GABRA6	6	0.056012	0.16801	0.9462	3833	5	0.067032	0.079231	0.999983	1596	1
FIBP	6	0.78166	0.88118	1	18956	2	0.06708	0.079272	0.999983	1597	1
FASTKD5	6	0.0097711	0.040425	0.910201	954	4	0.067127	0.07932	0.999983	1598	1
TNFRSF10C	6	0.048663	0.15015	0.945558	3439	4	0.067174	0.079359	0.999983	1599	1
GPR34	6	0.26678	0.50214	0.998268	10890	4	0.067222	0.079399	0.999983	1600	1
LOC100506422	6	0.098467	0.262	0.967238	5869	3	0.067317	0.079477	0.999983	1601	1
NonTargetingControlGuideForHuman_0540	1	0.93264	0.95424	1	20688	0	0.067357	0.079518	0.999983	1602	0
APP	6	0.071526	0.20405	0.96397	4569	4	0.067364	0.079524	0.999983	1603	1
C14orf159	6	0.73836	0.86107	1	18516	2	0.067411	0.079558	0.999983	1604	1
GPRC6A	6	0.52261	0.72798	1	15684	3	0.067459	0.079599	0.999983	1605	1
CFB	6	0.10733	0.28015	0.967238	6178	4	0.067506	0.07964	0.999983	1606	1
FSTL1	6	0.0099854	0.041252	0.910201	976	5	0.067553	0.079679	0.999983	1607	1
hsa-mir-6129	4	0.23259	0.45843	0.995242	9987	3	0.067578	0.079698	0.999983	1608	1
KPNA5	6	0.29891	0.54153	0.998268	11674	2	0.067601	0.079723	0.999983	1609	1
KLHL7	6	0.85689	0.91987	1	19839	2	0.067648	0.079762	0.999983	1610	1
NonTargetingControlGuideForHuman_0486	1	0.93233	0.95413	1	20687	0	0.067666	0.079778	0.999983	1611	0
C6orf52	6	0.28463	0.52426	0.998268	11291	4	0.067696	0.079804	0.999983	1612	1
hsa-mir-4771-2	1	0.93228	0.95411	1	20686	0	0.067717	0.079822	0.999983	1613	0
ZBTB18	6	0.32098	0.56745	0.999837	12250	4	0.067743	0.079841	0.999983	1614	1
DBN1	6	0.14694	0.34043	0.977435	7581	3	0.06779	0.079888	0.999983	1615	1
SPACA4	6	0.37446	0.6165	1	13390	3	0.067838	0.079934	0.999983	1616	1
BHLHB9	6	0.72995	0.85739	1	18440	1	0.067932	0.080014	0.999983	1617	1
RFX7	6	0.73503	0.85959	1	18470	2	0.068027	0.080088	0.999983	1618	1
B3GNT7	6	0.042293	0.13414	0.942512	3081	3	0.068075	0.080129	0.999983	1619	1
CCDC149	6	0.23706	0.46425	0.995242	10146	3	0.068122	0.080167	0.999983	1620	1
ATXN7L3B	6	0.27696	0.51483	0.998268	11146	3	0.068169	0.080211	0.999983	1621	1
hsa-mir-653	4	0.092096	0.24861	0.967238	5576	2	0.068213	0.080246	0.999983	1622	1
ZNF486	6	0.008976	0.03737	0.897468	897	4	0.068264	0.080298	0.999983	1623	1
KRT33B	6	0.027011	0.093909	0.923104	2165	4	0.068453	0.080452	0.999983	1624	1
C6orf58	6	0.051103	0.15613	0.945558	3567	4	0.068501	0.080503	0.999983	1625	1
VRK2	6	0.88411	0.93567	1	20238	1	0.068548	0.080539	0.999983	1626	1
KRTAP29-1	6	0.99385	0.99381	1	21645	0	0.068595	0.080578	0.999983	1627	1
FRA10AC1	5	0.76232	0.87207	1	18755	2	0.068623	0.080603	0.999983	1628	1
ITSN1	6	0.28776	0.5281	0.998268	11498	2	0.068643	0.08062	0.999983	1629	1
CCDC82	6	0.64668	0.81794	1	17554	2	0.068785	0.08074	0.999983	1630	1
HSPA13	6	0.40177	0.63734	1	13713	3	0.068832	0.080779	0.999983	1631	1
hsa-mir-664a	4	0.82901	0.90476	1	19509	1	0.068848	0.080792	0.999983	1632	1
DEFA1B	1	0.93114	0.95366	1	20679	0	0.068863	0.080805	0.999983	1633	0
KIAA0020	6	0.064612	0.18841	0.954856	4273	2	0.068927	0.080865	0.999983	1634	1
SLC48A1	6	0.1565	0.35436	0.980773	7869	3	0.068974	0.080911	0.999983	1635	1
HIST1H3D	6	0.31075	0.55562	0.999837	12054	3	0.069021	0.080951	0.999983	1636	1
SPAG7	6	0.14057	0.33109	0.977435	7314	3	0.069069	0.080991	0.999983	1637	1
hsa-mir-548p	2	0.49155	0.70502	1	15175	1	0.069096	0.081016	0.999983	1638	1
SYCP2L	6	0.51563	0.72287	1	15512	3	0.069116	0.081034	0.999983	1639	1
PDCD6IP	6	0.021887	0.079807	0.923104	1848	5	0.069163	0.081073	0.999983	1640	1
CXorf23	6	0.017385	0.066898	0.923104	1530	5	0.069258	0.08115	0.999983	1641	1
GART	6	0.51985	0.72597	1	15615	2	0.069352	0.081229	0.999983	1642	1
RPL17-C18orf32	2	0.94309	0.95866	1	20792	0	0.069379	0.081251	0.999983	1643	1
KIF19	6	0.064612	0.18841	0.954856	4270	1	0.069447	0.081308	0.999983	1644	1
C11orf30	6	0.36701	0.61073	1	13228	3	0.069542	0.081391	0.999983	1645	1
CHMP4C	6	0.59314	0.77938	1	16744	3	0.069589	0.08143	0.999983	1646	1
THOC2	6	0.30212	0.54536	0.998268	11807	4	0.069636	0.081471	0.999983	1647	1
MAMLD1	6	0.00062766	0.0030447	0.807058	81	3	0.069684	0.081511	0.999983	1648	1
CGREF1	6	0.80206	0.89114	1	19190	2	0.069825	0.081635	0.999983	1649	1
KRTAP10-1	6	0.23197	0.45762	0.995242	9978	3	0.06992	0.081718	0.999983	1650	1
CKLF-CMTM1	5	0.44475	0.66975	1	14429	2	0.069927	0.081721	0.999983	1651	1
FIGNL2	6	0.14854	0.34269	0.978898	7611	2	0.069967	0.081755	0.999983	1652	1
hsa-mir-581	4	0.19123	0.4032	0.991563	8779	2	0.069991	0.08178	0.999983	1653	1
TPGS2	6	0.17886	0.38606	0.987784	8452	3	0.070015	0.0818	0.999983	1654	1
ECE1	6	0.14268	0.33419	0.977435	7380	3	0.070062	0.081841	0.999983	1655	1
LILRB5	6	0.79554	0.88791	1	19124	2	0.070109	0.081877	0.999983	1656	1
MLF2	6	0.26103	0.49499	0.998268	10763	4	0.070156	0.081923	0.999983	1657	1
BEAN1	6	0.20585	0.42303	0.991563	9174	2	0.070204	0.081964	0.999983	1658	1
hsa-mir-509-1	3	0.19953	0.41457	0.991563	9032	1	0.070344	0.082076	0.999983	1659	1
FOXF2	6	0.38487	0.62443	1	13558	2	0.070345	0.082076	0.999983	1660	1
PDE11A	6	0.2193	0.4409	0.992889	9607	3	0.070393	0.082119	0.999983	1661	1
HEG1	6	0.65776	0.82548	1	17758	2	0.07044	0.082151	0.999983	1662	1
NonTargetingControlGuideForHuman_0272	1	0.92953	0.95301	1	20663	0	0.070471	0.082178	0.999983	1663	0
SPPL3	6	0.59314	0.77938	1	16688	3	0.070487	0.082193	0.999983	1664	1
LOC100129083	6	0.84429	0.91293	1	19669	1	0.070535	0.08223	0.999983	1665	1
SPATA8	6	0.47574	0.69308	1	14911	1	0.070582	0.082268	0.999983	1666	1
ZNF587	4	0.82901	0.90476	1	19516	1	0.070593	0.082276	0.999983	1667	1
RAD21	6	0.54291	0.7428	1	16005	1	0.070629	0.082308	0.999983	1668	1
hsa-mir-924	4	0.24665	0.4767	0.998268	10380	2	0.070656	0.082335	0.999983	1669	1
TAF12	6	0.30226	0.54551	0.998268	11919	3	0.070676	0.082348	0.999983	1670	1
PTPDC1	6	0.14854	0.34269	0.978898	7617	3	0.070724	0.08239	0.999983	1671	1
HLA-DPA1	6	0.15578	0.35333	0.980773	7811	4	0.070818	0.08247	0.999983	1672	1
LRRC52	6	0.53526	0.73727	1	15918	2	0.070865	0.082518	0.999983	1673	1
DHX40	6	0.010352	0.042612	0.913567	1009	5	0.07096	0.082602	0.999983	1674	1
KRTAP13-1	6	0.78785	0.88419	1	19004	2	0.071007	0.082646	0.999983	1675	1
IFT46	6	0.036654	0.11954	0.933413	2752	3	0.071101	0.082718	0.999983	1676	1
ADAM29	6	0.091631	0.24763	0.967238	5555	4	0.071149	0.08276	0.999983	1677	1
IFNB1	6	0.37553	0.6173	1	13397	3	0.07129	0.082877	0.999983	1678	1
CST6	6	0.76726	0.87438	1	18783	2	0.071338	0.082913	0.999983	1679	1
hsa-mir-4776-2	2	0.97352	0.97531	1	21210	0	0.071348	0.08292	0.999983	1680	1
ZNF618	6	0.27907	0.51747	0.998268	11216	3	0.071385	0.082946	0.999983	1681	1
NonTargetingControlGuideForHuman_0456	1	0.92858	0.95263	1	20643	0	0.071425	0.082987	0.999983	1682	0
YEATS4	6	0.083711	0.23066	0.96565	5169	3	0.071432	0.082993	0.999983	1683	1
hsa-mir-3975	4	0.182	0.39046	0.990679	8584	2	0.071448	0.083012	0.999983	1684	1
EPB41L4B	6	0.47422	0.69192	1	14875	2	0.071479	0.083036	0.999983	1685	1
hsa-mir-3126	4	0.74148	0.86245	1	18567	1	0.07148	0.083037	0.999983	1686	1
PLS1	6	0.59314	0.77938	1	16698	3	0.071526	0.083075	0.999983	1687	1
IFNA4	5	0.088594	0.24117	0.96565	5395	2	0.071703	0.083222	0.999983	1688	1
PCDH1	6	0.98192	0.98194	1	21376	1	0.071715	0.083231	0.999983	1689	1
hsa-mir-519a-2	3	0.12751	0.31183	0.976602	6912	2	0.071731	0.083242	0.999983	1690	1
HDHD2	6	0.40177	0.63734	1	13754	3	0.071762	0.083269	0.999983	1691	1
XPOT	6	0.085611	0.23475	0.96565	5273	2	0.07181	0.083307	0.999983	1692	1
KIAA1522	6	0.60582	0.78855	1	16941	2	0.071857	0.083349	0.999983	1693	1
LOC256021	6	0.094677	0.25406	0.967238	5696	4	0.071904	0.083387	0.999983	1694	1
NonTargetingControlGuideForHuman_0971	1	0.92808	0.95243	1	20642	0	0.071919	0.083397	0.999983	1695	0
hsa-mir-567	4	0.57164	0.76379	1	16384	1	0.071939	0.083414	0.999983	1696	1
SIGIRR	6	0.77621	0.8786	1	18887	1	0.071951	0.083421	0.999983	1697	1
PRSS21	6	0.76726	0.87438	1	18808	2	0.071998	0.083461	0.999983	1698	1
PLIN1	6	0.95351	0.96359	1	20902	1	0.072046	0.083508	0.999983	1699	1
IL17RB	6	0.63926	0.81261	1	17481	2	0.072093	0.083545	0.999983	1700	1
OR10G9	6	0.27329	0.51026	0.998268	11080	3	0.07214	0.083587	0.999983	1701	1
ARHGEF2	6	0.55118	0.74892	1	16073	2	0.072187	0.08362	0.999983	1702	1
EXOC5	4	0.47223	0.69045	1	14838	1	0.07224	0.083668	0.999983	1703	1
SIN3B	6	0.65323	0.82263	1	17692	3	0.072282	0.083707	0.999983	1704	1
GPA33	6	0.28463	0.52426	0.998268	11310	4	0.072329	0.083748	0.999983	1705	1
hsa-mir-449a	4	0.24434	0.47373	0.998268	10262	1	0.072366	0.083784	0.999983	1706	1
ANKRD33	6	0.61269	0.79343	1	17031	3	0.072376	0.083792	0.999983	1707	1
LPCAT3	6	0.29937	0.54209	0.998268	11705	2	0.072565	0.083946	0.999983	1708	1
SPATA4	6	0.23646	0.46346	0.995242	10084	4	0.072659	0.084024	0.999983	1709	1
TIMM22	6	0.15547	0.35291	0.980773	7759	3	0.072753	0.084106	0.999983	1710	1
FAM162B	6	0.34312	0.59223	0.999837	12873	3	0.0728	0.084145	0.999983	1711	1
hsa-mir-16-2	4	0.074166	0.20986	0.965592	4700	3	0.072904	0.084236	0.999983	1712	1
POLA1	6	0.2319	0.45752	0.995242	9922	3	0.072942	0.08427	0.999983	1713	1
SMIM5	6	0.8764	0.93112	1	20083	2	0.072989	0.084311	0.999983	1714	1
RAPGEF6	6	0.023424	0.084056	0.923104	1953	4	0.073036	0.084349	0.999983	1715	1
hsa-mir-5689	4	0.88629	0.93698	1	20263	1	0.073126	0.084425	0.999983	1716	1
ATP4A	6	0.066036	0.19169	0.954856	4341	3	0.073131	0.084428	0.999983	1717	1
EFNA4	6	0.14642	0.33966	0.977435	7545	3	0.073178	0.084471	0.999983	1718	1
FAM150A	6	0.23706	0.46425	0.995242	10156	2	0.073225	0.084517	0.999983	1719	1
SLC26A4	6	0.0092309	0.038342	0.897468	927	2	0.073319	0.084604	0.999983	1720	1
hsa-mir-4460	4	0.52099	0.72679	1	15656	1	0.073347	0.08463	0.999983	1721	1
POTEE	2	0.8026	0.89143	1	19197	0	0.073444	0.084712	0.999983	1722	1
NonTargetingControlGuideForHuman_0440	1	0.92652	0.95182	1	20638	0	0.073476	0.084733	0.999983	1723	0
CD300LD	6	0.18064	0.38855	0.988128	8573	4	0.073602	0.08484	0.999983	1724	1
FERMT1	6	0.53526	0.73727	1	15889	2	0.073649	0.084881	0.999983	1725	1
hsa-mir-301b	4	0.75187	0.86718	1	18637	1	0.073695	0.084927	0.999983	1726	1
FNDC3A	6	0.79955	0.88986	1	19155	1	0.073696	0.084928	0.999983	1727	1
SLC6A13	6	0.32098	0.56745	0.999837	12361	4	0.073743	0.084965	0.999983	1728	1
FAM219A	6	0.78166	0.88118	1	18972	2	0.07379	0.084998	0.999983	1729	1
RPS4Y1	6	0.26017	0.49394	0.998268	10734	1	0.073837	0.085037	0.999983	1730	1
NonTargetingControlGuideForHuman_0001	1	0.92615	0.95168	1	20636	0	0.073848	0.085046	0.999983	1731	0
C4orf47	6	0.1832	0.39209	0.990679	8633	4	0.073885	0.085082	0.999983	1732	1
PTPRM	6	0.16889	0.37196	0.98307	8251	4	0.073932	0.085129	0.999983	1733	1
EEF1E1	6	0.023099	0.083158	0.923104	1941	5	0.073979	0.085163	0.999983	1734	1
RAD17	6	0.45927	0.68063	1	14674	2	0.074026	0.085203	0.999983	1735	1
NBPF24	3	0.44212	0.66771	1	14365	1	0.074059	0.085225	0.999983	1736	1
LY6H	6	0.21614	0.43668	0.992889	9511	2	0.074073	0.085238	0.999983	1737	1
TCEAL6	6	0.67811	0.83467	1	17934	2	0.074261	0.085395	0.999983	1738	1
HMHB1	5	0.012452	0.050322	0.921732	1158	1	0.074263	0.085398	0.999983	1739	1
hsa-mir-325	4	0.002625	0.011803	0.831902	298	3	0.07439	0.085522	0.999983	1740	1
NPAS3	6	0.15089	0.34618	0.980773	7664	4	0.074403	0.085532	0.999983	1741	1
SLC40A1	6	0.81792	0.89913	1	19358	1	0.07445	0.085575	0.999983	1742	1
LPIN1	6	0.099063	0.26327	0.967238	5878	4	0.074497	0.085617	0.999983	1743	1
RPL19	6	0.4854	0.70039	1	15101	2	0.074544	0.085663	0.999983	1744	1
SAA2	5	0.31141	0.55641	0.999837	12069	2	0.074617	0.085736	0.999983	1745	1
GTF3A	6	0.13481	0.32262	0.976602	7144	4	0.074638	0.08575	0.999983	1746	1
OR1Q1	6	0.021323	0.078148	0.923104	1811	3	0.074685	0.085797	0.999983	1747	1
KCNK18	6	0.86781	0.92605	1	19970	2	0.074732	0.08584	0.999983	1748	1
MYLIP	6	0.16494	0.36645	0.98307	8063	3	0.074779	0.085884	0.999983	1749	1
FAM90A1	6	0.34074	0.58954	0.999837	12735	4	0.074826	0.08593	0.999983	1750	1
ATP12A	6	0.070487	0.20173	0.96397	4550	1	0.074874	0.085964	0.999983	1751	1
SLC12A1	6	0.1565	0.35436	0.980773	7880	4	0.074921	0.086002	0.999983	1752	1
OR4D2	6	0.47422	0.69192	1	14853	3	0.074968	0.086041	0.999983	1753	1
OGN	6	0.20753	0.42525	0.991563	9316	3	0.075015	0.086086	0.999983	1754	1
CTSH	6	0.10907	0.28365	0.970198	6376	3	0.075109	0.08617	0.999983	1755	1
GRXCR2	6	0.45927	0.68063	1	14711	2	0.075156	0.08621	0.999983	1756	1
ZNF621	6	0.49566	0.70812	1	15267	3	0.07525	0.086293	0.999983	1757	1
ANKS1A	6	0.31316	0.5585	0.999837	12099	2	0.075297	0.086334	0.999983	1758	1
ITGB1	6	0.87866	0.93244	1	20164	2	0.075344	0.086377	0.999983	1759	1
PSKH1	6	0.58453	0.77319	1	16592	1	0.075438	0.086458	0.999983	1760	1
NSUN2	6	0.90498	0.94419	1	20452	1	0.075485	0.086495	0.999983	1761	1
OR6B3	6	0.056866	0.1701	0.947925	3903	1	0.075532	0.086529	0.999983	1762	1
SPOP	6	0.40177	0.63734	1	13753	3	0.075626	0.086619	0.999983	1763	1
LPHN2	6	0.1444	0.33671	0.977435	7401	3	0.075673	0.086659	0.999983	1764	1
RSPO2	6	0.699	0.84393	1	18147	2	0.075721	0.086702	0.999983	1765	1
RASA4B	3	0.29129	0.53238	0.998268	11560	2	0.075787	0.086762	0.999983	1766	1
CKMT1B	6	0.27228	0.50901	0.998268	11044	3	0.075815	0.086783	0.999983	1767	1
RACGAP1	6	0.66848	0.83033	1	17846	2	0.075862	0.086825	0.999983	1768	1
MSRA	6	0.85649	0.91963	1	19818	2	0.075909	0.08687	0.999983	1769	1
hsa-mir-4464	4	0.14599	0.33906	0.977435	7492	3	0.075985	0.086938	0.999983	1770	1
TIGD6	6	0.96534	0.97004	1	21067	1	0.076003	0.086954	0.999983	1771	1
TOPBP1	6	0.31746	0.56343	0.999837	12187	3	0.07605	0.086992	0.999983	1772	1
FAM71A	6	0.12073	0.30158	0.976602	6672	4	0.076097	0.08703	0.999983	1773	1
NonTargetingControlGuideForHuman_0158	1	0.92381	0.9508	1	20620	0	0.076188	0.087116	0.999983	1774	0
HBB	6	0.020704	0.076364	0.923104	1748	4	0.076191	0.087117	0.999983	1775	1
NonTargetingControlGuideForHuman_0765	1	0.92375	0.95077	1	20619	0	0.076247	0.087167	0.999983	1776	0
GPR110	6	0.35491	0.60152	1	13074	2	0.076285	0.087197	0.999983	1777	1
CLDN16	6	0.027165	0.094329	0.923104	2185	5	0.076332	0.087234	0.999983	1778	1
MUC1	6	0.34074	0.58954	0.999837	12730	4	0.076426	0.087322	0.999983	1779	1
TAF1D	6	0.99232	0.99226	1	21616	0	0.076473	0.08736	0.999983	1780	1
hsa-mir-3201	4	0.58996	0.77708	1	16670	2	0.076506	0.087385	0.999983	1781	1
IBSP	6	0.99711	0.99715	1	21714	0	0.07652	0.087401	0.999983	1782	1
ZFP57	6	0.95351	0.96359	1	20907	1	0.076567	0.087441	0.999983	1783	1
RGSL1	6	0.010885	0.044587	0.920216	1055	2	0.076661	0.087528	0.999983	1784	1
KMT2D	4	0.64707	0.81823	1	17572	1	0.076695	0.08756	0.999983	1785	1
MLLT4	6	0.56331	0.75774	1	16267	1	0.076708	0.087569	0.999983	1786	1
CD80	6	0.43876	0.66518	1	14363	1	0.076755	0.08761	0.999983	1787	1
ERBB4	6	0.30272	0.54609	0.999247	11922	2	0.076802	0.08765	0.999983	1788	1
CD300LF	6	0.99899	0.999	1	21761	0	0.076849	0.087688	0.999983	1789	1
RAB3GAP2	6	0.076896	0.21591	0.965592	4790	3	0.077037	0.087855	0.999983	1790	1
hsa-mir-1205	4	0.99694	0.99698	1	21710	0	0.077152	0.087948	0.999983	1791	1
SLC35F1	6	0.99982	0.99981	1	21794	0	0.077225	0.088004	0.999983	1792	1
GPR62	6	0.2319	0.45752	0.995242	9933	3	0.077319	0.08809	0.999983	1793	1
hsa-mir-4282	4	0.27672	0.51453	0.998268	11131	1	0.077389	0.088156	0.999983	1794	1
FXR1	6	0.10733	0.28015	0.967238	6204	4	0.077413	0.088179	0.999983	1795	1
RPS15A	6	0.17492	0.38045	0.987424	8360	4	0.077459	0.088221	0.999983	1796	1
HS6ST3	6	0.36119	0.60633	1	13155	2	0.077553	0.0883	0.999983	1797	1
MAGI3	6	0.27329	0.51026	0.998268	11093	3	0.077647	0.088381	0.999983	1798	1
FAM120C	6	0.43876	0.66518	1	14331	2	0.077694	0.088421	0.999983	1799	1
hsa-mir-6852	4	0.1339	0.32129	0.976602	7081	2	0.077735	0.088459	0.999983	1800	1
FKBP11	6	0.20886	0.42703	0.991563	9382	4	0.077788	0.088509	0.999983	1801	1
LAIR2	5	0.25947	0.49307	0.998268	10709	3	0.077799	0.08852	0.999983	1802	1
KCND1	6	0.51236	0.72046	1	15472	2	0.077882	0.088596	0.999983	1803	1
FASN	6	0.41924	0.65044	1	14046	3	0.077929	0.088634	0.999983	1804	1
LGALS7	5	0.10589	0.27718	0.967238	6113	3	0.077956	0.088657	0.999983	1805	1
ASCC1	6	0.038501	0.12436	0.937353	2861	3	0.077976	0.088675	0.999983	1806	1
TNFRSF12A	6	0.10232	0.26991	0.967238	6012	5	0.078023	0.088711	0.999983	1807	1
POLR2G	6	0.19641	0.41039	0.991563	8998	3	0.07807	0.088751	0.999983	1808	1
CCNG1	6	0.060584	0.17909	0.949917	4052	4	0.078117	0.0888	0.999983	1809	1
SLC44A4	6	0.51275	0.72075	1	15498	2	0.078164	0.088835	0.999983	1810	1
PHLPP1	6	0.92353	0.95069	1	20605	1	0.078211	0.088874	0.999983	1811	1
LRP10	6	0.015748	0.062163	0.923104	1436	5	0.078258	0.088911	0.999983	1812	1
CALB1	6	0.02581	0.090619	0.923104	2125	2	0.078304	0.088951	0.999983	1813	1
RGPD6	2	0.39287	0.63052	1	13644	1	0.078337	0.088975	0.999983	1814	1
hsa-mir-4737	4	0.91628	0.94799	1	20550	1	0.078491	0.089107	0.999983	1815	1
GPR153	6	0.81792	0.89913	1	19351	1	0.078492	0.089109	0.999983	1816	1
PRR16	6	0.79033	0.88538	1	19037	1	0.078539	0.089159	0.999983	1817	1
COL4A6	6	0.36754	0.61115	1	13308	3	0.078609	0.089218	0.999983	1818	1
hsa-mir-1302-4	4	0.32718	0.57446	0.999837	12440	2	0.07868	0.089283	0.999983	1819	1
MAP3K6	6	0.26865	0.50447	0.998268	11002	3	0.078727	0.089317	0.999983	1820	1
SYN2	6	0.32251	0.56917	0.999837	12397	3	0.078774	0.089362	0.999983	1821	1
ENPP1	6	0.018229	0.069335	0.923104	1595	2	0.078821	0.089397	0.999983	1822	1
hsa-mir-1178	4	0.20215	0.41806	0.991563	9128	3	0.078838	0.089414	0.999983	1823	1
TRERF1	6	0.20886	0.42703	0.991563	9378	3	0.078867	0.08944	0.999983	1824	1
FRMD6	6	0.76726	0.87438	1	18828	2	0.078914	0.089492	0.999983	1825	1
KIAA1644	6	0.21316	0.43272	0.992889	9448	3	0.078961	0.089527	0.999983	1826	1
hsa-mir-339	4	0.87867	0.93244	1	20178	1	0.078964	0.089527	0.999983	1827	1
C20orf111	6	0.306	0.55001	0.999837	11963	3	0.079008	0.089563	0.999983	1828	1
NLRP11	6	0.20695	0.4245	0.991563	9210	4	0.079055	0.089597	0.999983	1829	1
hsa-mir-19b-2	3	0.93547	0.9554	1	20719	0	0.079119	0.089652	0.999983	1830	1
DAZAP1	6	0.6219	0.80014	1	17171	1	0.079149	0.089675	0.999983	1831	1
hsa-mir-6715b	4	0.097008	0.25898	0.967238	5747	3	0.079215	0.089729	0.999983	1832	1
NonTargetingControlGuideForHuman_0820	1	0.92077	0.94966	1	20591	0	0.079231	0.089741	0.999983	1833	0
C5AR2	6	0.96534	0.97004	1	21079	1	0.079243	0.089749	0.999983	1834	1
TUBD1	6	0.4572	0.67905	1	14651	2	0.079289	0.089787	0.999983	1835	1
hsa-mir-5189	4	0.87867	0.93244	1	20170	1	0.079326	0.089823	0.999983	1836	1
RNF181	6	0.78166	0.88118	1	18939	2	0.079336	0.089833	0.999983	1837	1
TNS1	6	0.83377	0.90729	1	19543	2	0.079383	0.089873	0.999983	1838	1
NCOR1	6	0.99345	0.99341	1	21639	0	0.07943	0.089913	0.999983	1839	1
BLVRA	6	0.11436	0.29191	0.975574	6496	3	0.079477	0.089959	0.999983	1840	1
MC3R	6	0.26613	0.50134	0.998268	10830	2	0.079524	0.089994	0.999983	1841	1
TBL3	6	0.51985	0.72597	1	15611	3	0.079571	0.09004	0.999983	1842	1
ZNF470	6	0.22523	0.44875	0.995242	9772	3	0.079664	0.090124	0.999983	1843	1
TWIST1	6	0.46575	0.68559	1	14758	3	0.079711	0.090171	0.999983	1844	1
NonTargetingControlGuideForHuman_0279	1	0.92027	0.94948	1	20589	0	0.079733	0.090194	0.999983	1845	0
ATP6V0E2	6	0.23706	0.46425	0.995242	10145	3	0.079758	0.090214	0.999983	1846	1
MS4A3	6	0.13481	0.32262	0.976602	7155	4	0.079899	0.090343	0.999983	1847	1
TNNI3	6	0.94451	0.95932	1	20814	1	0.079946	0.090383	0.999983	1848	1
LDHD	6	0.36701	0.61073	1	13244	3	0.079993	0.09042	0.999983	1849	1
STRIP1	6	0.021323	0.078148	0.923104	1813	2	0.080039	0.090464	0.999983	1850	1
LDLR	6	0.59509	0.78078	1	16785	2	0.080133	0.090542	0.999983	1851	1
DAZ3	1	0.91986	0.94933	1	20588	0	0.080139	0.090546	0.999983	1852	0
FBXL13	6	0.034725	0.11451	0.933413	2652	4	0.08018	0.090588	0.999983	1853	1
UGDH	6	0.34312	0.59223	0.999837	12863	3	0.080274	0.090672	0.999983	1854	1
hsa-mir-3689e	2	0.50188	0.71277	1	15336	1	0.080297	0.090692	0.999983	1855	1
hsa-mir-6811	4	0.31009	0.55484	0.999837	11996	3	0.080379	0.090761	0.999983	1856	1
PCDHB13	6	0.21614	0.43668	0.992889	9520	1	0.080391	0.090775	0.999983	1857	1
SMDT1	6	0.42979	0.65839	1	14160	2	0.080391	0.090775	0.999983	1858	1
URGCP	3	0.2157	0.43605	0.992889	9490	1	0.080426	0.090805	0.999983	1859	1
hsa-mir-1291	4	0.55086	0.74869	1	16038	1	0.080458	0.090826	0.999983	1860	1
HBQ1	6	0.87866	0.93244	1	20159	2	0.080461	0.090827	0.999983	1861	1
ALDH3A1	6	0.14097	0.33168	0.977435	7349	3	0.080508	0.090866	0.999983	1862	1
ZCCHC10	6	0.5048	0.71492	1	15424	2	0.080695	0.091024	0.999983	1863	1
HSD17B8	6	0.70952	0.84846	1	18258	2	0.080742	0.091068	0.999983	1864	1
TCTE1	6	0.73836	0.86107	1	18487	2	0.080789	0.091114	0.999983	1865	1
PIK3CA	6	0.4564	0.67847	1	14575	3	0.080882	0.091193	0.999983	1866	1
NonTargetingControlGuideForHuman_0776	1	0.91909	0.94904	1	20574	0	0.080909	0.091222	0.999983	1867	0
ANAPC10	6	0.077324	0.2168	0.965592	4823	3	0.080929	0.091235	0.999983	1868	1
NonTargetingControlGuideForHuman_0662	1	0.91906	0.94902	1	20573	0	0.080943	0.091246	0.999983	1869	0
NonTargetingControlGuideForHuman_0484	1	0.91904	0.94902	1	20572	0	0.080959	0.091259	0.999983	1870	0
WDTC1	6	0.47601	0.6933	1	14970	3	0.080976	0.091271	0.999983	1871	1
NSDHL	6	0.69381	0.84171	1	18096	2	0.081023	0.091319	0.999983	1872	1
FAM136A	6	0.033842	0.1122	0.933413	2592	5	0.08107	0.091359	0.999983	1873	1
NonTargetingControlGuideForHuman_0385	1	0.91891	0.94897	1	20571	0	0.081093	0.09138	0.999983	1874	0
ZNF512	6	0.12202	0.30347	0.976602	6752	1	0.081116	0.091401	0.999983	1875	1
SNAI3	6	0.66241	0.82758	1	17801	2	0.081163	0.091442	0.999983	1876	1
TNFAIP8L2	6	0.78166	0.88118	1	18948	2	0.08121	0.091484	0.999983	1877	1
NonTargetingControlGuideForHuman_0906	1	0.91875	0.94891	1	20570	0	0.081252	0.09152	0.999983	1878	0
HFE	6	0.20695	0.4245	0.991563	9229	4	0.081257	0.091522	0.999983	1879	1
hsa-mir-6784	4	0.92533	0.95136	1	20630	1	0.081259	0.091523	0.999983	1880	1
EYS	6	0.4572	0.67905	1	14628	2	0.081304	0.091568	0.999983	1881	1
C8orf48	6	0.37446	0.6165	1	13367	2	0.081421	0.091667	0.999983	1882	1
KIAA1324L	6	0.25992	0.49362	0.998268	10713	4	0.081421	0.091667	0.999983	1883	1
C9orf152	6	0.034067	0.11281	0.933413	2622	4	0.081491	0.091733	0.999983	1884	1
GALNT18	6	0.36701	0.61073	1	13249	3	0.081538	0.091771	0.999983	1885	1
ITLN2	6	0.99288	0.99284	1	21635	0	0.081584	0.091808	0.999983	1886	1
C3orf43	6	0.036669	0.11958	0.933413	2780	3	0.081631	0.09185	0.999983	1887	1
hsa-mir-3689d-2	4	0.45268	0.67567	1	14525	2	0.081636	0.091854	0.999983	1888	1
FNDC9	6	0.34074	0.58954	0.999837	12797	4	0.081678	0.091885	0.999983	1889	1
POLK	6	0.096824	0.25857	0.967238	5728	4	0.081725	0.091923	0.999983	1890	1
hsa-mir-518a-1	4	0.35141	0.59888	0.999837	13023	2	0.081762	0.091959	0.999983	1891	1
POC1A	6	0.21079	0.42959	0.992889	9408	3	0.081818	0.092003	0.999983	1892	1
NonTargetingControlGuideForHuman_0346	1	0.91816	0.9487	1	20569	0	0.081838	0.092016	0.999983	1893	0
ZSCAN4	6	0.054184	0.16358	0.9462	3714	3	0.081865	0.092044	0.999983	1894	1
CLDND1	6	0.29937	0.54209	0.998268	11703	2	0.081959	0.092124	0.999983	1895	1
hsa-mir-6808	4	0.020121	0.074734	0.923104	1721	2	0.081982	0.092146	0.999983	1896	1
PCDHB6	6	0.17533	0.38103	0.987424	8387	2	0.082005	0.092171	0.999983	1897	1
hsa-mir-200b	4	0.98325	0.98318	1	21416	0	0.082013	0.09218	0.999983	1898	1
C1orf151-NBL1	3	0.086066	0.23574	0.96565	5315	1	0.08204	0.092206	0.999983	1899	1
SOAT1	6	0.49464	0.70737	1	15221	2	0.082052	0.092216	0.999983	1900	1
LCE1B	6	0.46642	0.68611	1	14814	3	0.082192	0.092342	0.999983	1901	1
ASH2L	6	0.096824	0.25857	0.967238	5734	3	0.082239	0.092389	0.999983	1902	1
hsa-mir-1245a	3	0.71287	0.84992	1	18278	1	0.082324	0.092461	0.999983	1903	1
MAP7D2	6	0.27907	0.51747	0.998268	11212	2	0.082333	0.092468	0.999983	1904	1
KIAA1549	6	0.24655	0.47658	0.998268	10376	3	0.082426	0.092548	0.999983	1905	1
C20orf85	6	0.87225	0.92866	1	20053	1	0.082473	0.092585	0.999983	1906	1
HRAS	6	0.25596	0.48864	0.998268	10624	2	0.08252	0.092621	0.999983	1907	1
KEAP1	6	0.8764	0.93112	1	20103	1	0.082567	0.092649	0.999983	1908	1
SRRM4	6	0.004887	0.021366	0.872946	524	2	0.082613	0.092689	0.999983	1909	1
LEPROTL1	6	0.22684	0.45086	0.995242	9792	3	0.08266	0.092721	0.999983	1910	1
FOXR1	6	0.025319	0.08925	0.923104	2087	1	0.082707	0.092767	0.999983	1911	1
VIP	6	0.071876	0.20483	0.96397	4611	4	0.082753	0.092808	0.999983	1912	1
NonTargetingControlGuideForHuman_0073	1	0.91723	0.94835	1	20553	0	0.082768	0.092822	0.999983	1913	0
SFTPA2	6	0.699	0.84393	1	18152	2	0.0828	0.092845	0.999983	1914	1
hsa-mir-4463	4	0.90054	0.94274	1	20422	1	0.08283	0.092871	0.999983	1915	1
JPH1	6	0.25596	0.48864	0.998268	10632	4	0.082847	0.092889	0.999983	1916	1
MTSS1L	6	0.98597	0.98588	1	21482	0	0.08294	0.092977	0.999983	1917	1
PLSCR5	6	0.14854	0.34269	0.978898	7635	3	0.082987	0.093019	0.999983	1918	1
B3GNT9	6	0.73836	0.86107	1	18486	2	0.083034	0.093057	0.999983	1919	1
B3GNT8	6	0.80909	0.89463	1	19249	2	0.083081	0.093094	0.999983	1920	1
SYVN1	6	0.83377	0.90729	1	19540	2	0.083127	0.09314	0.999983	1921	1
2017-09-09	3	0.26325	0.49774	0.998268	10776	1	0.083131	0.093144	0.999983	1922	1
RFX5	6	0.35143	0.59889	0.999837	13058	2	0.083174	0.09318	0.999983	1923	1
SPSB1	6	0.62705	0.80384	1	17207	1	0.083267	0.093267	0.999983	1924	1
OR1N1	6	0.34312	0.59223	0.999837	12875	3	0.083361	0.093354	0.999983	1925	1
KCNK1	6	0.2682	0.50394	0.998268	10903	4	0.083454	0.093444	0.999983	1926	1
hsa-mir-3164	4	0.99174	0.99167	1	21610	0	0.083457	0.093445	0.999983	1927	1
HMGCS1	6	0.03589	0.11753	0.933413	2692	4	0.083501	0.093486	0.999983	1928	1
ASPA	6	0.2319	0.45752	0.995242	9899	3	0.083548	0.093527	0.999983	1929	1
CDH1	6	0.97166	0.97404	1	21173	1	0.083594	0.093566	0.999983	1930	1
NonTargetingControlGuideForHuman_0445	1	0.91637	0.94803	1	20551	0	0.083626	0.093597	0.999983	1931	0
COLGALT1	6	0.8764	0.93112	1	20097	1	0.083641	0.093611	0.999983	1932	1
PRPF40B	6	0.43012	0.65864	1	14203	2	0.083688	0.093652	0.999983	1933	1
DDI1	6	0.26661	0.50194	0.998268	10882	2	0.083735	0.093699	0.999983	1934	1
SERF1B	4	0.55787	0.7538	1	16225	2	0.083771	0.09373	0.999983	1935	1
MYOZ3	6	0.20695	0.4245	0.991563	9267	4	0.083781	0.093738	0.999983	1936	1
RCN3	6	0.91134	0.94627	1	20509	1	0.083828	0.093773	0.999983	1937	1
SLC46A3	6	0.66241	0.82758	1	17814	2	0.083875	0.093817	0.999983	1938	1
hsa-mir-526a-1	4	0.023726	0.084867	0.923104	1970	2	0.083896	0.093846	0.999983	1939	1
ZNF646	6	0.8605	0.92192	1	19886	1	0.083921	0.093861	0.999983	1940	1
C22orf28	5	0.40304	0.63829	1	13866	3	0.083942	0.093876	0.999983	1941	1
ZNF518A	6	0.0055827	0.024238	0.877371	594	5	0.083968	0.093896	0.999983	1942	1
TFRC	6	0.26661	0.50194	0.998268	10862	3	0.084015	0.093937	0.999983	1943	1
MRPL13	6	0.12513	0.30825	0.976602	6843	4	0.084201	0.094087	0.999983	1944	1
EZH2	6	0.97959	0.97992	1	21330	1	0.084271	0.094153	0.999983	1945	1
ATP2A3	6	0.8764	0.93112	1	20074	1	0.084271	0.094153	0.999983	1946	1
MICU3	6	0.64668	0.81794	1	17524	2	0.084341	0.094214	0.999983	1947	1
PRR20A	3	0.99982	0.9998	1	21792	0	0.084362	0.094232	0.999983	1948	1
GFRA1	6	0.49464	0.70737	1	15217	1	0.084388	0.094247	0.999983	1949	1
GTF2H5	6	0.27568	0.51323	0.998268	11119	3	0.084435	0.094291	0.999983	1950	1
SPIN2A	3	0.61585	0.79576	1	17105	1	0.084457	0.094316	0.999983	1951	1
PATE3	6	0.043111	0.13621	0.942512	3113	4	0.084528	0.094378	0.999983	1952	1
NonTargetingControlGuideForHuman_0903	1	0.9154	0.94769	1	20547	0	0.084597	0.094446	0.999983	1953	0
F9	6	0.83377	0.90729	1	19558	2	0.084668	0.09451	0.999983	1954	1
ZNF676	4	0.5822	0.77147	1	16526	1	0.084711	0.094556	0.999983	1955	1
TMEM74	6	0.20886	0.42703	0.991563	9363	2	0.084808	0.094644	0.999983	1956	1
LRRC39	6	0.093659	0.25191	0.967238	5612	4	0.084901	0.094727	0.999983	1957	1
NonTargetingControlGuideForHuman_0431	1	0.91506	0.94757	1	20546	0	0.084936	0.094749	0.999983	1958	0
POT1	6	0.28463	0.52426	0.998268	11334	4	0.084995	0.0948	0.999983	1959	1
FGFR2	6	0.55326	0.75043	1	16127	2	0.085088	0.094874	0.999983	1960	1
MMACHC	6	0.72995	0.85739	1	18437	1	0.085135	0.094916	0.999983	1961	1
DEGS2	6	0.16715	0.36952	0.98307	8161	4	0.085181	0.094956	0.999983	1962	1
CDCA7L	6	0.039363	0.12656	0.937353	2912	3	0.085228	0.094991	0.999983	1963	1
C5orf42	6	0.23197	0.45762	0.995242	9973	3	0.085274	0.095034	0.999983	1964	1
CDH15	6	0.648	0.8189	1	17580	2	0.085321	0.095072	0.999983	1965	1
ATXN7L1	6	0.12703	0.31113	0.976602	6904	2	0.085368	0.095117	0.999983	1966	1
ENTPD7	6	0.13427	0.32183	0.976602	7096	1	0.085461	0.095202	0.999983	1967	1
SLC27A2	6	0.56331	0.75774	1	16286	2	0.085508	0.095244	0.999983	1968	1
CMTM8	6	0.28776	0.5281	0.998268	11515	3	0.085554	0.095279	0.999983	1969	1
hsa-mir-548ac	4	0.5932	0.77943	1	16769	1	0.085619	0.095336	0.999983	1970	1
ICOSLG	6	0.69381	0.84171	1	18065	2	0.085647	0.095364	0.999983	1971	1
FHOD3	6	0.097224	0.25941	0.967238	5751	4	0.085694	0.095398	0.999983	1972	1
MLX	6	0.88487	0.93612	1	20251	2	0.085741	0.095444	0.999983	1973	1
RNF166	6	0.59509	0.78078	1	16799	2	0.085787	0.095477	0.999983	1974	1
ZNF560	6	0.24182	0.47039	0.998268	10220	4	0.085834	0.095519	0.999983	1975	1
MFSD2B	6	0.033096	0.11023	0.933413	2543	4	0.085974	0.095651	0.999983	1976	1
CDK8	6	0.15096	0.34627	0.980773	7667	3	0.08602	0.095691	0.999983	1977	1
NonTargetingControlGuideForHuman_0442	1	0.91398	0.94718	1	20540	0	0.086024	0.095694	0.999983	1978	0
SLX4	6	0.63291	0.80806	1	17314	3	0.086067	0.095731	0.999983	1979	1
KRT40	6	0.042563	0.13483	0.942512	3098	3	0.086113	0.09577	0.999983	1980	1
TRIM71	6	0.17533	0.38103	0.987424	8418	4	0.08616	0.095814	0.999983	1981	1
MLL	5	0.91015	0.94587	1	20496	1	0.086203	0.09586	0.999983	1982	1
ARHGEF37	6	0.041121	0.13115	0.942053	3008	5	0.086253	0.095899	0.999983	1983	1
HSPA1B	6	0.22145	0.44373	0.992889	9645	2	0.086393	0.096021	0.999983	1984	1
SLC35C1	6	0.2875	0.52779	0.998268	11444	3	0.08644	0.096055	0.999983	1985	1
PSTPIP1	6	0.034725	0.11451	0.933413	2655	3	0.086486	0.096098	0.999983	1986	1
CXCR1	6	0.023604	0.084531	0.923104	1963	3	0.086533	0.096137	0.999983	1987	1
hsa-mir-4306	4	0.44935	0.67318	1	14508	2	0.086558	0.096161	0.999983	1988	1
SYNE2	6	0.079149	0.22079	0.96565	4964	3	0.086719	0.096291	0.999983	1989	1
C20orf144	6	0.21079	0.42959	0.992889	9418	2	0.086859	0.096416	0.999983	1990	1
ITGAD	6	0.027679	0.095704	0.923104	2240	4	0.086905	0.096457	0.999983	1991	1
NonTargetingControlGuideForHuman_0135	1	0.91305	0.94685	1	20521	0	0.086953	0.096503	0.999983	1992	0
FANCD2	6	0.021887	0.079807	0.923104	1845	5	0.087045	0.096572	0.999983	1993	1
KRT26	6	0.1527	0.34884	0.980773	7688	3	0.087091	0.09662	0.999983	1994	1
SLC35G3	6	0.53495	0.73705	1	15805	3	0.087138	0.09667	0.999983	1995	1
RICTOR	6	0.63291	0.80806	1	17341	3	0.087185	0.096711	0.999983	1996	1
TRIM29	6	0.020981	0.077174	0.923104	1799	4	0.087278	0.096801	0.999983	1997	1
hsa-mir-4705	4	0.68509	0.83786	1	18002	2	0.087371	0.096897	0.999983	1998	1
BET3L	5	0.020705	0.076366	0.923104	1762	3	0.087409	0.096926	0.999983	1999	1
[truncated: 19,816 more rows]
