# Supplementary material for: STAG2 deficiency induces interferon responses via cGAS-STING pathway and restricts virus infection
Source: Nat Commun. 2018 Apr 16;9:1485. doi: 10.1038/s41467-018-03782-z (PMC5902600; doi:10.1038/s41467-018-03782-z)
Supplement: Supplementary file 5 — Supplementary Data 2 [file 41467_2018_3782_MOESM5_ESM.xlsx]

## Sheet: Supplementary Dataset 2.xls
gene_id	transcript_id(s)	KO1_BGI_FPKM	KO1_HI_FPKM	KO2_BGI_FPKM	KO2_HI_FPKM	WT1_BGI_FPKM	WT1_HI_FPKM	WT2_BGI_FPKM	WT2_HI_FPKM	Description	KEGG Orthology	GO Component	GO Function	GO Process	Blast nr
2495	NM_002032	4280.65	3087.06	4620.2	3068.91	4948.02	3526.5	5157.39	3447.77	ferritin, heavy polypeptide 1	K00522	GO:0044444//cytoplasmic part	GO:0005506//iron ion binding;GO:0016724	GO:0000041//transition metal ion transport;GO:0002376//immune system process;GO:0006879//cellular iron ion homeostasis;GO:0008152//metabolic process;GO:0008283//cell proliferation;GO:0048193//Golgi vesicle transport	gi|76779199|gb|AAI05803.1|/7.95168e-120/1
3856	NM_001256282,NM_001256293,NM_002273,NR_045962	3882.22	3324.98	3864.21	3410.24	3951.13	3737.34	4062.26	3552.22	keratin 8	K07605	GO:0005882//intermediate filament;GO:0005886//plasma membrane;GO:0031674//I band;GO:0034399//nuclear periphery	GO:0005515//protein binding	GO:0006950//response to stress;GO:0006996//organelle organization;GO:0009607//response to biotic stimulus;GO:0012501//programmed cell death;GO:0019221//cytokine-mediated signaling pathway;GO:0030154//cell differentiation;GO:0051704	gi|372466572|ref|NP_001243211.1|/0/1
2597	NM_001256799,NM_002046	3740.58	3097.35	3877.85	3106.41	3511.19	3067.14	3547.39	3015.87	glyceraldehyde-3-phosphate dehydrogenase	K00134	GO:0043231//intracellular membrane-bounded organelle;GO:0044444//cytoplasmic part	GO:0000166//nucleotide binding;GO:0008943;GO:0016769//transferase activity, transferring nitrogenous groups	GO:0006007//glucose catabolic process;GO:0006915//apoptotic process;GO:0018119//peptidyl-cysteine S-nitrosylation;GO:0031647//regulation of protein stability	gi|67464043|pdb|1ZNQ|O/0/1
9168	NM_021103	2900.52	1533.77	2760.39	1581.89	4326.89	2348.7	4259.76	2285.4	thymosin beta 10	K13785	GO:0043232	GO:0003779//actin binding	GO:0007281//germ cell development;GO:0030837//negative regulation of actin filament polymerization	gi|119619953|gb|EAW99547.1|/2.1513e-36/1
6144	NM_000982	2860.26	2703.25	2986.37	2699.85	3326.75	2904.62	2731.98	2961.68	ribosomal protein L21	K02889	GO:0015934//large ribosomal subunit	GO:0003676//nucleic acid binding;GO:0005198//structural molecule activity	GO:0006412//translation;GO:0019080;GO:0031016//pancreas development	gi|18104948|ref|NP_000973.2|/1.29493e-89/1
7178	NM_003295	2830.97	2360.27	2745.78	2400.2	2727.8	2316.99	2707.27	2396.99	tumor protein, translationally-controlled 1	-	GO:0005770//late endosome;GO:0043234//protein complex;GO:0044421//extracellular region part	GO:0046872//metal ion binding	GO:0006875//cellular metal ion homeostasis;GO:0043066//negative regulation of apoptotic process;GO:0051707//response to other organism;GO:0070838//divalent metal ion transport	gi|402901922|ref|XP_003919655.1|/1.17595e-102/1
3875	NM_000224,NM_199187	2744.16	2623.74	2795.22	2655.74	3113.41	2917.46	2895.51	2775.93	keratin 18	K07604	GO:0005813//centrosome;GO:0005882//intermediate filament	GO:0005488//binding	GO:0006915//apoptotic process;GO:0032502//developmental process;GO:0043001//Golgi to plasma membrane protein transport;GO:0051704	gi|4557888|ref|NP_000215.1|/0/1
60	NM_001101	2668.48	2061.48	2727.45	2096.95	2831.34	2161.33	2740.51	2083.65	actin, beta	K05692	GO:0000267//cell fraction;GO:0005856//cytoskeleton;GO:0035097//histone methyltransferase complex;GO:0043005//neuron projection;GO:0043189//H4/H2A histone acetyltransferase complex;GO:0044444//cytoplasmic part	GO:0005198//structural molecule activity;GO:0008092//cytoskeletal protein binding;GO:0019900//kinase binding;GO:0032559	GO:0006935//chemotaxis;GO:0007599//hemostasis;GO:0045216//cell-cell junction organization;GO:0048667//cell morphogenesis involved in neuron differentiation;GO:0051084//'de novo' posttranslational protein folding	gi|397479373|ref|XP_003810996.1|/0/1
2512	NM_000146	2594.97	2469	2563.64	2573.1	2684.05	2685.18	2778.16	2614.45	ferritin, light polypeptide	K13625	GO:0044444//cytoplasmic part	GO:0003824//catalytic activity;GO:0005506//iron ion binding;GO:0005515//protein binding	GO:0000041//transition metal ion transport;GO:0006875//cellular metal ion homeostasis;GO:0008152//metabolic process;GO:0048193//Golgi vesicle transport	gi|33096741|emb|CAE11873.1|/1.78351e-129/1
6171	NM_001035267,NM_021104	2237.88	1874	2367.27	2009.62	2614.34	2224.75	2895.05	2135.32	ribosomal protein L41	-	-	-	-	gi|297294711|ref|XP_002804494.1|/2.98662e-43/1
6187	NM_002952	2208.89	1928.1	1949.22	2039.96	2738.54	2617.72	2824.82	2533.71	ribosomal protein S2	K02981	GO:0015935//small ribosomal subunit;GO:0031981//nuclear lumen	GO:0003676//nucleic acid binding;GO:0005198//structural molecule activity;GO:0017134//fibroblast growth factor binding	GO:0006412//translation;GO:0019080;GO:0031016//pancreas development	gi|397472399|ref|XP_003807732.1|/3.9043e-135/1
6194	NM_001010	2081.66	1459.86	2073.7	1452.85	2684.29	1884.92	2548.79	1928.4	ribosomal protein S6	K02991	GO:0015935//small ribosomal subunit;GO:0031981//nuclear lumen	GO:0005198//structural molecule activity;GO:0005488//binding	GO:0000082//G1/S transition of mitotic cell cycle;GO:0000087//M phase of mitotic cell cycle;GO:0002286//T cell activation involved in immune response;GO:0006412//translation;GO:0006915//apoptotic process;GO:0007169//transmembrane receptor protein tyrosine kinase signaling pathway;GO:0019080;GO:0022618//ribonucleoprotein complex assembly;GO:0030217//T cell differentiation;GO:0031016//pancreas deve…	gi|470596847|ref|XP_004311116.1|/8.34933e-115/1
5757	NM_001099285,NM_002823	1880.54	1254.64	1780.72	1234.07	2380.28	1681.32	2320.93	1695.53	prothymosin, alpha	K13784	-	-	-	gi|338714806|ref|XP_003363153.1|/5.28623e-14/1
100505503	NM_001199057	1738	1725.72	1863.22	1753.56	2110.47	2272.79	2358.1	2247.93	ribosomal protein S17-like	-	GO:0015935//small ribosomal subunit	GO:0003824//catalytic activity;GO:0005198//structural molecule activity	GO:0006412//translation;GO:0019080;GO:0022618//ribonucleoprotein complex assembly;GO:0031016//pancreas development;GO:0042254//ribosome biogenesis;GO:0048872//homeostasis of number of cells	gi|26377673|dbj|BAC25377.1|/1.20343e-71/1
6176	NM_001003,NM_213725	1712.77	2485.82	1796.17	2470.34	2027.58	2891.59	2130.15	2783.24	ribosomal protein, large, P1	K02942	GO:0015934//large ribosomal subunit;GO:0044444//cytoplasmic part	GO:0003676//nucleic acid binding;GO:0005488//binding	GO:0006412//translation;GO:0016032//viral reproduction;GO:0019080;GO:0031016//pancreas development	gi|403294177|ref|XP_003938077.1|/5.36945e-34/1
1915	NM_001402	1708.97	2039.73	1694.94	2033.76	2318.48	2787.91	2493.59	2842.51	eukaryotic translation elongation factor 1 alpha 1	K03231	GO:0043231//intracellular membrane-bounded organelle;GO:0043234//protein complex;GO:0044297//cell body;GO:0044444//cytoplasmic part	GO:0008135//translation factor activity, nucleic acid binding;GO:0017111//nucleoside-triphosphatase activity;GO:0032561//guanyl ribonucleotide binding	GO:0006412//translation;GO:0009207;GO:0043066//negative regulation of apoptotic process	gi|426236749|ref|XP_004012330.1|/0/1
6205	NM_001015	1683.12	1578.65	1662.62	1644.45	2496.46	2348.5	2428.4	2240.95	ribosomal protein S11	K02949	GO:0015935//small ribosomal subunit	GO:0003723//RNA binding;GO:0005198//structural molecule activity	GO:0006412//translation;GO:0019080;GO:0031016//pancreas development	gi|4506681|ref|NP_001006.1|/1.30375e-86/1
9349	NM_000978	1621.4	1350.88	1582.32	1345.81	2449.53	1842.07	2269.17	1846.55	ribosomal protein L23	K02894	GO:0030529//ribonucleoprotein complex;GO:0031981//nuclear lumen;GO:0044444//cytoplasmic part	GO:0005198//structural molecule activity;GO:0005488//binding	GO:0006412//translation;GO:0006606//protein import into nucleus;GO:0019080;GO:0031016//pancreas development	gi|470620201|ref|XP_004318392.1|/5.0409e-76/1
6229	NM_001026,NM_001142282,NM_001142283,NM_001142284,NM_001142285,NM_033022	1612.16	1198.01	1585.41	1199.48	1840.01	1412.15	1843.42	1464.6	ribosomal protein S24	K02974	GO:0015935//small ribosomal subunit;GO:0031981//nuclear lumen	GO:0005198//structural molecule activity;GO:0005515//protein binding;GO:0008135//translation factor activity, nucleic acid binding	GO:0006412//translation;GO:0019080;GO:0030490//maturation of SSU-rRNA;GO:0031016//pancreas development;GO:0048872//homeostasis of number of cells	gi|410044029|ref|XP_003951731.1|/5.74557e-64/1
11224	NM_007209	1610.66	924.9	1509.35	986.58	1798.59	1186.61	1948.38	1125.88	ribosomal protein L35	K02918	GO:0015934//large ribosomal subunit;GO:0031981//nuclear lumen	GO:0003723//RNA binding;GO:0005198//structural molecule activity	GO:0006412//translation;GO:0019080;GO:0031016//pancreas development	gi|119608008|gb|EAW87602.1|/1.27543e-46/1
6124	NM_000968	1586.07	1267	1603.25	1247.29	2044.84	1687.67	2168.66	1710.22	ribosomal protein L4	K02930	GO:0015934//large ribosomal subunit;GO:0031981//nuclear lumen	GO:0003676//nucleic acid binding;GO:0005198//structural molecule activity	GO:0006412//translation;GO:0019080;GO:0031016//pancreas development	gi|62087534|dbj|BAD92214.1|/0/1
302	NM_001002857,NM_001002858,NM_001136015,NM_004039	1579.66	1188.26	1564.52	1146.91	1358.98	992.85	1363.07	992.65	annexin A2	K17092	GO:0000267//cell fraction;GO:0005578//proteinaceous extracellular matrix;GO:0005768//endosome;GO:0005886//plasma membrane;GO:0032991//macromolecular complex;GO:0048770	GO:0005083//small GTPase regulator activity;GO:0005515//protein binding;GO:0035091//phosphatidylinositol binding;GO:0046872//metal ion binding;GO:0055102//lipase inhibitor activity	GO:0006906//vesicle fusion;GO:0030195//negative regulation of blood coagulation;GO:0030198//extracellular matrix organization;GO:0046903//secretion;GO:0048646//anatomical structure formation involved in morphogenesis;GO:0048731	gi|73909156|gb|AAH66955.2|/0/1
567	NM_004048	1489.96	1861.25	1544.31	1859.03	372.79	458.93	377.08	452.79	beta-2-microglobulin	K08055	GO:0005769//early endosome;GO:0009986//cell surface;GO:0012505//endomembrane system;GO:0042611;GO:0044421//extracellular region part	GO:0005488//binding	GO:0001912//positive regulation of leukocyte mediated cytotoxicity;GO:0002477//antigen processing and presentation of exogenous peptide antigen via MHC class Ib;GO:0010038//response to metal ion;GO:0019221//cytokine-mediated signaling pathway;GO:0050688//regulation of defense response to virus	gi|397480322|ref|XP_003811435.1|/4.77459e-65/1
6232	NM_001030	1433.57	1258.37	1409.45	1290.58	1544.82	1424.61	1339.95	1332.68	ribosomal protein S27	K02978	GO:0015935//small ribosomal subunit;GO:0043231//intracellular membrane-bounded organelle	GO:0003676//nucleic acid binding;GO:0005198//structural molecule activity;GO:0046914//transition metal ion binding	GO:0006412//translation;GO:0007067//mitosis;GO:0019080;GO:0031016//pancreas development	gi|397492952|ref|XP_003817383.1|/1.3545e-42/1
100616209	NR_039666	1429.67	840.16	1617.54	791.93	1172.93	643.14	1230.12	700.12	microRNA 4461	-	-	-	-	-
6152	NM_000986	1427.83	1173.4	1446.82	1177.96	1666.09	1463.47	1679.18	1472.88	ribosomal protein L24	K02896	GO:0015934//large ribosomal subunit	GO:0003676//nucleic acid binding;GO:0005198//structural molecule activity	GO:0000082//G1/S transition of mitotic cell cycle;GO:0000087//M phase of mitotic cell cycle;GO:0006412//translation;GO:0007411//axon guidance;GO:0019080;GO:0021545//cranial nerve development;GO:0022618//ribonucleoprotein complex assembly;GO:0031016//pancreas development	gi|28174943|gb|AAH02110.2|/1.09017e-56/1
6132	NM_000973,NM_033301	1381.28	1344.49	1353.05	1414	1813.05	1865.46	1929.43	1845.14	ribosomal protein L8	K02938	GO:0015934//large ribosomal subunit	GO:0003723//RNA binding;GO:0005198//structural molecule activity	GO:0006412//translation;GO:0019080;GO:0031016//pancreas development	gi|74212223|dbj|BAE40270.1|/1.51075e-140/1
3312	NM_006597,NM_153201	1344.09	1264.94	1338.32	1212.83	1348.79	1195.99	1311.71	1184.53	heat shock 70kDa protein 8	K06758;K03283	GO:0000267//cell fraction;GO:0030665//clathrin-coated vesicle membrane;GO:0032991//macromolecular complex;GO:0048770	GO:0005515//protein binding;GO:0016887//ATPase activity;GO:0032559	GO:0001505//regulation of neurotransmitter levels;GO:0006950//response to stress;GO:0007049//cell cycle;GO:0009207;GO:0016070//RNA metabolic process;GO:0048193//Golgi vesicle transport;GO:0051084//'de novo' posttranslational protein folding;GO:0051704	gi|397498485|ref|XP_003820013.1|/0/1
3159	NM_002131,NM_145899,NM_145901,NM_145902,NM_145903,NM_145905	1317.68	692.96	1289.89	705.76	1373.44	762.05	1273.54	729.32	high mobility group AT-hook 1	K09282	GO:0031981//nuclear lumen;GO:0043234//protein complex;GO:0044427//chromosomal part;GO:0044444//cytoplasmic part	GO:0001071//nucleic acid binding transcription factor activity;GO:0003713//transcription coactivator activity;GO:0042974//retinoic acid receptor binding;GO:0043565//sequence-specific DNA binding	GO:0006261//DNA-dependent DNA replication;GO:0006310//DNA recombination;GO:0019058//viral infectious cycle;GO:0031936//negative regulation of chromatin silencing;GO:0034728//nucleosome organization;GO:0051704;GO:0065003	gi|119624167|gb|EAX03762.1|/2.05379e-140/1
6130	NM_000972	1312.89	1229.9	1317.84	1235.53	1731.43	1637.95	1690.29	1596.04	ribosomal protein L7a	K02936	GO:0005626//insoluble fraction;GO:0015934//large ribosomal subunit	GO:0003676//nucleic acid binding;GO:0005198//structural molecule activity	GO:0006412//translation;GO:0019080;GO:0022613//ribonucleoprotein complex biogenesis;GO:0031016//pancreas development	gi|301770683|ref|XP_002920761.1|/6.77734e-129/1
6135	NM_000975,NM_001199802	1310.7	1169.49	1381.12	1178.9	1488.82	1359.09	1416.01	1318.75	ribosomal protein L11	K02868	GO:0015934//large ribosomal subunit;GO:0031981//nuclear lumen	GO:0003723//RNA binding;GO:0005198//structural molecule activity	GO:0006412//translation;GO:0006886//intracellular protein transport;GO:0012502//induction of programmed cell death;GO:0019080;GO:0031016//pancreas development;GO:0033365//protein localization to organelle;GO:0042254//ribosome biogenesis	gi|431891271|gb|ELK02148.1|/4.46019e-103/1
5315	NM_001206796,NM_001206797,NM_001206798,NM_001206799,NM_002654,NM_182470,NM_182471	1310.01	1433	1337.99	1468.8	1413.71	1501.52	1396.42	1463.39	pyruvate kinase, muscle	K00873	GO:0016020//membrane;GO:0043231//intracellular membrane-bounded organelle;GO:0044444//cytoplasmic part	GO:0016301//kinase activity;GO:0031420;GO:0032559	GO:0006007//glucose catabolic process;GO:0006796//phosphate-containing compound metabolic process;GO:0008219//cell death	gi|426379615|ref|XP_004056487.1|/0/1
4904	NM_004559	1297.36	693.43	1276.49	725.94	1558.63	850.63	1456.68	848.74	Y box binding protein 1	K09276	GO:0005681//spliceosomal complex;GO:0031981//nuclear lumen;GO:0043005//neuron projection;GO:0043234//protein complex;GO:0044444//cytoplasmic part	GO:0001071//nucleic acid binding transcription factor activity;GO:0003723//RNA binding;GO:0005515//protein binding;GO:0043566//structure-specific DNA binding	GO:0000377;GO:0006357//regulation of transcription from RNA polymerase II promoter;GO:0006915//apoptotic process;GO:0008283//cell proliferation;GO:0009968//negative regulation of signal transduction;GO:0043009//chordate embryonic development;GO:0048255//mRNA stabilization	gi|297278427|ref|XP_001088540.2|/3.52081e-154/1
728658	NR_026712	1284.32	862.96	1119.99	917.91	1670.91	1334.64	1466.82	1274.63	ribosomal protein L13a pseudogene 5	K02872	GO:0030529//ribonucleoprotein complex;GO:0044444//cytoplasmic part	GO:0005198//structural molecule activity	GO:0006412//translation;GO:0019080;GO:0031016//pancreas development	gi|410050483|ref|XP_003952917.1|/5.03917e-105/1
6175	NM_001002,NM_053275	1268.51	1298.07	1254.24	1271.67	1790.73	1838.83	1837.58	1816.52	ribosomal protein, large, P0	K02941	GO:0015934//large ribosomal subunit;GO:0043231//intracellular membrane-bounded organelle	GO:0003676//nucleic acid binding;GO:0005198//structural molecule activity	GO:0006412//translation;GO:0019080;GO:0022613//ribonucleoprotein complex biogenesis;GO:0031016//pancreas development;GO:0051704	gi|426247376|ref|XP_004017462.1|/4.94516e-143/1
1937	NM_001404	1193.2	1186.25	1160.32	1176.83	1416.67	1445.04	1379.92	1475.97	eukaryotic translation elongation factor 1 gamma	K03233	GO:0043234//protein complex;GO:0044444//cytoplasmic part	GO:0008135//translation factor activity, nucleic acid binding	GO:0006412//translation;GO:0051707//response to other organism	gi|4503481|ref|NP_001395.1|/0/1
1072	NM_005507	1138.58	1053.98	1152.64	1096.82	1264.35	1196.59	1240.75	1182.81	cofilin 1 (non-muscle)	K05765	GO:0015629//actin cytoskeleton;GO:0031252//cell leading edge;GO:0034399//nuclear periphery;GO:0044444//cytoplasmic part	GO:0008092//cytoskeletal protein binding	GO:0001101//response to acid;GO:0001667//ameboidal cell migration;GO:0001775//cell activation;GO:0006464//cellular protein modification process;GO:0006605//protein targeting;GO:0006887//exocytosis;GO:0006935//chemotaxis;GO:0007163//establishment or maintenance of cell polarity;GO:0007265//Ras protein signal transduction;GO:0007599//hemostasis;GO:0008361//regulation of cell size;GO:0010033//respon…	gi|12861068|dbj|BAB32114.1|/1.6257e-98/1
10376	NM_006082	1121.98	1177.89	951.73	1163.44	1230.75	1335.72	1248.46	1309.13	tubulin, alpha 1b	K07374	GO:0015630//microtubule cytoskeleton;GO:0032991//macromolecular complex	GO:0005198//structural molecule activity;GO:0017111//nucleoside-triphosphatase activity;GO:0032561//guanyl ribonucleotide binding	GO:0006458//'de novo' protein folding;GO:0007010//cytoskeleton organization;GO:0007017//microtubule-based process;GO:0009207;GO:0043623//cellular protein complex assembly	gi|397511428|ref|XP_003826076.1|/0/1
100462981	NM_001190470	1106.12	377.21	1127.46	382.84	709.23	248.34	733.43	259.18	MT-RNR2-like 2	-	-	-	-	gi|345543|pir||JC1348/2.04109e-12/1
6136	NM_000976	1079.49	808.49	856.48	812.35	1186.63	949.36	1169.92	918	ribosomal protein L12	K02870	-	-	-	gi|332817231|ref|XP_003309920.1|/4.59062e-101/1
6208	NM_001025070,NM_001025071,NM_005617	1073.58	693.28	745.94	756.03	1278.59	994.47	1252.19	946.71	ribosomal protein S14	K02955	GO:0015935//small ribosomal subunit;GO:0031981//nuclear lumen	GO:0003729//mRNA binding;GO:0003824//catalytic activity;GO:0005198//structural molecule activity	GO:0006357//regulation of transcription from RNA polymerase II promoter;GO:0006364//rRNA processing;GO:0006412//translation;GO:0019080;GO:0022618//ribonucleoprotein complex assembly;GO:0030099//myeloid cell differentiation;GO:0031016//pancreas development	gi|441613683|ref|XP_004088161.1|/8.66057e-74/1
6230	NM_001028	1070.28	1126.23	1078.86	1185.07	1386.17	1429.17	1322.29	1462.28	ribosomal protein S25	K02975	GO:0015935//small ribosomal subunit;GO:0031981//nuclear lumen	GO:0003676//nucleic acid binding;GO:0005198//structural molecule activity	GO:0006412//translation;GO:0019080;GO:0022618//ribonucleoprotein complex assembly;GO:0031016//pancreas development	gi|444706073|gb|ELW47435.1|/3.43645e-44/1
6154	NM_000987	1067.79	640.89	1000.11	659.22	1212.57	808.33	1311.88	826.08	ribosomal protein L26	K02898	GO:0015934//large ribosomal subunit	GO:0003676//nucleic acid binding;GO:0005198//structural molecule activity	GO:0006412//translation;GO:0019080;GO:0031016//pancreas development;GO:0042254//ribosome biogenesis	gi|449272957|gb|EMC82606.1|/2.57724e-67/1
6143	NM_000981	1065.64	1096.51	1051.25	1143.5	1274.35	1343.7	1321.44	1345.18	ribosomal protein L19	K02885	GO:0015934//large ribosomal subunit	GO:0003676//nucleic acid binding;GO:0005198//structural molecule activity	GO:0006412//translation;GO:0019080;GO:0031016//pancreas development	gi|444713989|gb|ELW54877.1|/3.75962e-69/1
6222	NM_022551	1059.02	2018.72	1018.79	2083.46	1302.5	2678.99	1331.23	2664.72	ribosomal protein S18	K02964	GO:0015935//small ribosomal subunit	GO:0003723//RNA binding;GO:0005198//structural molecule activity	GO:0006412//translation;GO:0007049//cell cycle;GO:0019080;GO:0022613//ribonucleoprotein complex biogenesis;GO:0031016//pancreas development	gi|332245592|ref|XP_003271942.1|/5.4319e-76/1
6156	NM_000989	1000.27	948.21	925.77	961.2	1197.43	1181.41	1097.5	1201.97	ribosomal protein L30	K02908	GO:0015934//large ribosomal subunit	GO:0003676//nucleic acid binding;GO:0005198//structural molecule activity	GO:0006412//translation;GO:0019080;GO:0031016//pancreas development	gi|4506631|ref|NP_000980.1|/2.97363e-59/1
6223	NM_001022	987.52	1050.91	956.6	1110.97	1269.87	1528.32	1202.65	1498.02	ribosomal protein S19	K02966	GO:0015935//small ribosomal subunit;GO:0031981//nuclear lumen	GO:0003676//nucleic acid binding;GO:0005198//structural molecule activity	GO:0006412//translation;GO:0006810//transport;GO:0009605//response to external stimulus;GO:0019080;GO:0030099//myeloid cell differentiation;GO:0031016//pancreas development;GO:0042254//ribosome biogenesis;GO:0048522//positive regulation of cellular process	gi|444730664|gb|ELW71038.1|/9.51848e-96/1
10399	NM_006098	976.28	947.68	958.92	967.73	1068.85	1057.16	1167.79	1058.49	guanine nucleotide binding protein (G protein), beta polypeptide 2-like 1	K14753	GO:0016020//membrane;GO:0044297//cell body;GO:0044424//intracellular part	GO:0019901//protein kinase binding;GO:0019902//phosphatase binding	GO:0007186//G-protein coupled receptor signaling pathway	gi|119574079|gb|EAW53694.1|/0/1
6155	NM_000988	969.49	890	901.6	908.76	1186.32	1164.88	1250.76	1166.59	ribosomal protein L27	K02901	GO:0030529//ribonucleoprotein complex;GO:0044444//cytoplasmic part	GO:0005198//structural molecule activity	GO:0006412//translation;GO:0019080;GO:0031016//pancreas development	gi|354484974|ref|XP_003504660.1|/4.59936e-65/1
6181	NM_001004	966.81	1434.77	971.03	1468.13	1279.55	1805.25	1208.19	1752.58	ribosomal protein, large, P2	K02943	GO:0015934//large ribosomal subunit	GO:0003676//nucleic acid binding;GO:0005198//structural molecule activity	GO:0006412//translation;GO:0019080;GO:0031016//pancreas development	gi|471415825|ref|XP_004389438.1|/2.41583e-26/1
6128	NM_000970,NM_001024662	929.46	827.51	874.21	824.98	1263.26	1141	1316.44	1156.29	ribosomal protein L6	K02934	GO:0015934//large ribosomal subunit	GO:0003676//nucleic acid binding;GO:0005198//structural molecule activity	GO:0006351//transcription, DNA-dependent;GO:0006412//translation;GO:0019080;GO:0031016//pancreas development	gi|16753227|ref|NP_000961.2|/9.47345e-127/1
6202	NM_001012	903.14	977.87	829.89	974.04	934.59	1318.86	1264.79	1332.71	ribosomal protein S8	K02995	GO:0015935//small ribosomal subunit	GO:0005198//structural molecule activity;GO:0005488//binding	GO:0006412//translation;GO:0019080;GO:0030490//maturation of SSU-rRNA;GO:0031016//pancreas development	gi|402854322|ref|XP_003891823.1|/4.4097e-121/1
71	NM_001199954,NM_001614,NR_037688	898.18	1027.21	923.05	1014.48	1085.79	1174.38	1075.99	1120.78	actin, gamma 1	K05692	GO:0005884//actin filament;GO:0035097//histone methyltransferase complex;GO:0043005//neuron projection;GO:0043189//H4/H2A histone acetyltransferase complex;GO:0043292//contractile fiber	GO:0005198//structural molecule activity;GO:0008092//cytoskeletal protein binding;GO:0019900//kinase binding;GO:0032559	GO:0006935//chemotaxis;GO:0007599//hemostasis;GO:0010038//response to metal ion;GO:0031032//actomyosin structure organization;GO:0045216//cell-cell junction organization	gi|390479776|ref|XP_002762905.2|/0/1
6210	NM_001019,NM_001030009	885.28	991.37	794.72	984.87	1068.47	1210.77	1035.12	1206.13	ribosomal protein S15a	K02957	GO:0015935//small ribosomal subunit;GO:0030529//ribonucleoprotein complex;GO:0043231//intracellular membrane-bounded organelle	GO:0003676//nucleic acid binding;GO:0005198//structural molecule activity	GO:0006412//translation;GO:0007417//central nervous system development;GO:0008283//cell proliferation;GO:0010467//gene expression;GO:0019080;GO:0031016//pancreas development;GO:0051707//response to other organism;GO:0051726//regulation of cell cycle	gi|426244196|ref|XP_004015912.1|/2.2494e-73/1
2778	NM_000516,NM_001077488,NM_001077489,NM_001077490,NM_016592,NM_080425,NM_080426,NR_003259	881.95	669.82	842.63	680.5	894.71	681.37	882.87	655.35	GNAS complex locus	K04632	GO:0000139//Golgi membrane;GO:0005626//insoluble fraction;GO:0016023//cytoplasmic membrane-bounded vesicle;GO:0030136//clathrin-coated vesicle;GO:0031234//extrinsic to internal side of plasma membrane;GO:0031252//cell leading edge	GO:0009975//cyclase activity;GO:0017111//nucleoside-triphosphatase activity;GO:0030695//GTPase regulator activity;GO:0031628//opioid receptor binding;GO:0032403//protein complex binding;GO:0032561//guanyl ribonucleotide binding;GO:0035254//glutamate receptor binding;GO:0060089	GO:0001503//ossification;GO:0001775//cell activation;GO:0002763//positive regulation of myeloid leukocyte differentiation;GO:0006305;GO:0007189//adenylate cyclase-activating G-protein coupled receptor signaling pathway;GO:0007599//hemostasis;GO:0007606//sensory perception of chemical stimulus;GO:0008544//epidermis development;GO:0009207;GO:0009886//post-embryonic morphogenesis;GO:0009888//tissue …	gi|4504047|ref|NP_000507.1|/0/1
8667	NM_003756	876.11	692.74	830.98	672.91	871.91	683.76	844.06	693.22	eukaryotic translation initiation factor 3, subunit H	K03247	GO:0043234//protein complex;GO:0044444//cytoplasmic part	GO:0008135//translation factor activity, nucleic acid binding	GO:0006413//translational initiation	gi|297683508|ref|XP_002819420.1|/6.2488e-154/1
6125	NM_000969	865.97	773.37	794.35	723.06	1159.59	1038.84	1088.84	1047.81	ribosomal protein L5	K02932	GO:0015934//large ribosomal subunit;GO:0031981//nuclear lumen	GO:0005198//structural molecule activity;GO:0019843//rRNA binding	GO:0006412//translation;GO:0019080;GO:0031016//pancreas development;GO:0042254//ribosome biogenesis	gi|62896767|dbj|BAD96324.1|/1.78638e-158/1
4869	NM_001037738,NM_002520,NM_199185	864.67	914.13	807.74	895.8	1063.34	1169.36	994.63	1180.95	nucleophosmin (nucleolar phosphoprotein B23, numatrin)	K11276	GO:0000922//spindle pole;GO:0005815//microtubule organizing center;GO:0031981//nuclear lumen;GO:0032991//macromolecular complex	GO:0003676//nucleic acid binding;GO:0003712//transcription cofactor activity;GO:0008134//transcription factor binding;GO:0042802//identical protein binding;GO:0043021//ribonucleoprotein complex binding;GO:0046983//protein dimerization activity	GO:0006259//DNA metabolic process;GO:0006461//protein complex assembly;GO:0007568//aging;GO:0008283//cell proliferation;GO:0010639;GO:0015031//protein transport;GO:0022402//cell cycle process;GO:0023052//signaling;GO:0032070;GO:0042254//ribosome biogenesis;GO:0043066//negative regulation of apoptotic process;GO:0043486//histone exchange;GO:0050896//response to stimulus;GO:0051091//positive regula…	gi|471361389|ref|XP_004371260.1|/1.20023e-118/1
2023	NM_001201483,NM_001428	862.35	1117.37	800.07	1129.19	861.4	1157.35	988.4	1147.2	enolase 1, (alpha)	K01689	GO:0016020//membrane;GO:0030016//myofibril;GO:0043231//intracellular membrane-bounded organelle;GO:0043234//protein complex	GO:0001071//nucleic acid binding transcription factor activity;GO:0003676//nucleic acid binding;GO:0003712//transcription cofactor activity;GO:0004175//endopeptidase activity;GO:0016836//hydro-lyase activity;GO:0030528//transcription regulator activity;GO:0046872//metal ion binding	GO:0006007//glucose catabolic process;GO:0006357//regulation of transcription from RNA polymerase II promoter;GO:0016049//cell growth;GO:0051707//response to other organism	gi|4503571|ref|NP_001419.1|/0/1
226	NM_000034,NM_001127617,NM_001243177,NM_184041,NM_184043	858.12	836.91	896.38	863.45	930.72	867.23	925.58	824.36	aldolase A, fructose-bisphosphate	K01623	GO:0005856//cytoskeleton;GO:0030017//sarcomere;GO:0031091//platelet alpha granule;GO:0031988//membrane-bounded vesicle;GO:0042995//cell projection;GO:0043231//intracellular membrane-bounded organelle	GO:0005515//protein binding;GO:0008092//cytoskeletal protein binding;GO:0016832//aldehyde-lyase activity;GO:0048029//monosaccharide binding	GO:0001775//cell activation;GO:0006000//fructose metabolic process;GO:0006007//glucose catabolic process;GO:0006887//exocytosis;GO:0006936//muscle contraction;GO:0007599//hemostasis;GO:0009206;GO:0019725//cellular homeostasis;GO:0030036//actin cytoskeleton organization;GO:0051260//protein homooligomerization	gi|332265962|ref|XP_003281983.1|/0/1
6147	NM_000984	842.62	647.34	907.59	651.01	1149.35	758.32	1126.18	778.88	ribosomal protein L23a	K02893	GO:0015934//large ribosomal subunit;GO:0043231//intracellular membrane-bounded organelle;GO:0043234//protein complex	GO:0003723//RNA binding;GO:0005198//structural molecule activity	GO:0006412//translation;GO:0019080;GO:0031016//pancreas development	gi|441661201|ref|XP_003277177.2|/1.01213e-67/1
6188	NM_001005,NM_001256802,NM_001260506,NM_001260507	832.66	996.6	778.62	1012.13	1010.78	1256.57	1075.61	1237.03	ribosomal protein S3	K02985	GO:0001726//ruffle;GO:0015935//small ribosomal subunit;GO:0043005//neuron projection;GO:0043231//intracellular membrane-bounded organelle	GO:0003677//DNA binding;GO:0003723//RNA binding;GO:0004518//nuclease activity;GO:0005198//structural molecule activity;GO:0008134//transcription factor binding;GO:0016835//carbon-oxygen lyase activity;GO:0019900//kinase binding;GO:0051540	GO:0006282//regulation of DNA repair;GO:0006412//translation;GO:0006915//apoptotic process;GO:0012502//induction of programmed cell death;GO:0019080;GO:0031016//pancreas development;GO:0043433//negative regulation of sequence-specific DNA binding transcription factor activity	gi|426369809|ref|XP_004051876.1|/2.7254e-104/1
6122	NM_000967,NM_001033853	831.91	899.04	824.69	879.7	1177.19	1275.69	1283.21	1280.37	ribosomal protein L3	K02925	GO:0015934//large ribosomal subunit;GO:0031981//nuclear lumen	GO:0003676//nucleic acid binding;GO:0005198//structural molecule activity	GO:0006412//translation;GO:0019080;GO:0031016//pancreas development	gi|76496472|ref|NP_001029025.1|/0/1
6165	NM_000996	827.6	764.91	828.73	734.38	1004.85	983.85	1062.81	963.16	ribosomal protein L35a	K02917	GO:0030529//ribonucleoprotein complex;GO:0043231//intracellular membrane-bounded organelle;GO:0044444//cytoplasmic part	GO:0003723//RNA binding;GO:0005198//structural molecule activity	GO:0006412//translation;GO:0019080;GO:0031016//pancreas development;GO:0042254//ribosome biogenesis	gi|119612656|gb|EAW92250.1|/1.26916e-59/1
6201	NM_001011	806.7	777.25	799.11	778.99	1076.45	1065.18	1294.56	1097.06	ribosomal protein S7	K02993	GO:0015935//small ribosomal subunit;GO:0030684//preribosome;GO:0031981//nuclear lumen	GO:0003676//nucleic acid binding;GO:0005198//structural molecule activity	GO:0006412//translation;GO:0007049//cell cycle;GO:0019080;GO:0031016//pancreas development;GO:0042254//ribosome biogenesis	gi|148705008|gb|EDL36955.1|/2.90569e-105/1
6129	NM_000971	797.1	982.05	854.46	949.68	1277.53	1500.07	1250.59	1519.8	ribosomal protein L7	K02937	GO:0015934//large ribosomal subunit	GO:0003723//RNA binding;GO:0005198//structural molecule activity;GO:0042802//identical protein binding	GO:0006412//translation;GO:0019080;GO:0031016//pancreas development;GO:0042254//ribosome biogenesis	gi|402878487|ref|XP_003902914.1|/2.14676e-124/1
6204	NM_001014,NM_001203245,NM_001204091	782.9	929.96	761.13	962.97	950.1	1269.84	1038.19	1232.65	ribosomal protein S10	K02947	GO:0015935//small ribosomal subunit;GO:0031981//nuclear lumen	GO:0005488//binding	GO:0006412//translation;GO:0019080;GO:0031016//pancreas development	gi|119624187|gb|EAX03782.1|/5.82578e-87/1
6193	NM_001009	779.48	938.06	686.27	987.41	1153.35	1442.6	1199.43	1390.2	ribosomal protein S5	K02989	GO:0015935//small ribosomal subunit	GO:0003723//RNA binding;GO:0005198//structural molecule activity	GO:0006448//regulation of translational elongation;GO:0019080;GO:0031016//pancreas development	gi|441596269|ref|XP_004087303.1|/1.57226e-122/1
103910	NM_001144944,NM_001144945,NM_033546	775.24	835.55	837.82	804.41	711.63	783.58	790.28	771.72	myosin, light chain 12B, regulatory	K12757	GO:0015629//actin cytoskeleton;GO:0032991//macromolecular complex;GO:0044444//cytoplasmic part	GO:0017111//nucleoside-triphosphatase activity;GO:0046872//metal ion binding	GO:0003012//muscle system process;GO:0006935//chemotaxis	gi|403269893|ref|XP_003926940.1|/6.88621e-101/1
23521	NM_001270491,NM_012423,NR_073024	769.8	882.92	843.81	897.99	1252.05	1437.73	1420.68	1390.58	ribosomal protein L13a	K02872	GO:0030529//ribonucleoprotein complex;GO:0044444//cytoplasmic part	GO:0005198//structural molecule activity	GO:0006412//translation;GO:0019080;GO:0031016//pancreas development	gi|410050483|ref|XP_003952917.1|/4.00154e-85/1
10410	NM_021034,NR_049759	769.34	647.37	795.2	670.52	13.35	9.55	12.27	11.62	interferon induced transmembrane protein 3	K06566	GO:0031224//intrinsic to membrane	-	GO:0002376//immune system process;GO:0006952//defense response;GO:0019221//cytokine-mediated signaling pathway;GO:0051707//response to other organism	gi|148612842|ref|NP_066362.2|/2.1039e-58/1
79144	NM_024299	767.39	407.5	804.2	417.38	739.31	446.18	725.53	397.18	pancreatic progenitor cell differentiation and proliferation factor homolog (zebrafish)	-	-	-	GO:0032501//multicellular organismal process;GO:0048869//cellular developmental process	gi|332858921|ref|XP_001153991.2|/2.85473e-42/1
9636	NM_005101	747.94	1078.02	786.07	1164.68	55.28	84.95	59.17	90.33	ISG15 ubiquitin-like modifier	K12159	GO:0044421//extracellular region part;GO:0044444//cytoplasmic part	GO:0005488//binding	GO:0001818//negative regulation of cytokine production;GO:0006464//cellular protein modification process;GO:0007154//cell communication;GO:0019221//cytokine-mediated signaling pathway;GO:0051603//proteolysis involved in cellular protein catabolic process;GO:0051707//response to other organism	gi|4826774|ref|NP_005092.1|/6.88372e-76/1
6207	NM_001017	746.28	925.1	746.04	915.22	931.3	1170.42	1079.28	1192.71	ribosomal protein S13	K02953	GO:0015935//small ribosomal subunit;GO:0031981//nuclear lumen	GO:0003723//RNA binding;GO:0005198//structural molecule activity	GO:0006412//translation;GO:0008380//RNA splicing;GO:0019080;GO:0031016//pancreas development	gi|432110945|gb|ELK34419.1|/3.43462e-82/1
3326	NM_001271969,NM_001271970,NM_001271971,NM_001271972,NM_007355	731.25	729.95	729.36	734.09	835.27	759.09	765.74	754.61	heat shock protein 90kDa alpha (cytosolic), class B member 1	K04079	GO:0000267//cell fraction;GO:0005903//brush border;GO:0043231//intracellular membrane-bounded organelle;GO:0044444//cytoplasmic part;GO:0044459//plasma membrane part;GO:0048770	GO:0019904//protein domain specific binding;GO:0030234//enzyme regulator activity;GO:0032557//pyrimidine ribonucleotide binding;GO:0032558//adenyl deoxyribonucleotide binding;GO:0032559;GO:0032561//guanyl ribonucleotide binding	GO:0001959//regulation of cytokine-mediated signaling pathway;GO:0006935//chemotaxis;GO:0006970//response to osmotic stress;GO:0014070//response to organic cyclic compound;GO:0031328//positive regulation of cellular biosynthetic process;GO:0031330;GO:0044267//cellular protein metabolic process;GO:0048513//organ development	gi|431838325|gb|ELK00257.1|/0/1
26986	NM_002568	725.88	524.42	737.84	528.63	950.19	662.14	851.24	671.07	poly(A) binding protein, cytoplasmic 1	K13126	GO:0005681//spliceosomal complex;GO:0044444//cytoplasmic part	GO:0003729//mRNA binding;GO:0005515//protein binding;GO:0090079	GO:0000288//nuclear-transcribed mRNA catabolic process, deadenylation-dependent decay;GO:0000377;GO:0006412//translation;GO:0031124//mRNA 3'-end processing;GO:0043488//regulation of mRNA stability	gi|41386798|ref|NP_776993.1|/0/1
6142	NM_000980	724.8	586.21	681.8	630.8	887.3	780.65	937.42	754.14	ribosomal protein L18a	K02882	GO:0015934//large ribosomal subunit	GO:0003676//nucleic acid binding;GO:0005198//structural molecule activity	GO:0006412//translation;GO:0019080;GO:0031016//pancreas development	gi|354473904|ref|XP_003499172.1|/2.10532e-106/1
5478	NM_021130	723.95	766.48	733.49	753.34	921.95	917.13	936.17	916.24	peptidylprolyl isomerase A (cyclophilin A)	K06495;K03767;K16663	-	-	-	gi|297260431|ref|XP_002798294.1|/6.46655e-113/1
6160	NM_000993,NM_001098577,NM_001099693	719.88	885.45	642.36	965.13	818.19	1133.16	894.42	1130.79	ribosomal protein L31	K02910;K16512	GO:0015934//large ribosomal subunit	GO:0003676//nucleic acid binding;GO:0005198//structural molecule activity;GO:0005488//binding	GO:0006412//translation;GO:0019080;GO:0031016//pancreas development	gi|301767622|ref|XP_002919231.1|/8.61612e-53/1
6159	NM_000992	717.88	588.44	672.88	609.25	812.29	691.09	762.78	676.1	ribosomal protein L29	K02905	GO:0015934//large ribosomal subunit	GO:0003676//nucleic acid binding	GO:0006412//translation;GO:0019080;GO:0031016//pancreas development	gi|402859954|ref|XP_003894401.1|/2.51028e-61/1
6141	NM_000979,NM_001270490,NR_073022	715.27	669.42	701.02	691.76	1084.06	1090.48	1009.85	1045.21	ribosomal protein L18	K02883;K09056	GO:0015934//large ribosomal subunit	GO:0003676//nucleic acid binding;GO:0005198//structural molecule activity	GO:0006412//translation;GO:0019080;GO:0031016//pancreas development	gi|4506607|ref|NP_000970.1|/8.67414e-96/1
6217	NM_001020	714.4	1219.42	729.43	1325.31	1154.48	2121.37	1364.05	2060.27	ribosomal protein S16	K02960	GO:0015935//small ribosomal subunit	GO:0003676//nucleic acid binding;GO:0005198//structural molecule activity	GO:0006412//translation;GO:0019080;GO:0031016//pancreas development;GO:0042254//ribosome biogenesis	gi|345785728|ref|XP_533674.3|/3.83335e-79/1
7316	NM_021009	704.87	623.71	698.75	624.79	555.58	549.86	627.12	544.62	ubiquitin C	K08770	GO:0015630//microtubule cytoskeleton;GO:0030139//endocytic vesicle;GO:0031090//organelle membrane;GO:0031981//nuclear lumen	GO:0005488//binding	GO:0000165//MAPK cascade;GO:0001818//negative regulation of cytokine production;GO:0002224//toll-like receptor signaling pathway;GO:0006259//DNA metabolic process;GO:0006909//phagocytosis;GO:0006917//induction of apoptosis;GO:0007050//cell cycle arrest;GO:0007173//epidermal growth factor receptor signaling pathway;GO:0007249//I-kappaB kinase/NF-kappaB cascade;GO:0022613//ribonucleoprotein complex…	gi|62089150|dbj|BAD93019.1|/0/1
6191	NM_001007	702.7	740.67	737.46	718.24	1178.29	1200.84	1154.32	1187.21	ribosomal protein S4, X-linked	K02987	GO:0015935//small ribosomal subunit	GO:0003723//RNA binding;GO:0005198//structural molecule activity	GO:0006412//translation;GO:0008283//cell proliferation;GO:0019080;GO:0031016//pancreas development	gi|395754117|ref|XP_003780546.1|/4.73558e-155/1
203068	NM_178014	698.56	624.44	685.21	614.59	802.68	715.32	807.73	715.45	tubulin, beta class I	K07375	GO:0015630//microtubule cytoskeleton;GO:0043234//protein complex;GO:0044444//cytoplasmic part	GO:0005198//structural molecule activity;GO:0017111//nucleoside-triphosphatase activity;GO:0032561//guanyl ribonucleotide binding;GO:0042287//MHC protein binding	GO:0000087//M phase of mitotic cell cycle;GO:0001909//leukocyte mediated cytotoxicity;GO:0007051//spindle organization;GO:0009207;GO:0030154//cell differentiation;GO:0043623//cellular protein complex assembly	gi|148691289|gb|EDL23236.1|/0/1
6189	NM_001006,NM_001267699	693.53	1000.89	792.58	993.75	1311.82	1444.12	1372.58	1488.79	ribosomal protein S3A	K02984	GO:0015935//small ribosomal subunit;GO:0030529//ribonucleoprotein complex;GO:0031981//nuclear lumen	GO:0003676//nucleic acid binding;GO:0005198//structural molecule activity	GO:0006412//translation;GO:0007275//multicellular organismal development;GO:0010467//gene expression;GO:0012502//induction of programmed cell death;GO:0019080;GO:0031016//pancreas development;GO:0048869//cellular developmental process	gi|4506723|ref|NP_000997.1|/4.548e-142/1
2537	NM_002038,NM_022872,NM_022873	686.86	961.33	735.85	992.44	2.01	4.69	2.11	3.57	interferon, alpha-inducible protein 6	-	GO:0031224//intrinsic to membrane;GO:0043231//intracellular membrane-bounded organelle	GO:0005488//binding	GO:0002376//immune system process;GO:0008637//apoptotic mitochondrial changes;GO:0010466//negative regulation of peptidase activity;GO:0019221//cytokine-mediated signaling pathway;GO:0032845;GO:0043066//negative regulation of apoptotic process	gi|13259552|ref|NP_002029.3|/6.38014e-54/1
2950	NM_000852	683.43	626.15	656.23	648.04	625.25	646.79	638.33	617.73	glutathione S-transferase pi 1	K00799	GO:0016020//membrane;GO:0032991//macromolecular complex;GO:0043231//intracellular membrane-bounded organelle;GO:0044444//cytoplasmic part	GO:0016765//transferase activity, transferring alkyl or aryl (other than methyl) groups;GO:0019901//protein kinase binding;GO:0030234//enzyme regulator activity;GO:0042277//peptide binding	GO:0001101//response to acid;GO:0001960//negative regulation of cytokine-mediated signaling pathway;GO:0002526//acute inflammatory response;GO:0006790//sulfur compound metabolic process;GO:0006979//response to oxidative stress;GO:0007249//I-kappaB kinase/NF-kappaB cascade;GO:0008285//negative regulation of cell proliferation;GO:0009887//organ morphogenesis;GO:0010558;GO:0010939//regulation of nec…	gi|4504183|ref|NP_000843.1|/4.23703e-114/1
6169	NM_000999,NM_001035258	682.91	622	772.52	635.24	780.7	696.76	839.74	695.18	ribosomal protein L38	K02923	GO:0015934//large ribosomal subunit	GO:0003676//nucleic acid binding;GO:0005198//structural molecule activity	GO:0006412//translation;GO:0019080;GO:0031016//pancreas development	gi|397484507|ref|XP_003813416.1|/3.30104e-28/1
6209	NM_001018	681.66	515.39	627.21	521.92	702.16	616.76	616.84	594.73	ribosomal protein S15	K02958	GO:0015935//small ribosomal subunit;GO:0031981//nuclear lumen	GO:0003676//nucleic acid binding;GO:0005198//structural molecule activity	GO:0000054//ribosomal subunit export from nucleus;GO:0006412//translation;GO:0019080;GO:0022618//ribonucleoprotein complex assembly;GO:0031016//pancreas development	gi|296232418|ref|XP_002761583.1|/1.77026e-54/1
100008589	NR_003287	670.53	4112.97	707.85	3854.58	667.16	4718.7	719.21	4520.84	RNA, 28S ribosomal 5	K09228;K09275;K04257;K12185	-	GO:0001071//nucleic acid binding transcription factor activity;GO:0005515//protein binding	GO:0006351//transcription, DNA-dependent	gi|348549840|ref|XP_003460741.1|/8.48684e-74/1
5216	NM_005022	664.49	574.26	670.62	587.18	752.06	643.07	731.47	653.32	profilin 1	K05759	GO:0005624//membrane fraction;GO:0005856//cytoskeleton;GO:0043231//intracellular membrane-bounded organelle;GO:0044444//cytoplasmic part	GO:0008092//cytoskeletal protein binding;GO:0017016//Ras GTPase binding;GO:0035091//phosphatidylinositol binding	GO:0001775//cell activation;GO:0006357//regulation of transcription from RNA polymerase II promoter;GO:0006887//exocytosis;GO:0007599//hemostasis;GO:0010604;GO:0014020;GO:0030832//regulation of actin filament length;GO:0032233//positive regulation of actin filament bundle assembly;GO:0045935;GO:0070848//response to growth factor stimulus	gi|297271677|ref|XP_001099416.2|/3.92745e-69/1
5902	NM_002882	661.25	525.24	638.21	526.63	818	646.29	802.92	621.99	RAN binding protein 1	K15306	GO:0005815//microtubule organizing center;GO:0012505//endomembrane system;GO:0043231//intracellular membrane-bounded organelle	GO:0005083//small GTPase regulator activity;GO:0008047//enzyme activator activity;GO:0017016//Ras GTPase binding	GO:0006810//transport;GO:0023052//signaling;GO:0043087//regulation of GTPase activity;GO:0046602//regulation of mitotic centrosome separation	gi|4506407|ref|NP_002873.1|/1.45813e-91/1
9045	NM_001034996,NM_003973	626.07	471.63	619.42	478.49	787.98	589.51	731.52	590.86	ribosomal protein L14	K02875	GO:0015934//large ribosomal subunit	GO:0003676//nucleic acid binding;GO:0005198//structural molecule activity	GO:0006412//translation;GO:0019080;GO:0031016//pancreas development;GO:0042254//ribosome biogenesis	gi|403278692|ref|XP_003930927.1|/1.66821e-72/1
6277	NM_014624	618.59	1378.78	655.43	1377.13	1265.02	3043.27	1357.27	2992.16	S100 calcium binding protein A6	-	GO:0009898//internal side of plasma membrane;GO:0012505//endomembrane system;GO:0031252//cell leading edge;GO:0043231//intracellular membrane-bounded organelle;GO:0044444//cytoplasmic part	GO:0008092//cytoskeletal protein binding;GO:0022891//substrate-specific transmembrane transporter activity;GO:0042802//identical protein binding;GO:0046914//transition metal ion binding	GO:0006811//ion transport;GO:0008284//positive regulation of cell proliferation;GO:0023052//signaling;GO:0048667//cell morphogenesis involved in neuron differentiation	gi|7657532|ref|NP_055439.1|/2.24024e-34/1
1938	NM_001961	617.24	561.29	608.05	579.19	686.97	620.88	700.87	603.26	eukaryotic translation elongation factor 2	K03234	GO:0032991//macromolecular complex;GO:0044444//cytoplasmic part	GO:0008135//translation factor activity, nucleic acid binding;GO:0017111//nucleoside-triphosphatase activity;GO:0032561//guanyl ribonucleotide binding	GO:0006412//translation;GO:0009207	gi|4503483|ref|NP_001952.1|/0/1
6168	NM_000998	616.79	1030.76	766.27	1097.11	1046.2	1282.02	987.37	1273.46	ribosomal protein L37a	K02921	GO:0030529//ribonucleoprotein complex;GO:0044444//cytoplasmic part	GO:0005198//structural molecule activity;GO:0043169//cation binding	GO:0006412//translation;GO:0019080;GO:0031016//pancreas development	gi|296200978|ref|XP_002747844.1|/5.08301e-61/1
689	NM_001037637,NM_001207	613.4	480.24	578.14	469.27	689.75	570.65	693.1	580.83	basic transcription factor 3	K01527	GO:0043231//intracellular membrane-bounded organelle	GO:0005488//binding;GO:0030528//transcription regulator activity	GO:0006351//transcription, DNA-dependent;GO:0043009//chordate embryonic development	gi|89268303|emb|CAJ82851.1|/1.77655e-78/1
3945	NM_001174097,NM_002300	613.4	873.09	633.21	876.7	597.11	912.72	654.51	937.38	lactate dehydrogenase B	K00016	GO:0000267//cell fraction;GO:0043231//intracellular membrane-bounded organelle;GO:0044444//cytoplasmic part	GO:0000166//nucleotide binding;GO:0004457//lactate dehydrogenase activity;GO:0005515//protein binding	GO:0006007//glucose catabolic process;GO:0032787//monocarboxylic acid metabolic process;GO:0046496//nicotinamide nucleotide metabolic process	gi|109097714|ref|XP_001117178.1|/0/1
6133	NM_000661,NM_001024921	613.3	883.17	618.88	923.14	800.89	1213.22	892.11	1221.58	ribosomal protein L9	K02940	GO:0030529//ribonucleoprotein complex;GO:0031981//nuclear lumen;GO:0044444//cytoplasmic part	GO:0003723//RNA binding;GO:0005198//structural molecule activity	GO:0006412//translation;GO:0019080;GO:0031016//pancreas development	gi|410053624|ref|XP_003953487.1|/1.92024e-98/1
7167	NM_000365,NM_001159287,NM_001258026	610.39	705.82	650.08	707.04	688.03	795.46	742.14	771.19	triosephosphate isomerase 1	K01803	GO:0000267//cell fraction;GO:0043231//intracellular membrane-bounded organelle;GO:0044444//cytoplasmic part	GO:0016861//intramolecular oxidoreductase activity, interconverting aldoses and ketoses	GO:0006007//glucose catabolic process;GO:0006631//fatty acid metabolic process;GO:0007275//multicellular organismal development	gi|66360365|pdb|1WYI|A/2.80046e-117/1
1984	NM_001143760,NM_001143761,NM_001143762,NM_001970	608.1	517.62	602.36	531.96	724.38	635.93	662.13	592.06	eukaryotic translation initiation factor 5A	K03263	GO:0005635//nuclear envelope;GO:0031090//organelle membrane;GO:0042175//nuclear outer membrane-endoplasmic reticulum membrane network;GO:0043005//neuron projection;GO:0044297//cell body;GO:0044444//cytoplasmic part	GO:0005515//protein binding;GO:0008135//translation factor activity, nucleic acid binding;GO:0017069//snRNA binding;GO:0043021//ribonucleoprotein complex binding	GO:0006405//RNA export from nucleus;GO:0006448//regulation of translational elongation;GO:0006449//regulation of translational termination;GO:0006605//protein targeting;GO:0006915//apoptotic process;GO:0008283//cell proliferation;GO:0012502//induction of programmed cell death;GO:0018205//peptidyl-lysine modification;GO:0045597//positive regulation of cell differentiation	gi|348560854|ref|XP_003466228.1|/5.68149e-89/1
4069	NM_000239	606.66	687.86	638.31	689.62	971.91	1033.6	1045.99	1081.86	lysozyme	K13915	GO:0044421//extracellular region part	GO:0004553//hydrolase activity, hydrolyzing O-glycosyl compounds;GO:0005488//binding	GO:0006952//defense response;GO:0008219//cell death;GO:0009056//catabolic process;GO:0032501//multicellular organismal process	gi|4557894|ref|NP_000230.1|/3.23057e-83/1
6139	NM_000985,NM_001035006,NM_001199340,NM_001199341,NM_001199342,NM_001199343,NM_001199344,NM_001199345	603.23	569.23	567.55	548.84	863.29	821.04	899.8	834.74	ribosomal protein L17	K02880	GO:0030529//ribonucleoprotein complex;GO:0044444//cytoplasmic part	GO:0005198//structural molecule activity	GO:0006412//translation;GO:0019080;GO:0031016//pancreas development	gi|440913556|gb|ELR63001.1|/4.87032e-94/1
6203	NM_001013	598.24	741.53	528.69	776.33	787.05	971.3	837.67	957.72	ribosomal protein S9	K02997	GO:0015935//small ribosomal subunit;GO:0031981//nuclear lumen	GO:0003723//RNA binding;GO:0003824//catalytic activity;GO:0005198//structural molecule activity	GO:0006412//translation;GO:0008283//cell proliferation;GO:0019080;GO:0031016//pancreas development	gi|431917236|gb|ELK16780.1|/1.62497e-95/1
4637	NM_021019,NM_079423	597.46	673.41	611.41	709.55	449.18	539.13	444.13	537.12	myosin, light chain 6, alkali, smooth muscle and non-muscle	K12751	GO:0016459//myosin complex;GO:0044444//cytoplasmic part	GO:0003774//motor activity;GO:0005198//structural molecule activity;GO:0042623//ATPase activity, coupled;GO:0046872//metal ion binding	GO:0006935//chemotaxis;GO:0006936//muscle contraction;GO:0014706//striated muscle tissue development	gi|431914011|gb|ELK15273.1|/4.91433e-82/1
6282	NM_005620	579.39	432.2	513.63	409.92	824.89	609.49	794.25	618.53	S100 calcium binding protein A11	K17274	GO:0031252//cell leading edge;GO:0043231//intracellular membrane-bounded organelle	GO:0042802//identical protein binding;GO:0046872//metal ion binding	GO:0006260//DNA replication;GO:0008283//cell proliferation;GO:0023052//signaling	gi|403280025|ref|XP_003931539.1|/7.56766e-56/1
6158	NM_000991,NM_001136134,NM_001136135,NM_001136136,NM_001136137	577.77	559.84	584.42	596.93	820.37	804.12	752.39	714.6	ribosomal protein L28	K02903	GO:0015934//large ribosomal subunit	GO:0003676//nucleic acid binding;GO:0005198//structural molecule activity	GO:0006412//translation;GO:0019080;GO:0031016//pancreas development	gi|550019|gb|AAA85657.1|/2.18787e-59/1
5479	NM_000942	577.43	541.11	563.03	542.99	536.4	546.6	518.53	549.2	peptidylprolyl isomerase B (cyclophilin B)	K03768	GO:0044432//endoplasmic reticulum part;GO:0048770	GO:0005515//protein binding;GO:0016859//cis-trans isomerase activity	GO:0044267//cellular protein metabolic process	gi|4758950|ref|NP_000933.1|/2.83416e-111/1
4666	NM_001113202,NM_001113203,NR_045277	563.02	580.09	587.57	562.85	701.3	704.52	737.38	711.55	nascent polypeptide-associated complex alpha subunit	K03626	GO:0043231//intracellular membrane-bounded organelle;GO:0043234//protein complex	GO:0003676//nucleic acid binding;GO:0003712//transcription cofactor activity;GO:0008134//transcription factor binding	GO:0006351//transcription, DNA-dependent;GO:0006810//transport;GO:0051704	gi|74207780|dbj|BAE40130.1|/1.37752e-87/1
2877	NM_002083,NR_046320,NR_046321	562.44	578.77	590.48	586.99	530.94	525.09	560.25	539.27	glutathione peroxidase 2 (gastrointestinal)	K00432	GO:0044424//intracellular part	GO:0004601//peroxidase activity	GO:0002437//inflammatory response to antigenic stimulus;GO:0008152//metabolic process;GO:0009608//response to symbiont;GO:0044419//interspecies interaction between organisms;GO:0048871//multicellular organismal homeostasis	gi|32967607|ref|NP_002074.2|/6.12144e-64/1
5653	NM_001012964,NM_001012965,NM_002774	556.05	411.57	501.58	412.27	437.15	349.6	455.17	347	kallikrein-related peptidase 6	K08667	GO:0031981//nuclear lumen;GO:0042598	GO:0004175//endopeptidase activity;GO:0005488//binding	GO:0006950//response to stress;GO:0008277//regulation of G-protein coupled receptor protein signaling pathway;GO:0008366//axon ensheathment;GO:0009100//glycoprotein metabolic process;GO:0009888//tissue development;GO:0016485//protein processing;GO:0032963//collagen metabolic process;GO:0050793//regulation of developmental process	gi|4506155|ref|NP_002765.1|/7.38748e-136/1
4061	NM_001127213,NM_002346	551.73	603.86	528.43	656.98	218.99	236.98	206.05	220.26	lymphocyte antigen 6 complex, locus E	K06846	GO:0016021//integral to membrane	-	GO:0006584//catecholamine metabolic process;GO:0007165//signal transduction;GO:0035270//endocrine system development;GO:0040007//growth;GO:0043009//chordate embryonic development;GO:0048241//epinephrine transport;GO:0055008//cardiac muscle tissue morphogenesis	gi|297683801|ref|XP_002819557.1|/8.01646e-63/1
3429	NM_001130080,NM_005532	546.16	1205.25	540.08	1265.5	9.3	24.17	11.27	24.3	interferon, alpha-inducible protein 27	-	GO:0044464//cell part	-	GO:0043065//positive regulation of apoptotic process;GO:0050794//regulation of cellular process	gi|441667559|ref|XP_004091988.1|/2.23229e-11/1
4736	NM_007104	540.05	519.06	502.44	515.34	757.22	739.59	773.75	742.93	ribosomal protein L10a	K02865	GO:0015934//large ribosomal subunit;GO:0043231//intracellular membrane-bounded organelle	GO:0003676//nucleic acid binding;GO:0005198//structural molecule activity	GO:0006412//translation;GO:0019080;GO:0031016//pancreas development	gi|531171|gb|AAA86463.1|/3.74791e-107/1
84790	NM_032704	533.41	549.6	460.3	545.21	507.1	531.98	470.73	523.76	tubulin, alpha 1c	K07374	GO:0005874//microtubule;GO:0044444//cytoplasmic part	GO:0017111//nucleoside-triphosphatase activity;GO:0032561//guanyl ribonucleotide binding;GO:0046983//protein dimerization activity	GO:0006458//'de novo' protein folding;GO:0007017//microtubule-based process;GO:0009207;GO:0022402//cell cycle process;GO:0043623//cellular protein complex assembly	gi|348580683|ref|XP_003476108.1|/0/1
3959	NM_005567	532.96	571.78	537.7	608.59	278.89	306.21	274.47	296.32	lectin, galactoside-binding, soluble, 3 binding protein	K17300	GO:0031012//extracellular matrix;GO:0044464//cell part	GO:0004888//transmembrane signaling receptor activity;GO:0005488//binding	GO:0006952//defense response;GO:0009987//cellular process;GO:0023052//signaling	gi|441643566|ref|XP_003278480.2|/0/1
5052	NM_001202431,NM_002574,NM_181696,NM_181697	527.04	592.28	479.77	611.25	540.31	652.59	606.51	662.95	peroxiredoxin 1	K13279	GO:0048770	GO:0004601//peroxidase activity;GO:0005488//binding;GO:0016705//oxidoreductase activity, acting on paired donors, with incorporation or reduction of molecular oxygen	GO:0019725//cellular homeostasis;GO:0042743//hydrogen peroxide metabolic process;GO:0048731	gi|402854371|ref|XP_003891845.1|/2.9261e-116/1
3939	NM_001135239,NM_001165414,NM_001165415,NM_001165416,NM_005566,NR_028500	522.97	474.98	507.84	477.6	587.67	550.5	571.3	551.13	lactate dehydrogenase A	K00016	GO:0042995//cell projection;GO:0043231//intracellular membrane-bounded organelle;GO:0044444//cytoplasmic part	GO:0004457//lactate dehydrogenase activity;GO:0005488//binding;GO:0016614//oxidoreductase activity, acting on CH-OH group of donors	GO:0006007//glucose catabolic process;GO:0007154//cell communication;GO:0032787//monocarboxylic acid metabolic process;GO:0044262//cellular carbohydrate metabolic process	gi|90075546|dbj|BAE87453.1|/7.31281e-165/1
514	NM_006886	522.53	812.3	559.99	810	546.62	850.12	549.85	866.34	ATP synthase, H+ transporting, mitochondrial F1 complex, epsilon subunit	K02135	GO:0005753//mitochondrial proton-transporting ATP synthase complex	GO:0015078//hydrogen ion transmembrane transporter activity;GO:0019829//cation-transporting ATPase activity	GO:0006754//ATP biosynthetic process;GO:0006818//hydrogen transport;GO:0006839//mitochondrial transport;GO:0009207;GO:0022900//electron transport chain	gi|390462768|ref|XP_002747768.2|/4.56484e-30/1
10383	NM_006088	518.74	475.94	517.83	498.8	552.98	545.86	552.69	509.06	tubulin, beta 4B class IVb	K07375	GO:0015630//microtubule cytoskeleton;GO:0043234//protein complex;GO:0044444//cytoplasmic part	GO:0017111//nucleoside-triphosphatase activity;GO:0032561//guanyl ribonucleotide binding;GO:0042287//MHC protein binding	GO:0001909//leukocyte mediated cytotoxicity;GO:0006458//'de novo' protein folding;GO:0007017//microtubule-based process;GO:0009207;GO:0022402//cell cycle process;GO:0043623//cellular protein complex assembly	gi|395844458|ref|XP_003794978.1|/0/1
6281	NM_002966	517.23	372.87	537.07	348.35	729.87	499.72	653.91	491.4	S100 calcium binding protein A10	K17274	-	GO:0005515//protein binding;GO:0046872//metal ion binding	GO:0023052//signaling	gi|119573783|gb|EAW53398.1|/1.08836e-57/1
6224	NM_001023,NM_001146227	504.38	549.36	500.43	573.39	761.98	792.27	833.07	789.82	ribosomal protein S20	K02969	GO:0015935//small ribosomal subunit	GO:0003676//nucleic acid binding;GO:0005198//structural molecule activity	GO:0006412//translation;GO:0019080;GO:0031016//pancreas development	gi|296219568|ref|XP_002755951.1|/2.53402e-61/1
3921	NM_001012321,NM_002295	495.7	722.79	507.08	717.94	620.2	875.78	648.25	893.27	ribosomal protein SA	K02998	GO:0005578//proteinaceous extracellular matrix;GO:0005626//insoluble fraction;GO:0015935//small ribosomal subunit;GO:0016020//membrane;GO:0030684//preribosome;GO:0043231//intracellular membrane-bounded organelle;GO:0044297//cell body	GO:0004888//transmembrane signaling receptor activity;GO:0005198//structural molecule activity;GO:0005515//protein binding;GO:0043021//ribonucleoprotein complex binding	GO:0000462//maturation of SSU-rRNA from tricistronic rRNA transcript (SSU-rRNA, 5.8S rRNA, LSU-rRNA);GO:0006412//translation;GO:0007155//cell adhesion;GO:0019080;GO:0022618//ribonucleoprotein complex assembly;GO:0023052//signaling;GO:0030154//cell differentiation;GO:0031016//pancreas development	gi|44890755|gb|AAH66941.1|/4.67649e-158/1
25873	NM_015414,NM_033643	491.44	494.64	499.19	541.16	509.75	554.91	580.09	553.58	ribosomal protein L36	K02920	GO:0015934//large ribosomal subunit;GO:0031981//nuclear lumen	GO:0005198//structural molecule activity;GO:0005488//binding	GO:0006412//translation;GO:0019080;GO:0031016//pancreas development	gi|297287755|ref|XP_001106448.2|/7.94895e-51/1
9551	NM_001003713,NM_001003714,NM_001039178,NM_004889	489.08	332.3	455.31	325.14	448.62	339.05	454.28	322.58	ATP synthase, H+ transporting, mitochondrial Fo complex, subunit F2	K02130	GO:0005743//mitochondrial inner membrane;GO:0033177//proton-transporting two-sector ATPase complex, proton-transporting domain	GO:0005215//transporter activity;GO:0017111//nucleoside-triphosphatase activity	GO:0006818//hydrogen transport;GO:0006839//mitochondrial transport;GO:0009206;GO:0009207;GO:0022900//electron transport chain	gi|85794908|ref|NP_001034267.1|/5.01283e-21/1
4715	NM_005005	487.86	511.21	477.81	525.44	524.49	541.43	514.55	527.8	NADH dehydrogenase (ubiquinone) 1 beta subcomplex, 9, 22kDa	K03965	GO:0005746//mitochondrial respiratory chain	GO:0050136//NADH dehydrogenase (quinone) activity	GO:0022904//respiratory electron transport chain;GO:0050954//sensory perception of mechanical stimulus;GO:0051234//establishment of localization	gi|6274550|ref|NP_004996.1|/2.73709e-108/1
1982	NM_001042559,NM_001172705,NM_001418	479.72	394.33	494.03	389.72	475.18	389.31	466.15	396.77	eukaryotic translation initiation factor 4 gamma, 2	K03260	GO:0043234//protein complex	GO:0003723//RNA binding;GO:0008135//translation factor activity, nucleic acid binding	GO:0006413//translational initiation;GO:0022402//cell cycle process	gi|62088114|dbj|BAD92504.1|/0/1
3178	NM_002136,NM_031157	478.6	602.66	477.9	606.56	658.3	763.13	629.22	784.1	heterogeneous nuclear ribonucleoprotein A1	K12741	GO:0005681//spliceosomal complex;GO:0031981//nuclear lumen	GO:0003723//RNA binding;GO:0043566//structure-specific DNA binding	GO:0000398//mRNA splicing, via spliceosome;GO:0006913//nucleocytoplasmic transport;GO:0050658//RNA transport;GO:0051704	gi|441632410|ref|XP_003252929.2|/1.96533e-115/1
3151	NM_005517	477.21	485	523.26	470.39	543.82	494.56	527.83	489.64	high mobility group nucleosomal binding domain 2	K11300	-	-	-	gi|402904959|ref|XP_003915300.1|/7.55983e-46/1
7295	NM_001244938,NM_003329	475.85	471.69	464.6	451.92	493.45	517.88	535.57	518.54	thioredoxin	K03671	GO:0031981//nuclear lumen;GO:0044444//cytoplasmic part	GO:0005488//binding;GO:0015036//disulfide oxidoreductase activity	GO:0000060//protein import into nucleus, translocation;GO:0006091//generation of precursor metabolites and energy;GO:0006357//regulation of transcription from RNA polymerase II promoter;GO:0007154//cell communication;GO:0009628//response to abiotic stimulus;GO:0018904;GO:0019725//cellular homeostasis;GO:0023052//signaling;GO:0046823;GO:0051099//positive regulation of binding;GO:0055086//nucleobas…	gi|50592994|ref|NP_003320.2|/1.43422e-54/1
100463486	NM_001190702	472.62	190.2	480	198.82	271.28	118.12	269.47	131.97	MT-RNR2-like 8	-	-	-	-	gi|345543|pir||JC1348/2.31156e-15/1
811	NM_004343	470.69	431.46	482.38	440.45	354.45	336.28	349.31	334.23	calreticulin	K08057	GO:0009986//cell surface;GO:0030141//secretory granule;GO:0030176//integral to endoplasmic reticulum membrane;GO:0030529//ribonucleoprotein complex;GO:0031012//extracellular matrix;GO:0042598	GO:0001846//opsonin binding;GO:0003723//RNA binding;GO:0019899//enzyme binding;GO:0030246//carbohydrate binding;GO:0030528//transcription regulator activity;GO:0035258//steroid hormone receptor binding;GO:0046914//transition metal ion binding	GO:0002397//MHC class I protein complex assembly;GO:0006275//regulation of DNA replication;GO:0006357//regulation of transcription from RNA polymerase II promoter;GO:0006412//translation;GO:0006457//protein folding;GO:0006487//protein N-linked glycosylation;GO:0006605//protein targeting;GO:0006874//cellular calcium ion homeostasis;GO:0006915//apoptotic process;GO:0007126//meiosis;GO:0007569//cell…	gi|4757900|ref|NP_004334.1|/0/1
216	NM_000689	467.19	587.52	500.74	595.27	495.65	533.55	484.85	555.3	aldehyde dehydrogenase 1 family, member A1	K07249	GO:0044444//cytoplasmic part	GO:0004030//aldehyde dehydrogenase [NAD(P)+] activity;GO:0005083//small GTPase regulator activity;GO:0005496//steroid binding	GO:0006067//ethanol metabolic process;GO:0044237//cellular metabolic process	gi|21361176|ref|NP_000680.2|/0/1
6206	NM_001016	461.95	959.39	410.92	954.7	872.47	1553.84	915.82	1594.12	ribosomal protein S12	K02951	GO:0015935//small ribosomal subunit	GO:0005198//structural molecule activity	GO:0006412//translation;GO:0019080;GO:0031016//pancreas development	gi|14277700|ref|NP_001007.2|/6.17259e-71/1
3880	NM_002276	460.06	522.68	442.91	532.18	456.5	562.09	509.24	536.48	keratin 19	K07604	GO:0005886//plasma membrane;GO:0031674//I band;GO:0043234//protein complex	GO:0005198//structural molecule activity;GO:0005488//binding	GO:0030154//cell differentiation;GO:0031032//actomyosin structure organization;GO:0048545//response to steroid hormone stimulus;GO:0051704	gi|386803|gb|AAA36044.1|/3.50688e-175/1
2197	NM_001997	457.07	637.92	380.45	649.11	489.75	717.29	468.99	690.39	Finkel-Biskis-Reilly murine sarcoma virus (FBR-MuSV) ubiquitously expressed	K02983	GO:0015935//small ribosomal subunit	GO:0003676//nucleic acid binding;GO:0005198//structural molecule activity	GO:0006412//translation;GO:0019080;GO:0031016//pancreas development	gi|426366475|ref|XP_004050283.1|/1.24442e-60/1
64073	NM_033520	455.36	535.52	487.43	581.51	435.03	535.2	380.64	500.11	chromosome 19 open reading frame 33	-	GO:0043231//intracellular membrane-bounded organelle	GO:0043566//structure-specific DNA binding	-	gi|426388570|ref|XP_004060707.1|/3.22198e-31/1
6227	NM_001024	453.99	1185.97	455.35	1263.03	611.8	1707.99	661.61	1587.4	ribosomal protein S21	K02971	GO:0015935//small ribosomal subunit	GO:0005198//structural molecule activity;GO:0005515//protein binding;GO:0043021//ribonucleoprotein complex binding	GO:0000462//maturation of SSU-rRNA from tricistronic rRNA transcript (SSU-rRNA, 5.8S rRNA, LSU-rRNA);GO:0006412//translation;GO:0019080;GO:0031016//pancreas development	gi|395506725|ref|XP_003757681.1|/2.57865e-41/1
5901	NM_006325	453.6	525.91	466.24	545.81	635.24	637.45	526.54	639.55	RAN, member RAS oncogene family	K07936	GO:0005635//nuclear envelope;GO:0031981//nuclear lumen;GO:0032991//macromolecular complex;GO:0044427//chromosomal part;GO:0048770	GO:0003712//transcription cofactor activity;GO:0017111//nucleoside-triphosphatase activity;GO:0032561//guanyl ribonucleotide binding;GO:0035258//steroid hormone receptor binding	GO:0000087//M phase of mitotic cell cycle;GO:0006355//regulation of transcription, DNA-dependent;GO:0006605//protein targeting;GO:0007281//germ cell development;GO:0009207;GO:0022415;GO:0030518//intracellular steroid hormone receptor signaling pathway;GO:0050658//RNA transport;GO:0051169//nuclear transport;GO:0051704	gi|119618921|gb|EAW98515.1|/4.90362e-122/1
6231	NM_001029	450.87	443.83	424.21	453.56	593.44	509.82	567.47	500.35	ribosomal protein S26	K02976	GO:0015935//small ribosomal subunit	GO:0003723//RNA binding;GO:0005198//structural molecule activity	GO:0006412//translation;GO:0008380//RNA splicing;GO:0019080;GO:0031016//pancreas development	gi|471390885|ref|XP_004380098.1|/3.17333e-39/1
6233	NM_001135592,NM_001177413,NM_002954	443.97	718.44	430.97	742.42	475.06	886.83	502.74	906.62	ribosomal protein S27a	K02977	GO:0015935//small ribosomal subunit;GO:0030139//endocytic vesicle;GO:0031090//organelle membrane;GO:0031981//nuclear lumen	GO:0005198//structural molecule activity;GO:0043169//cation binding	GO:0000187//activation of MAPK activity;GO:0001818//negative regulation of cytokine production;GO:0002224//toll-like receptor signaling pathway;GO:0006259//DNA metabolic process;GO:0006412//translation;GO:0006917//induction of apoptosis;GO:0007050//cell cycle arrest;GO:0007173//epidermal growth factor receptor signaling pathway;GO:0007249//I-kappaB kinase/NF-kappaB cascade;GO:0016192//vesicle-med…	gi|395508039|ref|XP_003758323.1|/3.73197e-66/1
1192	NM_001288	442.71	387.11	434.69	400.26	462	413.84	500.16	417.59	chloride intracellular channel 1	K05021	GO:0005626//insoluble fraction;GO:0005635//nuclear envelope;GO:0034702//ion channel complex;GO:0042995//cell projection	GO:0005254//chloride channel activity;GO:0005488//binding	GO:0015698//inorganic anion transport;GO:0023052//signaling;GO:0034220//ion transmembrane transport;GO:0043269//regulation of ion transport	gi|426352465|ref|XP_004043733.1|/1.84078e-142/1
6170	NM_001000	437.22	647.6	474.92	681.08	778.85	1223.73	892.28	1278.27	ribosomal protein L39	K02924	GO:0015934//large ribosomal subunit	GO:0003676//nucleic acid binding;GO:0005198//structural molecule activity	GO:0006412//translation;GO:0019080;GO:0031016//pancreas development	gi|296198994|ref|XP_002747045.1|/4.94156e-32/1
1973	NM_001204510,NM_001416	435.61	400.24	457.2	399.77	513.54	449.6	555.11	455.11	eukaryotic translation initiation factor 4A1	K03257	GO:0043234//protein complex;GO:0044444//cytoplasmic part	GO:0008135//translation factor activity, nucleic acid binding;GO:0032559;GO:0042623//ATPase activity, coupled	GO:0000288//nuclear-transcribed mRNA catabolic process, deadenylation-dependent decay;GO:0006412//translation;GO:0009207;GO:0009887//organ morphogenesis	gi|224036359|pdb|3EIQ|A/0/1
3329	NM_002156,NM_199440	429.15	609.45	426.98	591.54	476.91	622.55	463.17	630.11	heat shock 60kDa protein 1 (chaperonin)	K04077	GO:0005768//endosome;GO:0012505//endomembrane system;GO:0016023//cytoplasmic membrane-bounded vesicle;GO:0019866//organelle inner membrane;GO:0043235//receptor complex;GO:0044421//extracellular region part;GO:0044425//membrane part;GO:0044429//mitochondrial part	GO:0005515//protein binding;GO:0017111//nucleoside-triphosphatase activity;GO:0032559;GO:0043565//sequence-specific DNA binding;GO:0043566//structure-specific DNA binding	GO:0002224//toll-like receptor signaling pathway;GO:0002367//cytokine production involved in immune response;GO:0002424;GO:0002696//positive regulation of leukocyte activation;GO:0006457//protein folding;GO:0006915//apoptotic process;GO:0009207;GO:0031647//regulation of protein stability;GO:0032481//positive regulation of type I interferon production;GO:0043623//cellular protein complex assembly;…	gi|31542947|ref|NP_002147.2|/0/1
4831	NM_001018137,NM_001018138,NM_001018139,NM_001198682,NM_002512	427.01	440.94	375.56	458.89	513.82	542.24	525.56	532.36	NME/NM23 nucleoside diphosphate kinase 2	K00940	GO:0016020//membrane;GO:0031252//cell leading edge;GO:0043231//intracellular membrane-bounded organelle;GO:0043234//protein complex;GO:0044444//cytoplasmic part	GO:0001071//nucleic acid binding transcription factor activity;GO:0003676//nucleic acid binding;GO:0004672//protein kinase activity;GO:0016776//phosphotransferase activity, phosphate group as acceptor;GO:0032559;GO:0043169//cation binding	GO:0002573//myeloid leukocyte differentiation;GO:0006171//cAMP biosynthetic process;GO:0006351//transcription, DNA-dependent;GO:0006796//phosphate-containing compound metabolic process;GO:0006915//apoptotic process;GO:0008284//positive regulation of cell proliferation;GO:0009132//nucleoside diphosphate metabolic process;GO:0009206;GO:0009209;GO:0030858//positive regulation of epithelial cell diff…	gi|66392203|ref|NP_001018146.1|/4.37603e-85/1
1509	NM_001909	426.34	383.36	422.97	400.39	481.31	442.19	468.36	428.89	cathepsin D	K01379	GO:0000323//lytic vacuole;GO:0044421//extracellular region part;GO:0048770	GO:0004175//endopeptidase activity	GO:0007033//vacuole organization;GO:0019538//protein metabolic process	gi|4503143|ref|NP_001900.1|/0/1
7531	NM_006761,NR_024058	425.93	345.74	427.98	346.53	470.85	353.28	411.25	371.55	tyrosine 3-monooxygenase/tryptophan 5-monooxygenase activation protein, epsilon polypeptide	K06630	GO:0005875//microtubule associated complex;GO:0030424//axon;GO:0048770	GO:0016491//oxidoreductase activity;GO:0016597//amino acid binding;GO:0019899//enzyme binding;GO:0030291//protein serine/threonine kinase inhibitor activity	GO:0006470//protein dephosphorylation;GO:0006886//intracellular protein transport;GO:0006917//induction of apoptosis;GO:0007169//transmembrane receptor protein tyrosine kinase signaling pathway;GO:0016477//cell migration;GO:0021543//pallium development;GO:0022402//cell cycle process;GO:0051704	gi|5803225|ref|NP_006752.1|/4.91662e-137/1
3105	NM_001242758,NM_002116	423.75	455	419.91	483.83	256.12	301.75	253.55	293.96	major histocompatibility complex, class I, A	K06751;K06459;K06458	GO:0005769//early endosome;GO:0016021//integral to membrane;GO:0042611	GO:0004888//transmembrane signaling receptor activity;GO:0005488//binding	GO:0019221//cytokine-mediated signaling pathway;GO:0048002//antigen processing and presentation of peptide antigen;GO:0050688//regulation of defense response to virus	gi|444735297|emb|CBZ39194.1|/0/1
5885	NM_006265	418.87	375.48	423.2	366.69	423.35	363.71	412.48	372.4	RAD21 homolog (S. pombe)	K06670	GO:0000793//condensed chromosome;GO:0031981//nuclear lumen;GO:0044427//chromosomal part	GO:0005488//binding	GO:0006281//DNA repair;GO:0006310//DNA recombination;GO:0006357//regulation of transcription from RNA polymerase II promoter;GO:0007067//mitosis;GO:0012501//programmed cell death;GO:0034502//protein localization to chromosome	gi|40789064|dbj|BAA07554.2|/0/1
4282	NM_002415	418.66	365.06	394.83	389.07	517.22	437.47	482.68	431.94	macrophage migration inhibitory factor (glycosylation-inhibiting factor)	K07253	GO:0044421//extracellular region part;GO:0044424//intracellular part	GO:0005102//receptor binding;GO:0016862//intramolecular oxidoreductase activity, interconverting keto- and enol-groups;GO:0016863//intramolecular oxidoreductase activity, transposing C=C bonds	GO:0001934//positive regulation of protein phosphorylation;GO:0006693//prostaglandin metabolic process;GO:0006915//apoptotic process;GO:0006935//chemotaxis;GO:0006952//defense response;GO:0007050//cell cycle arrest;GO:0008284//positive regulation of cell proliferation;GO:0009968//negative regulation of signal transduction;GO:0010467//gene expression;GO:0010737//protein kinase A signaling cascade;…	gi|240104633|pdb|3HOF|A/2.28288e-61/1
7314	NM_018955	416.69	486.49	333.75	471.93	389.52	447.09	421.8	460.42	ubiquitin B	K08770	GO:0015935//small ribosomal subunit;GO:0030139//endocytic vesicle;GO:0031090//organelle membrane;GO:0031981//nuclear lumen	GO:0005198//structural molecule activity;GO:0005488//binding	GO:0000165//MAPK cascade;GO:0001818//negative regulation of cytokine production;GO:0002224//toll-like receptor signaling pathway;GO:0006259//DNA metabolic process;GO:0006917//induction of apoptosis;GO:0007050//cell cycle arrest;GO:0007173//epidermal growth factor receptor signaling pathway;GO:0007249//I-kappaB kinase/NF-kappaB cascade;GO:0016192//vesicle-mediated transport;GO:0030330//DNA damage …	gi|297272013|ref|XP_001088768.2|/9.92265e-125/1
10653	NM_001166103,NM_021102	415	545.48	388.29	552.86	481.17	658.92	527.56	669.18	serine peptidase inhibitor, Kunitz type, 2	K08117;K15619;K12328	GO:0000267//cell fraction;GO:0031224//intrinsic to membrane;GO:0044424//intracellular part	GO:0004866//endopeptidase inhibitor activity	GO:0009987//cellular process;GO:0010466//negative regulation of peptidase activity	gi|2924620|dbj|BAA25024.1|/1.05411e-131/1
6167	NM_000997	408.91	321.54	407.11	331.39	490.12	382.51	495.27	370	ribosomal protein L37	K02922	GO:0015934//large ribosomal subunit	GO:0003723//RNA binding;GO:0005198//structural molecule activity;GO:0043169//cation binding	GO:0006412//translation;GO:0019080;GO:0031016//pancreas development	gi|375073649|gb|AFA34383.1|/7.71803e-51/1
7534	NM_001135699,NM_001135700,NM_001135701,NM_001135702,NM_003406,NM_145690	405.6	419.01	396.06	401.94	478.49	478.27	480.61	495.78	tyrosine 3-monooxygenase/tryptophan 5-monooxygenase activation protein, zeta polypeptide	K16197	GO:0000267//cell fraction;GO:0032991//macromolecular complex;GO:0044430//cytoskeletal part;GO:0048770	GO:0005515//protein binding	GO:0001775//cell activation;GO:0002441;GO:0006605//protein targeting;GO:0007599//hemostasis;GO:0016070//RNA metabolic process;GO:0042221//response to chemical stimulus;GO:0043066//negative regulation of apoptotic process	gi|397502369|ref|XP_003821833.1|/7.75764e-157/1
4691	NM_005381	405.06	463.18	404.29	452.29	467.59	505.75	386.85	512.39	nucleolin	K11294	GO:0031981//nuclear lumen;GO:0032991//macromolecular complex;GO:0044444//cytoplasmic part	GO:0005515//protein binding;GO:0043565//sequence-specific DNA binding	GO:0048646//anatomical structure formation involved in morphogenesis	gi|426338868|ref|XP_004033393.1|/0/1
3146	NM_002128	401.96	477.64	364.36	464.42	460.48	500.33	374.91	504.56	high mobility group box 1	K10802	GO:0000267//cell fraction;GO:0005694//chromosome;GO:0031981//nuclear lumen;GO:0042995//cell projection;GO:0043234//protein complex;GO:0044421//extracellular region part	GO:0000400//four-way junction DNA binding;GO:0001071//nucleic acid binding transcription factor activity;GO:0005102//receptor binding;GO:0005539//glycosaminoglycan binding;GO:0008134//transcription factor binding;GO:0008289//lipid binding;GO:0019843//rRNA binding;GO:0019887//protein kinase regulator activity	GO:0000122//negative regulation of transcription from RNA polymerase II promoter;GO:0000737//DNA catabolic process, endonucleolytic;GO:0001932//regulation of protein phosphorylation;GO:0002274;GO:0002562;GO:0005981//regulation of glycogen catabolic process;GO:0006260//DNA replication;GO:0006266//DNA ligation;GO:0006284//base-excision repair;GO:0006954//inflammatory response;GO:0007346//regulation…	gi|148673911|gb|EDL05858.1|/1.31185e-99/1
5034	NM_000918	400.6	365.53	383.74	367.68	353.44	339.92	357.46	338.94	prolyl 4-hydroxylase, beta polypeptide	K09580	GO:0016020//membrane;GO:0042598;GO:0044432//endoplasmic reticulum part;GO:0048770	GO:0015036//disulfide oxidoreductase activity;GO:0016862//intramolecular oxidoreductase activity, interconverting keto- and enol-groups;GO:0019798;GO:0046983//protein dimerization activity	GO:0018904;GO:0019471;GO:0019725//cellular homeostasis;GO:0044260	gi|426346301|ref|XP_004040818.1|/0/1
1933	NM_001037663,NM_001959,NM_021121	399.06	460.98	399.32	484.57	472.43	574.73	459.09	580.09	eukaryotic translation elongation factor 1 beta 2	K03232	GO:0043234//protein complex;GO:0044444//cytoplasmic part	GO:0008135//translation factor activity, nucleic acid binding	GO:0006412//translation	gi|4503477|ref|NP_001950.1|/5.2424e-98/1
4946	NM_004152	389.47	472.9	410.11	507.05	467.02	589.27	545.59	589.52	ornithine decarboxylase antizyme 1	K16548	GO:0044444//cytoplasmic part	GO:0004857//enzyme inhibitor activity	GO:0006520//cellular amino acid metabolic process;GO:0006595//polyamine metabolic process	gi|1590808|dbj|BAA13497.1|/1.80405e-103/1
7009	NM_001098576,NM_003217	389.23	421.66	404.06	415.75	362.98	384.35	379.25	403.75	transmembrane BAX inhibitor motif containing 6	-	GO:0000267//cell fraction;GO:0016021//integral to membrane;GO:0043231//intracellular membrane-bounded organelle	-	GO:0006915//apoptotic process;GO:0032501//multicellular organismal process	gi|211829537|gb|AAH36203.2|/3.96278e-102/1
3190	NM_002140,NM_031262,NM_031263	383.72	306.94	391.68	302.06	432.63	340.03	418.75	345.79	heterogeneous nuclear ribonucleoprotein K	K12886	GO:0000785//chromatin;GO:0005681//spliceosomal complex;GO:0031981//nuclear lumen	GO:0000977//RNA polymerase II regulatory region sequence-specific DNA binding;GO:0000982//RNA polymerase II core promoter proximal region sequence-specific DNA binding transcription factor activity;GO:0043566//structure-specific DNA binding	GO:0000377;GO:0010551;GO:0010870//positive regulation of receptor biosynthetic process;GO:0010984;GO:0023052//signaling;GO:0045807//positive regulation of endocytosis;GO:0045944//positive regulation of transcription from RNA polymerase II promoter	gi|74195705|dbj|BAE39657.1|/0/1
6234	NM_001031	381.56	451.57	407.93	475.83	476.18	613.16	545.79	590.8	ribosomal protein S28	K02979	GO:0015935//small ribosomal subunit	GO:0005198//structural molecule activity;GO:0005488//binding	GO:0006412//translation;GO:0019080;GO:0031016//pancreas development;GO:0042254//ribosome biogenesis	gi|194374393|dbj|BAG57092.1|/5.85521e-41/1
3015	NM_002106	379.25	641.22	359.87	616.72	375.97	696.87	424.93	722.67	H2A histone family, member Z	K11251	GO:0000228//nuclear chromosome;GO:0000785//chromatin	GO:0003676//nucleic acid binding	GO:0032501//multicellular organismal process;GO:0034728//nucleosome organization	gi|465971707|gb|EMP32810.1|/1.60352e-54/1
6613	NM_001005849,NM_006937	376.35	273.74	362.63	265.23	385.68	258.77	376.07	270.41	SMT3 suppressor of mif two 3 homolog 2 (S. cerevisiae)	K12160	GO:0043231//intracellular membrane-bounded organelle	GO:0019787//small conjugating protein ligase activity;GO:0019899//enzyme binding;GO:0030528//transcription regulator activity	GO:0008104//protein localization;GO:0031331;GO:0032446//protein modification by small protein conjugation	gi|410052158|ref|XP_003953231.1|/4.23523e-53/1
81	NM_004924	359.86	275.12	351.18	282.12	393.64	307.33	379.29	298.35	actinin, alpha 4	K05699	GO:0031091//platelet alpha granule;GO:0031981//nuclear lumen;GO:0032432//actin filament bundle;GO:0032991//macromolecular complex;GO:0042995//cell projection	GO:0003779//actin binding;GO:0005102//receptor binding;GO:0042802//identical protein binding;GO:0046872//metal ion binding	GO:0001775//cell activation;GO:0006887//exocytosis;GO:0006915//apoptotic process;GO:0006950//response to stress;GO:0007015//actin filament organization;GO:0007599//hemostasis;GO:0032414//positive regulation of ion transmembrane transporter activity;GO:0045807//positive regulation of endocytosis;GO:0048523//negative regulation of cellular process	gi|12025678|ref|NP_004915.2|/0/1
114569	NM_052886	356.08	405.71	378.71	389.86	393.04	409.79	395.21	436.78	mal, T-cell differentiation protein 2 (gene/pseudogene)	-	GO:0031224//intrinsic to membrane;GO:0044444//cytoplasmic part;GO:0044459//plasma membrane part	GO:0005488//binding	-	gi|16418397|ref|NP_443118.1|/7.65375e-74/1
6161	NM_000994,NM_001007073,NM_001007074	354.98	224.83	309.44	232.55	392.36	280.12	407.31	281.47	ribosomal protein L32	K02912	GO:0015934//large ribosomal subunit	GO:0005198//structural molecule activity;GO:0005488//binding	GO:0006412//translation;GO:0019080;GO:0031016//pancreas development	gi|444726195|gb|ELW66735.1|/8.16397e-67/1
1340	NM_001863	352.54	237.59	350.28	255.45	420	329.99	451.14	334.24	cytochrome c oxidase subunit VIb polypeptide 1 (ubiquitous)	K02267	GO:0005740//mitochondrial envelope;GO:0019866//organelle inner membrane	GO:0015002//heme-copper terminal oxidase activity	GO:0022900//electron transport chain	gi|441627337|ref|XP_004089249.1|/1.02903e-49/1
7184	NM_003299	350.94	331.15	354.24	331.27	322.74	285.77	305.49	295.01	heat shock protein 90kDa beta (Grp94), member 1	K09487	GO:0031090//organelle membrane;GO:0042598;GO:0044425//membrane part;GO:0044432//endoplasmic reticulum part;GO:0048770	GO:0003676//nucleic acid binding;GO:0019902//phosphatase binding;GO:0032559;GO:0046872//metal ion binding;GO:0070325//lipoprotein particle receptor binding	GO:0006810//transport;GO:0006874//cellular calcium ion homeostasis;GO:0006950//response to stress;GO:0007015//actin filament organization;GO:0010921//regulation of phosphatase activity;GO:0033198//response to ATP;GO:0043066//negative regulation of apoptotic process;GO:0043161//proteasomal ubiquitin-dependent protein catabolic process	gi|441629696|ref|XP_003269991.2|/0/1
2923	NM_005313	348.48	325.5	359.2	320.21	318.28	294.9	296.64	302.43	protein disulfide isomerase family A, member 3	K08056	GO:0044432//endoplasmic reticulum part;GO:0048770	GO:0004175//endopeptidase activity;GO:0004620//phospholipase activity;GO:0005488//binding;GO:0015036//disulfide oxidoreductase activity;GO:0016862//intramolecular oxidoreductase activity, interconverting keto- and enol-groups	GO:0006487//protein N-linked glycosylation;GO:0006605//protein targeting;GO:0006915//apoptotic process;GO:0018904;GO:0019725//cellular homeostasis;GO:0023052//signaling;GO:0035437//maintenance of protein localization in endoplasmic reticulum	gi|21361657|ref|NP_005304.3|/0/1
83442	NM_031286	347.18	264.46	374.29	272.67	342.79	239.01	326.16	242.17	SH3 domain binding glutamic acid-rich protein like 3	K16342;K03877	GO:0043231//intracellular membrane-bounded organelle	GO:0015036//disulfide oxidoreductase activity	GO:0019725//cellular homeostasis	gi|119628236|gb|EAX07831.1|/2.88184e-104/1
6623	NM_003087	346.22	333.02	318.41	371.76	366.75	375.94	344.44	380.83	synuclein, gamma (breast cancer-specific protein 1)	K04528	GO:0015630//microtubule cytoskeleton;GO:0033267//axon part;GO:0044297//cell body;GO:0044444//cytoplasmic part	GO:0005488//binding	GO:0007626//locomotory behavior;GO:0050804//regulation of synaptic transmission	gi|3347842|gb|AAC27738.1|/8.71315e-38/1
1337	NM_004373	343.91	325.45	331.68	334.23	334.43	330.11	353.39	331.57	cytochrome c oxidase subunit VIa polypeptide 1	K02266	GO:0005746//mitochondrial respiratory chain	GO:0015002//heme-copper terminal oxidase activity	GO:0022900//electron transport chain	gi|119618596|gb|EAW98190.1|/3.95699e-57/1
27338	NM_014501	342.56	259.51	333.21	276.39	355.72	297.44	384.09	295.19	ubiquitin-conjugating enzyme E2S	K10583	GO:0000152//nuclear ubiquitin ligase complex	GO:0019787//small conjugating protein ligase activity;GO:0032559	GO:0000087//M phase of mitotic cell cycle;GO:0000209//protein polyubiquitination;GO:0010993//regulation of ubiquitin homeostasis;GO:0043161//proteasomal ubiquitin-dependent protein catabolic process;GO:0051443//positive regulation of ubiquitin-protein ligase activity	gi|431902988|gb|ELK09170.1|/3.25888e-109/1
375	NM_001024226,NM_001024227,NM_001024228,NM_001658	342.48	295.99	343.49	295.6	354.62	310.24	366.41	304.36	ADP-ribosylation factor 1	K07937	GO:0012505//endomembrane system;GO:0016020//membrane;GO:0030016//myofibril;GO:0043231//intracellular membrane-bounded organelle	GO:0004871//signal transducer activity;GO:0017111//nucleoside-triphosphatase activity;GO:0032561//guanyl ribonucleotide binding	GO:0009207;GO:0030003//cellular cation homeostasis;GO:0035556//intracellular signal transduction;GO:0048200;GO:0050688//regulation of defense response to virus	gi|426334036|ref|XP_004028569.1|/4.15777e-108/1
5660	NM_001042465,NM_001042466,NM_002778	341.24	388.81	323.33	386.33	216.65	244.05	236.88	242.76	prosaposin	K12382	GO:0005764//lysosome;GO:0031224//intrinsic to membrane;GO:0044421//extracellular region part	GO:0005488//binding;GO:0030234//enzyme regulator activity	GO:0001775//cell activation;GO:0003006//developmental process involved in reproduction;GO:0006664//glycolipid metabolic process;GO:0006887//exocytosis;GO:0007599//hemostasis;GO:0010627//regulation of intracellular protein kinase cascade;GO:0010876//lipid localization	gi|62089138|dbj|BAD93013.1|/0/1
51142	NM_016139	334.66	415.14	328.25	427.4	419.53	547.29	447.93	529.84	coiled-coil-helix-coiled-coil-helix domain containing 2	K11837;K00901	-	-	-	gi|7705851|ref|NP_057223.1|/7.53762e-31/1
3068	NM_001126050,NM_001126051,NM_004494	330.76	285.87	325.42	293.6	426.76	381.95	391.92	366.45	hepatoma-derived growth factor	K16641	GO:0043231//intracellular membrane-bounded organelle;GO:0044421//extracellular region part;GO:0044424//intracellular part	GO:0003676//nucleic acid binding;GO:0005102//receptor binding;GO:0005488//binding;GO:0005539//glycosaminoglycan binding	GO:0023052//signaling	gi|390476881|ref|XP_002760161.2|/3.63426e-130/1
2971	NM_002097	329.36	257.5	321.68	251.61	279.81	210.51	276.21	207.84	general transcription factor IIIA	K09191	GO:0031981//nuclear lumen	GO:0003676//nucleic acid binding;GO:0030528//transcription regulator activity;GO:0046914//transition metal ion binding	GO:0006351//transcription, DNA-dependent	gi|395745223|ref|XP_003780571.1|/0/1
93974	NM_016311,NM_178190,NM_178191	329.14	187.12	322.48	203.55	303.66	205.12	321.13	208.97	ATPase inhibitory factor 1	-	GO:0005743//mitochondrial inner membrane	GO:0004857//enzyme inhibitor activity;GO:0019899//enzyme binding;GO:0042802//identical protein binding	GO:0001935//endothelial cell proliferation;GO:0006140;GO:0043086//negative regulation of catalytic activity;GO:0048646//anatomical structure formation involved in morphogenesis;GO:0051260//protein homooligomerization	gi|7705927|ref|NP_057395.1|/1.59199e-38/1
682	NM_001728,NM_198589,NM_198590,NM_198591	328.92	312.91	337.86	324.11	289.66	296.43	296.29	284.46	basigin (Ok blood group)	K06535	GO:0005886//plasma membrane;GO:0012505//endomembrane system;GO:0031224//intrinsic to membrane;GO:0048770	GO:0008028//monocarboxylic acid transmembrane transporter activity;GO:0048029//monosaccharide binding	GO:0002376//immune system process;GO:0003006//developmental process involved in reproduction;GO:0007165//signal transduction;GO:0007599//hemostasis;GO:0009725//response to hormone stimulus;GO:0010038//response to metal ion;GO:0015711//organic anion transport;GO:0032787//monocarboxylic acid metabolic process;GO:0042476//odontogenesis	gi|426386350|ref|XP_004059648.1|/0/1
1917	NM_001958	324.16	295.97	321.17	310.43	69.92	64.34	67.7	66.54	eukaryotic translation elongation factor 1 alpha 2	K03231	GO:0043231//intracellular membrane-bounded organelle;GO:0043234//protein complex;GO:0044297//cell body	GO:0008135//translation factor activity, nucleic acid binding;GO:0017111//nucleoside-triphosphatase activity;GO:0032561//guanyl ribonucleotide binding	GO:0006412//translation;GO:0009207;GO:0042221//response to chemical stimulus;GO:0043066//negative regulation of apoptotic process	gi|440889941|gb|ELR44723.1|/0/1
684	NM_004335	320.55	379.53	312.35	407.71	62.23	83.62	61.48	79.99	bone marrow stromal cell antigen 2	K06731	GO:0005768//endosome;GO:0016021//integral to membrane	GO:0042802//identical protein binding;GO:0060089	GO:0002252;GO:0006952//defense response;GO:0006955//immune response;GO:0007154//cell communication;GO:0007249//I-kappaB kinase/NF-kappaB cascade;GO:0032501//multicellular organismal process;GO:0046649//lymphocyte activation	gi|4757876|ref|NP_004326.1|/5.77698e-63/1
10109	NM_005731,NM_152862	315.13	256.65	307.34	265.55	302.55	263.62	292.74	272.4	actin related protein 2/3 complex, subunit 2, 34kDa	K05758	GO:0005924//cell-substrate adherens junction;GO:0015629//actin cytoskeleton;GO:0043231//intracellular membrane-bounded organelle	GO:0005198//structural molecule activity;GO:0008092//cytoskeletal protein binding	GO:0008064//regulation of actin polymerization or depolymerization;GO:0030041//actin filament polymerization	gi|74195800|dbj|BAE30463.1|/1.19344e-170/1
8721	NM_003792,NM_153200	311.99	240.41	306.92	268.41	379.12	324.05	363.65	292	endothelial differentiation-related factor 1	K03627	GO:0005667//transcription factor complex	GO:0001071//nucleic acid binding transcription factor activity;GO:0003677//DNA binding;GO:0003712//transcription cofactor activity;GO:0004468//lysine N-acetyltransferase activity;GO:0005515//protein binding;GO:0016741;GO:0030528//transcription regulator activity	GO:0006351//transcription, DNA-dependent;GO:0006629//lipid metabolic process;GO:0030855//epithelial cell differentiation;GO:0032501//multicellular organismal process;GO:0051099//positive regulation of binding	gi|4503453|ref|NP_003783.1|/6.85819e-78/1
6134	NM_001256577,NM_001256580,NM_006013	311.47	460.95	320.57	461.18	598.36	761.1	642.42	775.78	ribosomal protein L10	K02866	GO:0015934//large ribosomal subunit;GO:0043231//intracellular membrane-bounded organelle	GO:0005198//structural molecule activity	GO:0006412//translation;GO:0019080;GO:0031016//pancreas development;GO:0048232//male gamete generation	gi|403306902|ref|XP_003945200.1|/1.47809e-128/1
1535	NM_000101	310.22	212.36	279.99	235.92	296.02	240.8	288.99	219.04	cytochrome b-245, alpha polypeptide	K08009	GO:0005887//integral to plasma membrane;GO:0016023//cytoplasmic membrane-bounded vesicle;GO:0043005//neuron projection;GO:0044297//cell body	GO:0005506//iron ion binding;GO:0019904//protein domain specific binding;GO:0046983//protein dimerization activity;GO:0050664//oxidoreductase activity, acting on NAD(P)H, oxygen as acceptor	GO:0001678//cellular glucose homeostasis;GO:0001935//endothelial cell proliferation;GO:0003083;GO:0006091//generation of precursor metabolites and energy;GO:0006801//superoxide metabolic process;GO:0006952//defense response;GO:0008284//positive regulation of cell proliferation;GO:0009612//response to mechanical stimulus;GO:0009991//response to extracellular stimulus;GO:0010332//response to gamma …	gi|426383196|ref|XP_004058173.1|/3.58016e-85/1
6768	NM_021978	308.49	279.9	300.59	290.75	187.52	197.42	194.69	191.66	suppression of tumorigenicity 14 (colon carcinoma)	K08670	GO:0016021//integral to membrane;GO:0019898//extrinsic to membrane;GO:0044421//extracellular region part;GO:0044459//plasma membrane part	GO:0004175//endopeptidase activity	GO:0019538//protein metabolic process;GO:0048870//cell motility	gi|11415040|ref|NP_068813.1|/0/1
5688	NM_002792	307.77	437.03	299.08	443.52	296.18	445.32	338.58	433.25	proteasome (prosome, macropain) subunit, alpha type, 7	K02731	GO:0005839//proteasome core complex;GO:0043231//intracellular membrane-bounded organelle	GO:0004175//endopeptidase activity;GO:0005515//protein binding	GO:0006520//cellular amino acid metabolic process;GO:0006915//apoptotic process;GO:0007050//cell cycle arrest;GO:0016070//RNA metabolic process;GO:0030330//DNA damage response, signal transduction by p53 class mediator;GO:0043161//proteasomal ubiquitin-dependent protein catabolic process;GO:0051320//S phase;GO:0051439//regulation of ubiquitin-protein ligase activity involved in mitotic cell cycle…	gi|4506189|ref|NP_002783.1|/6.76144e-121/1
8407	NM_001277223,NM_001277224,NM_003564	304.18	311.56	300.82	306.27	561.99	565.37	542.84	538.77	transgelin 2	K04426	GO:0005635//nuclear envelope;GO:0016020//membrane	GO:0005488//binding	GO:0048513//organ development	gi|469608410|ref|NP_001264153.1|/9.39275e-119/1
8655	NM_001037494,NM_001037495,NM_003746	303.59	267.84	281.39	250.48	269.82	237.19	267.59	240.94	dynein, light chain, LC8-type 1	K10418	GO:0005626//insoluble fraction;GO:0016020//membrane;GO:0030286//dynein complex;GO:0043231//intracellular membrane-bounded organelle;GO:0044444//cytoplasmic part	GO:0017111//nucleoside-triphosphatase activity;GO:0030234//enzyme regulator activity;GO:0042802//identical protein binding	GO:0001505//regulation of neurotransmitter levels;GO:0006351//transcription, DNA-dependent;GO:0006917//induction of apoptosis;GO:0007010//cytoskeleton organization;GO:0007017//microtubule-based process;GO:0007276//gamete generation;GO:0016310//phosphorylation;GO:0022402//cell cycle process;GO:0031327;GO:0032502//developmental process;GO:0044271//cellular nitrogen compound biosynthetic process;GO:…	gi|183637075|gb|ACC64544.1|/2.59238e-60/1
8519	NM_003641	300.54	213.66	323.76	239.42	0.28	0.91	0.26	1.38	interferon induced transmembrane protein 1	K06566	GO:0031224//intrinsic to membrane	GO:0005488//binding	GO:0002682//regulation of immune system process;GO:0006952//defense response;GO:0008283//cell proliferation;GO:0019221//cytokine-mediated signaling pathway;GO:0051707//response to other organism	gi|150010589|ref|NP_003632.3|/1.9673e-66/1
26472	NM_138689	300.16	219.12	278.79	229.15	305.85	273.94	299.24	246.81	protein phosphatase 1, regulatory (inhibitor) subunit 14B	K17555	GO:0044424//intracellular part	GO:0019212//phosphatase inhibitor activity;GO:0019888//protein phosphatase regulator activity	GO:0016310//phosphorylation;GO:0019222//regulation of metabolic process	gi|119594632|gb|EAW74226.1|/1.31634e-60/1
6173	NM_001199972,NM_021029	299.61	227.05	292.38	217.16	525.32	435.07	501.64	423.82	ribosomal protein L36a	K02929	-	-	-	gi|316983126|ref|NP_001186901.1|/9.92121e-56/1
4072	NM_002354	295.23	322.8	265.4	307.62	294.29	315.33	288.8	316.37	epithelial cell adhesion molecule	K06737	GO:0031224//intrinsic to membrane;GO:0043296//apical junction complex	GO:0005488//binding	GO:0008283//cell proliferation;GO:0035295//tube development	gi|218505670|ref|NP_002345.2|/8.65032e-152/1
6633	NM_004597,NM_177542	292.91	251.09	261.96	266.89	478.69	421.55	479.98	409.78	small nuclear ribonucleoprotein D2 polypeptide 16.5kDa	K11096	GO:0005681//spliceosomal complex;GO:0031981//nuclear lumen;GO:0044444//cytoplasmic part	GO:0005488//binding	GO:0000398//mRNA splicing, via spliceosome	gi|403280870|ref|XP_003931930.1|/3.89255e-60/1
967	NM_001257389,NM_001257390,NM_001257391,NM_001257392,NM_001257400,NM_001257401,NM_001267698,NM_001780	291.63	379.73	259.26	390.64	274.51	389.61	286.81	384.28	CD63 molecule	K06497	GO:0005764//lysosome;GO:0005770//late endosome;GO:0016021//integral to membrane;GO:0030667//secretory granule membrane;GO:0032991//macromolecular complex	GO:0005515//protein binding	GO:0001775//cell activation;GO:0006887//exocytosis;GO:0007599//hemostasis;GO:0010631//epithelial cell migration;GO:0030100//regulation of endocytosis;GO:0030154//cell differentiation;GO:0030155//regulation of cell adhesion	gi|4502679|ref|NP_001771.1|/3.87383e-113/1
3181	NM_002137,NM_031243	291.09	439.83	310.76	441.12	390.78	553.84	335.1	562	heterogeneous nuclear ribonucleoprotein A2/B1	K13158	GO:0005681//spliceosomal complex;GO:0031981//nuclear lumen	GO:0003697//single-stranded DNA binding	GO:0000377;GO:0050657	gi|444727997|gb|ELW68462.1|/8.63013e-116/1
2091	NM_001436	289.29	254.28	275.84	252.58	469.2	406.74	482.8	402.74	fibrillarin	K14563	GO:0005732//small nucleolar ribonucleoprotein complex;GO:0016604//nuclear body;GO:0044452	GO:0003723//RNA binding;GO:0016741	GO:0006399//tRNA metabolic process;GO:0006730//one-carbon metabolic process;GO:0010467//gene expression;GO:0042254//ribosome biogenesis	gi|466016478|ref|XP_004271339.1|/2.53797e-135/1
10963	NM_006819	287.96	200.85	279.72	209.3	313.99	240.13	332.65	232.75	stress-induced-phosphoprotein 1	K09553	GO:0032991//macromolecular complex;GO:0043231//intracellular membrane-bounded organelle	GO:0031072//heat shock protein binding	GO:0006935//chemotaxis	gi|403294115|ref|XP_003938049.1|/0/1
527	NM_001198569,NM_001694	286.64	161.62	269.94	177.78	238.87	133.9	220.44	129.98	ATPase, H+ transporting, lysosomal 16kDa, V0 subunit c	K02155	GO:0031090//organelle membrane;GO:0031224//intrinsic to membrane;GO:0033176;GO:0033177//proton-transporting two-sector ATPase complex, proton-transporting domain;GO:0043231//intracellular membrane-bounded organelle	GO:0005488//binding;GO:0015078//hydrogen ion transmembrane transporter activity;GO:0019829//cation-transporting ATPase activity	GO:0006754//ATP biosynthetic process;GO:0006875//cellular metal ion homeostasis;GO:0007169//transmembrane receptor protein tyrosine kinase signaling pathway;GO:0015031//protein transport;GO:0015988//energy coupled proton transmembrane transport, against electrochemical gradient;GO:0051704	gi|441659262|ref|XP_003269226.2|/8.88032e-70/1
3916	NM_005561	286.4	251.24	292.65	261.06	164.29	155.8	164.65	153.82	lysosomal-associated membrane protein 1	K06528	GO:0005626//insoluble fraction;GO:0005764//lysosome;GO:0005770//late endosome;GO:0005886//plasma membrane;GO:0009986//cell surface;GO:0016021//integral to membrane;GO:0031090//organelle membrane;GO:0048770	-	GO:0044248//cellular catabolic process	gi|426376046|ref|XP_004054820.1|/0/1
692201	NR_004399	285.66	228.98	317.6	194.31	293.34	246.89	303.03	232.27	small nucleolar RNA, C/D box 86	-	-	-	-	-
4000	NM_001257374,NM_005572,NM_170707,NM_170708,NR_047544,NR_047545	283.97	322.18	272.9	336.59	291.7	334.26	297.99	324.28	lamin A/C	K12641	GO:0005882//intermediate filament;GO:0012505//endomembrane system;GO:0034399//nuclear periphery;GO:0044444//cytoplasmic part	GO:0005488//binding	GO:0006915//apoptotic process;GO:0006997//nucleus organization;GO:0007569//cell aging;GO:0048513//organ development;GO:0061061//muscle structure development;GO:0071842	gi|403293747|ref|XP_003937873.1|/0/1
65108	NM_023009,NR_052852	283.09	226.29	292.24	220.53	307.78	246.5	305.2	234.12	MARCKS-like 1	K13536	GO:0016020//membrane	-	GO:0006810//transport;GO:0008283//cell proliferation	gi|397515976|ref|XP_003828217.1|/5.05929e-55/1
100499405	NR_036466	282.37	213.7	288.73	220.54	333.67	310.36	315.59	297.27	uncharacterized LOC100499405	K03910	-	-	-	gi|119608991|gb|EAW88585.1|/1.98928e-30/1
7170	NM_001043351,NM_001043352,NM_001043353,NM_152263,NM_153649	281.78	244	254.6	241.91	289.51	244.29	276.02	241.12	tropomyosin 3	K09290	GO:0005865//striated muscle thin filament;GO:0005884//actin filament;GO:0030427//site of polarized growth;GO:0032155;GO:0032432//actin filament bundle;GO:0042995//cell projection;GO:0043234//protein complex	GO:0005515//protein binding;GO:0008092//cytoskeletal protein binding	GO:0006936//muscle contraction;GO:0007417//central nervous system development;GO:0009987//cellular process	gi|410050340|ref|XP_003952895.1|/3.01228e-98/1
51082	NM_001206559,NM_015972,NM_152705	281.63	228.85	263.36	237.21	236.3	219.32	230.32	204.7	polymerase (RNA) I polypeptide D, 16kDa	K03020	GO:0031981//nuclear lumen;GO:0044452	GO:0003676//nucleic acid binding;GO:0005515//protein binding;GO:0034062//RNA polymerase activity	GO:0006352//DNA-dependent transcription, initiation;GO:0006353//DNA-dependent transcription, termination;GO:0006354//DNA-dependent transcription, elongation	gi|7705740|ref|NP_057056.1|/1.16097e-68/1
506	NM_001686	280.06	440.46	269.23	435.45	328.8	486.95	321.25	492.91	ATP synthase, H+ transporting, mitochondrial F1 complex, beta polypeptide	K02133	GO:0000275//mitochondrial proton-transporting ATP synthase complex, catalytic core F(1);GO:0005759//mitochondrial matrix	GO:0004888//transmembrane signaling receptor activity;GO:0015078//hydrogen ion transmembrane transporter activity;GO:0015662//ATPase activity, coupled to transmembrane movement of ions, phosphorylative mechanism;GO:0019829//cation-transporting ATPase activity;GO:0032559;GO:0042287//MHC protein binding;GO:0043498//cell surface binding;GO:0046872//metal ion binding	GO:0006839//mitochondrial transport;GO:0006897//endocytosis;GO:0006929//substrate-dependent cell migration;GO:0009180;GO:0009207;GO:0015986//ATP synthesis coupled proton transport;GO:0015988//energy coupled proton transmembrane transport, against electrochemical gradient;GO:0022900//electron transport chain;GO:0030641//regulation of cellular pH;GO:0048646//anatomical structure formation involved …	gi|32189394|ref|NP_001677.2|/0/1
5691	NM_002795	279.09	326.92	252.05	344.86	277.89	336.5	291.52	325.8	proteasome (prosome, macropain) subunit, beta type, 3	K02735	GO:0000502//proteasome complex;GO:0043231//intracellular membrane-bounded organelle	GO:0004175//endopeptidase activity;GO:0005488//binding	GO:0006520//cellular amino acid metabolic process;GO:0006915//apoptotic process;GO:0007050//cell cycle arrest;GO:0016070//RNA metabolic process;GO:0030330//DNA damage response, signal transduction by p53 class mediator;GO:0043161//proteasomal ubiquitin-dependent protein catabolic process;GO:0051320//S phase;GO:0051439//regulation of ubiquitin-protein ligase activity involved in mitotic cell cycle…	gi|22538465|ref|NP_002786.2|/1.68631e-114/1
3107	NM_001243042,NM_002117	277.33	343.97	277.29	351.3	50.42	54.67	50.47	57.4	major histocompatibility complex, class I, C	K06751;K06459;K06458	GO:0016021//integral to membrane;GO:0042611	GO:0004888//transmembrane signaling receptor activity	GO:0002682//regulation of immune system process;GO:0019221//cytokine-mediated signaling pathway;GO:0048002//antigen processing and presentation of peptide antigen;GO:0051704	gi|119623780|gb|EAX03375.1|/3.1474e-176/1
808	NM_005184	277.16	217.24	262.82	224.12	281.16	227.9	272.78	233.07	calmodulin 3 (phosphorylase kinase, delta)	K02183	GO:0005815//microtubule organizing center;GO:0005819//spindle;GO:0008287//protein serine/threonine phosphatase complex;GO:0016020//membrane;GO:0031674//I band;GO:0031981//nuclear lumen;GO:0042598	GO:0008092//cytoskeletal protein binding;GO:0016247//channel regulator activity;GO:0016772//transferase activity, transferring phosphorus-containing groups;GO:0016791//phosphatase activity;GO:0019900//kinase binding;GO:0046872//metal ion binding;GO:0047485//protein N-terminus binding	GO:0000910//cytokinesis;GO:0001775//cell activation;GO:0003012//muscle system process;GO:0005977//glycogen metabolic process;GO:0006605//protein targeting;GO:0006796//phosphate-containing compound metabolic process;GO:0006807//nitrogen compound metabolic process;GO:0006887//exocytosis;GO:0007169//transmembrane receptor protein tyrosine kinase signaling pathway;GO:0007267//cell-cell signaling;GO:0…	gi|426389328|ref|XP_004061075.1|/1.00228e-97/1
83658	NM_014183	273.85	162.93	267.82	156.82	261.57	150.11	247.23	156.88	dynein, light chain, roadblock-type 1	K10419	GO:0030286//dynein complex	GO:0003774//motor activity;GO:0005515//protein binding	GO:0007610//behavior;GO:0008088//axon cargo transport	gi|148674168|gb|EDL06115.1|/4.97834e-48/1
7027	NM_007111,NR_026580	272.49	242.36	271.91	229.16	245.26	232.41	249.22	229.5	transcription factor Dp-1	K04683	GO:0031981//nuclear lumen;GO:0043234//protein complex	GO:0001071//nucleic acid binding transcription factor activity;GO:0003676//nucleic acid binding;GO:0003712//transcription cofactor activity;GO:0005515//protein binding;GO:0030528//transcription regulator activity	GO:0006355//regulation of transcription, DNA-dependent;GO:0009888//tissue development;GO:0012501//programmed cell death;GO:0051318//G1 phase;GO:0051320//S phase	gi|6005900|ref|NP_009042.1|/0/1
10627	NM_006471	272.46	272.68	292.54	280.72	245.44	256.64	253.82	245.4	myosin, light chain 12A, regulatory, non-sarcomeric	K12757	GO:0015629//actin cytoskeleton	GO:0017111//nucleoside-triphosphatase activity;GO:0046872//metal ion binding	-	gi|301784356|ref|XP_002927596.1|/1.30026e-92/1
6772	NM_007315,NM_139266	272.27	257.06	281.46	263.96	33.57	27.63	31.07	28.73	signal transducer and activator of transcription 1, 91kDa	K11220	GO:0031981//nuclear lumen;GO:0043005//neuron projection;GO:0044444//cytoplasmic part	GO:0001071//nucleic acid binding transcription factor activity;GO:0003677//DNA binding;GO:0046872//metal ion binding;GO:0060089	GO:0000302//response to reactive oxygen species;GO:0001959//regulation of cytokine-mediated signaling pathway;GO:0002237//response to molecule of bacterial origin;GO:0003013;GO:0006351//transcription, DNA-dependent;GO:0006915//apoptotic process;GO:0007243//intracellular protein kinase cascade;GO:0008284//positive regulation of cell proliferation;GO:0012502//induction of programmed cell death;GO:0…	gi|6274552|ref|NP_009330.1|/0/1
375790	NM_198576	271.7	298.44	259.32	311.87	187.65	214.86	187.85	207.24	agrin	K06788;K06491;K06778;K06254	GO:0005604//basement membrane;GO:0044464//cell part	GO:0005198//structural molecule activity;GO:0005515//protein binding;GO:0030545	GO:0006357//regulation of transcription from RNA polymerase II promoter;GO:0006935//chemotaxis;GO:0007172//signal complex assembly;GO:0007186//G-protein coupled receptor signaling pathway;GO:0043062//extracellular structure organization;GO:0043112//receptor metabolic process;GO:0045161//neuronal ion channel clustering;GO:0048638//regulation of developmental growth;GO:0048741//skeletal muscle fibe…	gi|460018339|sp|O00468.5|AGRIN_HUMAN/0/1
1029	NM_000077,NM_001195132,NM_058195,NM_058197	271.63	189.01	272.04	194.39	183.05	137.6	171.09	140.07	cyclin-dependent kinase inhibitor 2A	K06621	GO:0008287//protein serine/threonine phosphatase complex;GO:0044444//cytoplasmic part;GO:0044451//nucleoplasm part	GO:0001071//nucleic acid binding transcription factor activity;GO:0003676//nucleic acid binding;GO:0008134//transcription factor binding;GO:0016538//cyclin-dependent protein kinase regulator activity;GO:0019888//protein phosphatase regulator activity;GO:0019900//kinase binding;GO:0030528//transcription regulator activity;GO:0055104	GO:0000079//regulation of cyclin-dependent protein serine/threonine kinase activity;GO:0000086//G2/M transition of mitotic cell cycle;GO:0000209//protein polyubiquitination;GO:0000737//DNA catabolic process, endonucleolytic;GO:0001952//regulation of cell-matrix adhesion;GO:0006357//regulation of transcription from RNA polymerase II promoter;GO:0007050//cell cycle arrest;GO:0007264//small GTPase m…	gi|533728|gb|AAB60645.1|/9.82778e-55/1
27166	NM_001271828,NM_013237	269.84	225.04	266.79	220.33	276.32	248.05	268.81	238.69	PRELI domain containing 1	K07912	GO:0031981//nuclear lumen	-	GO:0002376//immune system process;GO:0032501//multicellular organismal process	gi|7019509|ref|NP_037369.1|/1.78567e-100/1
440926	NR_002315	269.52	276.16	270.32	283.81	328.92	396.86	341.09	352.29	H3 histone, family 3A, pseudogene 4	K11253	GO:0000785//chromatin;GO:0031981//nuclear lumen	GO:0003676//nucleic acid binding	GO:0007126//meiosis;GO:0007417//central nervous system development;GO:0007599//hemostasis;GO:0009719;GO:0034728//nucleosome organization	gi|395754408|ref|XP_002832118.2|/2.10257e-69/1
3320	NM_001017963,NM_005348	268.22	340.72	314.52	338.69	365.37	402.57	364.34	403.35	heat shock protein 90kDa alpha (cytosolic), class A member 1	K04079	GO:0016020//membrane;GO:0048770	GO:0019904//protein domain specific binding;GO:0030234//enzyme regulator activity;GO:0032559;GO:0042802//identical protein binding	GO:0006457//protein folding;GO:0006612//protein targeting to membrane;GO:0006807//nitrogen compound metabolic process;GO:0006935//chemotaxis;GO:0006950//response to stress;GO:0022402//cell cycle process;GO:0023052//signaling;GO:0031328//positive regulation of cellular biosynthetic process;GO:0032768;GO:0051131//chaperone-mediated protein complex assembly	gi|83699649|gb|ABC40730.1|/0/1
7529	NM_003404,NM_139323	267.85	227.72	276.91	226.69	256.83	216.5	262.56	212.79	tyrosine 3-monooxygenase/tryptophan 5-monooxygenase activation protein, beta polypeptide	K16197	GO:0005815//microtubule organizing center;GO:0031981//nuclear lumen;GO:0043234//protein complex;GO:0048770	GO:0003712//transcription cofactor activity;GO:0016597//amino acid binding;GO:0019899//enzyme binding	GO:0000165//MAPK cascade;GO:0006470//protein dephosphorylation;GO:0006886//intracellular protein transport;GO:0006917//induction of apoptosis;GO:0006935//chemotaxis;GO:0007169//transmembrane receptor protein tyrosine kinase signaling pathway;GO:0007264//small GTPase mediated signal transduction;GO:0016070//RNA metabolic process;GO:0032507//maintenance of protein location in cell;GO:0044093;GO:005…	gi|444726223|gb|ELW66762.1|/5.07485e-127/1
4940	NM_006187	264.24	261.69	264.74	265.86	12.87	12.72	12.57	13.11	2'-5'-oligoadenylate synthetase 3, 100kDa	K14216	GO:0042598	GO:0003676//nucleic acid binding;GO:0016772//transferase activity, transferring phosphorus-containing groups;GO:0032559	GO:0002376//immune system process;GO:0019221//cytokine-mediated signaling pathway;GO:0034641//cellular nitrogen compound metabolic process	gi|45007007|ref|NP_006178.2|/0/1
10728	NM_006601	264.2	326.19	272.74	334.35	310.96	351.88	303.16	362.69	prostaglandin E synthase 3 (cytosolic)	K15730	GO:0030529//ribonucleoprotein complex;GO:0044427//chromosomal part;GO:0044444//cytoplasmic part	GO:0003964//RNA-directed DNA polymerase activity;GO:0005515//protein binding;GO:0016860//intramolecular oxidoreductase activity	GO:0005977//glycogen metabolic process;GO:0006259//DNA metabolic process;GO:0006693//prostaglandin metabolic process;GO:0008544//epidermis development;GO:0009058//biosynthetic process;GO:0031958;GO:0042026//protein refolding	gi|148692593|gb|EDL24540.1|/1.822e-106/1
7388	NM_006004	264.09	367.14	268.47	363.1	321.03	407.13	308.69	426.12	ubiquinol-cytochrome c reductase hinge protein	K00416	GO:0005746//mitochondrial respiratory chain	GO:0005515//protein binding;GO:0015078//hydrogen ion transmembrane transporter activity	GO:0022904//respiratory electron transport chain;GO:0051234//establishment of localization;GO:0051259//protein oligomerization	gi|109102268|ref|XP_001085565.1|/1.22428e-46/1
10933	NM_001265603,NM_001265604,NM_001265605,NM_006791,NM_206839	262.42	260.01	265.27	262.57	282.16	278.91	278.33	297.63	mortality factor 4 like 1	K11339	GO:0043189//H4/H2A histone acetyltransferase complex;GO:0070822//Sin3-type complex	GO:0005515//protein binding	GO:0000725//recombinational repair;GO:0006476//protein deacetylation;GO:0016573//histone acetylation;GO:0050789//regulation of biological process	gi|5803102|ref|NP_006782.1|/8.92308e-158/1
6888	NM_006755	261	246.78	252.88	242.07	305.03	297.95	280.38	297.77	transaldolase 1	K00616	GO:0042598;GO:0044444//cytoplasmic part	GO:0005529;GO:0016744	GO:0005997//xylulose metabolic process;GO:0006000//fructose metabolic process;GO:0006098//pentose-phosphate shunt;GO:0015980//energy derivation by oxidation of organic compounds	gi|5803187|ref|NP_006746.1|/0/1
3934	NM_005564	259.85	238.5	272.33	248.06	145.98	120.15	146.31	117.32	lipocalin 2	K01830	GO:0044421//extracellular region part;GO:0044444//cytoplasmic part	GO:0019899//enzyme binding;GO:0042802//identical protein binding;GO:0046914//transition metal ion binding	GO:0006915//apoptotic process;GO:0006952//defense response;GO:0010467//gene expression;GO:0015688//iron chelate transport;GO:0030030//cell projection organization;GO:0031667//response to nutrient levels;GO:0032496//response to lipopolysaccharide;GO:0034612//response to tumor necrosis factor;GO:0034614//cellular response to reactive oxygen species;GO:0051260//protein homooligomerization;GO:0051789…	gi|119608154|gb|EAW87748.1|/1.90293e-106/1
8079	NM_005439,NR_026581	258.11	174.04	236.29	180.58	193.53	141.37	179.68	141.94	myeloid leukemia factor 2	K15622	GO:0043231//intracellular membrane-bounded organelle	GO:0005488//binding	GO:0006950//response to stress	gi|355785833|gb|EHH66016.1|/1.89555e-115/1
521	NM_007100,NR_033743	256.57	177.78	230.31	203.74	239.25	216.89	271.84	230.22	ATP synthase, H+ transporting, mitochondrial Fo complex, subunit E	K02129	GO:0005753//mitochondrial proton-transporting ATP synthase complex;GO:0033177//proton-transporting two-sector ATPase complex, proton-transporting domain	GO:0017111//nucleoside-triphosphatase activity;GO:0022857//transmembrane transporter activity	GO:0006754//ATP biosynthetic process;GO:0006818//hydrogen transport;GO:0006839//mitochondrial transport;GO:0009207;GO:0022900//electron transport chain	gi|6005717|ref|NP_009031.1|/3.9225e-21/1
6157	NM_000990	255.65	221.79	242.36	229.1	295.66	293.4	291.03	283.81	ribosomal protein L27a	K02900	GO:0015934//large ribosomal subunit	GO:0003676//nucleic acid binding;GO:0005198//structural molecule activity	GO:0006412//translation;GO:0019080;GO:0031016//pancreas development	gi|4506625|ref|NP_000981.1|/2.30645e-68/1
805	NM_001743	255.12	338.65	276.86	329.95	254.15	307.78	260.78	316.75	calmodulin 2 (phosphorylase kinase, delta)	K02183	GO:0005815//microtubule organizing center;GO:0005819//spindle;GO:0008287//protein serine/threonine phosphatase complex;GO:0016020//membrane;GO:0031674//I band;GO:0031981//nuclear lumen;GO:0042598	GO:0008092//cytoskeletal protein binding;GO:0016247//channel regulator activity;GO:0016772//transferase activity, transferring phosphorus-containing groups;GO:0016791//phosphatase activity;GO:0019900//kinase binding;GO:0046872//metal ion binding;GO:0047485//protein N-terminus binding	GO:0000910//cytokinesis;GO:0001775//cell activation;GO:0003012//muscle system process;GO:0005977//glycogen metabolic process;GO:0006605//protein targeting;GO:0006796//phosphate-containing compound metabolic process;GO:0006807//nitrogen compound metabolic process;GO:0006887//exocytosis;GO:0007169//transmembrane receptor protein tyrosine kinase signaling pathway;GO:0007267//cell-cell signaling;GO:0…	gi|444525736|gb|ELV14138.1|/1.39677e-84/1
7086	NM_001064,NM_001135055,NM_001258028,NR_047580	253.41	216.25	228.29	224.16	347.64	308.63	351.52	302.98	transketolase	K00615	GO:0044444//cytoplasmic part	GO:0016744;GO:0043169//cation binding	GO:0005997//xylulose metabolic process;GO:0006007//glucose catabolic process;GO:0015980//energy derivation by oxidation of organic compounds;GO:0050789//regulation of biological process	gi|4507521|ref|NP_001055.1|/0/1
3688	NM_002211,NM_033668,NM_133376	252.11	249.06	244.85	236.9	183.38	180.76	182.18	179.05	integrin, beta 1 (fibronectin receptor, beta polypeptide, antigen CD29 includes MDF2, MSK12)	K06756;K06550;K06578;K05689;K06735;K06581;K03161;K16493;K16338;K05719;K06527;K06257	GO:0001726//ruffle;GO:0005624//membrane fraction;GO:0005887//integral to plasma membrane;GO:0005924//cell-substrate adherens junction;GO:0032155;GO:0045202//synapse;GO:0048770	GO:0004871//signal transducer activity;GO:0005102//receptor binding;GO:0046983//protein dimerization activity	GO:0002682//regulation of immune system process;GO:0006915//apoptotic process;GO:0006935//chemotaxis;GO:0006952//defense response;GO:0007166//cell surface receptor signaling pathway;GO:0007276//gamete generation;GO:0007599//hemostasis;GO:0008283//cell proliferation;GO:0016337//cell-cell adhesion;GO:0022402//cell cycle process;GO:0030030//cell projection organization;GO:0030098//lymphocyte differe…	gi|31873316|emb|CAD97649.1|/0/1
1382	NM_001199723,NM_001878	251.85	192	235.41	206.07	558.65	447.97	527.82	438.42	cellular retinoic acid binding protein 2	K17289	GO:0031981//nuclear lumen	GO:0005501//retinoid binding	GO:0001523//retinoid metabolic process;GO:0006351//transcription, DNA-dependent;GO:0009888//tissue development;GO:0023052//signaling;GO:0030326//embryonic limb morphogenesis;GO:0051234//establishment of localization	gi|440903652|gb|ELR54289.1|/2.9279e-74/1
11047	NM_007002,NM_175573	250.81	203.94	235.76	215.08	233.11	211.56	226.05	198.51	adhesion regulating molecule 1	-	GO:0005626//insoluble fraction;GO:0016021//integral to membrane;GO:0043231//intracellular membrane-bounded organelle;GO:0043234//protein complex	GO:0019899//enzyme binding;GO:0032403//protein complex binding;GO:0061135	GO:0006354//DNA-dependent transcription, elongation;GO:0010952//positive regulation of peptidase activity;GO:0043623//cellular protein complex assembly	gi|296863308|pdb|2KR0|A/1.27551e-78/1
5879	NM_006908,NM_018890	250.38	203.7	237.37	205.28	250.31	209.27	256.18	204.71	ras-related C3 botulinum toxin substrate 1 (rho family, small GTP binding protein Rac1)	K04392	GO:0005626//insoluble fraction;GO:0005884//actin filament;GO:0012505//endomembrane system;GO:0016020//membrane;GO:0019898//extrinsic to membrane;GO:0030427//site of polarized growth;GO:0031252//cell leading edge;GO:0044297//cell body;GO:0048770	GO:0005083//small GTPase regulator activity;GO:0017111//nucleoside-triphosphatase activity;GO:0019899//enzyme binding;GO:0019900//kinase binding;GO:0032561//guanyl ribonucleotide binding	GO:0000768//syncytium formation by plasma membrane fusion;GO:0000904//cell morphogenesis involved in differentiation;GO:0001818//negative regulation of cytokine production;GO:0001894//tissue homeostasis;GO:0006275//regulation of DNA replication;GO:0006917//induction of apoptosis;GO:0006935//chemotaxis;GO:0006970//response to osmotic stress;GO:0007169//transmembrane receptor protein tyrosine kinas…	gi|42543638|pdb|1RYF|A/3.31504e-107/1
7114	NM_021109	249.39	309.33	242.01	317.05	419.17	623.63	471.33	601.49	thymosin beta 4, X-linked	K05764	GO:0031091//platelet alpha granule;GO:0043232	GO:0008092//cytoskeletal protein binding	GO:0001775//cell activation;GO:0007599//hemostasis;GO:0016477//cell migration;GO:0030837//negative regulation of actin filament polymerization	gi|112180627|gb|AAH70248.1|/1.40124e-30/1
2783	NM_005273	248.67	229.03	257.77	230.53	225.58	224.87	238.3	217.28	guanine nucleotide binding protein (G protein), beta polypeptide 2	K04537	GO:0031234//extrinsic to internal side of plasma membrane;GO:0032991//macromolecular complex;GO:0044444//cytoplasmic part	GO:0005488//binding;GO:0016247//channel regulator activity;GO:0017111//nucleoside-triphosphatase activity;GO:0060089	GO:0007186//G-protein coupled receptor signaling pathway;GO:0007267//cell-cell signaling;GO:0007606//sensory perception of chemical stimulus;GO:0009207;GO:0015980//energy derivation by oxidation of organic compounds;GO:0033762//response to glucagon stimulus	gi|403285851|ref|XP_003934224.1|/0/1
396	NM_001185077,NM_001185078,NM_004309	248.66	150.67	238.46	166.44	297.46	207.93	278.24	188.72	Rho GDP dissociation inhibitor (GDI) alpha	K12462	GO:0043232;GO:0044444//cytoplasmic part;GO:0044459//plasma membrane part	GO:0005092//GDP-dissociation inhibitor activity;GO:0005515//protein binding;GO:0008047//enzyme activator activity	GO:0007155//cell adhesion;GO:0007169//transmembrane receptor protein tyrosine kinase signaling pathway;GO:0007265//Ras protein signal transduction;GO:0008104//protein localization;GO:0009966//regulation of signal transduction;GO:0010769//regulation of cell morphogenesis involved in differentiation;GO:0031345//negative regulation of cell projection organization;GO:0031346//positive regulation of c…	gi|4757768|ref|NP_004300.1|/7.80296e-113/1
9555	NM_001040158,NM_004893,NM_138609,NM_138610	248.39	183.86	231.38	184.16	253.24	197.73	251.49	204.75	H2A histone family, member Y	K11251	GO:0000228//nuclear chromosome;GO:0000785//chromatin;GO:0005815//microtubule organizing center	GO:0003676//nucleic acid binding	GO:0034728//nucleosome organization;GO:0040029//regulation of gene expression, epigenetic	gi|4758496|ref|NP_004884.1|/3.88854e-172/1
5223	NM_002629	247.76	305.6	235.5	315.77	200.67	265.73	237.92	268.75	phosphoglycerate mutase 1 (brain)	K01834	GO:0043231//intracellular membrane-bounded organelle;GO:0044444//cytoplasmic part	GO:0016868//intramolecular transferase activity, phosphotransferases;GO:0019900//kinase binding;GO:0034416//bisphosphoglycerate phosphatase activity	GO:0006096//glycolysis;GO:0006140;GO:0006796//phosphate-containing compound metabolic process	gi|403259801|ref|XP_003922386.1|/2.5803e-143/1
389	NM_001042678,NM_001042679,NM_175744	247.73	201.14	234.17	199.56	182.1	155.86	187.06	149.33	ras homolog family member C	K07857	GO:0005626//insoluble fraction;GO:0031090//organelle membrane;GO:0043005//neuron projection;GO:0043231//intracellular membrane-bounded organelle;GO:0044444//cytoplasmic part	GO:0005515//protein binding;GO:0017111//nucleoside-triphosphatase activity;GO:0032561//guanyl ribonucleotide binding;GO:0060089	GO:0001101//response to acid;GO:0006412//translation;GO:0006935//chemotaxis;GO:0006950//response to stress;GO:0007041//lysosomal transport;GO:0007249//I-kappaB kinase/NF-kappaB cascade;GO:0009207;GO:0009746;GO:0009966//regulation of signal transduction;GO:0010952//positive regulation of peptidase activity;GO:0010975//regulation of neuron projection development;GO:0016049//cell growth;GO:0016477//…	gi|397478839|ref|XP_003810743.1|/6.89799e-124/1
6185	NM_001135771,NM_002951	247.49	280.45	240.1	276.3	242.53	255.55	238.2	253.81	ribophorin II	K12667	GO:0005789//endoplasmic reticulum membrane;GO:0031224//intrinsic to membrane	GO:0004576//oligosaccharyl transferase activity;GO:0005488//binding	GO:0006487//protein N-linked glycosylation	gi|35493916|ref|NP_002942.2|/0/1
3276	NM_001207042,NM_001536,NM_198318,NR_033397	247.01	242.34	231.66	238.74	330.4	352.39	347.55	326.24	protein arginine methyltransferase 1	K11434;K11439	GO:0032991//macromolecular complex;GO:0043231//intracellular membrane-bounded organelle;GO:0044444//cytoplasmic part	GO:0005488//binding;GO:0008469//histone-arginine N-methyltransferase activity;GO:0043021//ribonucleoprotein complex binding	GO:0007165//signal transduction;GO:0030030//cell projection organization;GO:0034969//histone arginine methylation;GO:0035247//peptidyl-arginine omega-N-methylation;GO:0043009//chordate embryonic development	gi|333360913|ref|NP_001193971.1|/4.57099e-156/1
6513	NM_006516	246.38	269.26	241.39	280.54	103.01	110.48	105.27	104.43	solute carrier family 2 (facilitated glucose transporter), member 1	K07299	GO:0005626//insoluble fraction;GO:0016021//integral to membrane;GO:0030054//cell junction;GO:0045120//pronucleus;GO:0048770	GO:0005355//glucose transmembrane transporter activity;GO:0005402//cation:sugar symporter activity;GO:0019899//enzyme binding;GO:0051183//vitamin transporter activity	GO:0006766//vitamin metabolic process;GO:0009267//cellular response to starvation;GO:0015758//glucose transport;GO:0015980//energy derivation by oxidation of organic compounds;GO:0030073//insulin secretion;GO:0044238//primary metabolic process;GO:0051180//vitamin transport	gi|166795299|ref|NP_006507.2|/0/1
51504	NM_016404	243.18	242.79	210.65	256.45	266.69	262.76	274.02	264.7	tRNA methyltransferase 11-2 homolog (S. cerevisiae)	K15448	GO:0032991//macromolecular complex	GO:0005488//binding;GO:0008168//methyltransferase activity	GO:0006479//protein methylation	gi|332250132|ref|XP_003274207.1|/1.20377e-67/1
23406	NM_021149	242.84	226.32	222.68	231.28	221.51	215.77	201.59	205.81	coactosin-like 1 (Dictyostelium)	-	GO:0043232	GO:0008092//cytoskeletal protein binding	GO:0006952//defense response	gi|60593722|pdb|1VFQ|A/4.16726e-75/1
8878	NM_001142298,NM_001142299,NM_003900	242.09	280.96	231.48	286.41	113.61	135.95	122.06	135.05	sequestosome 1	K14381	GO:0005768//endosome;GO:0031981//nuclear lumen	GO:0000989//transcription factor binding transcription factor activity;GO:0005102//receptor binding;GO:0019901//protein kinase binding;GO:0019904//protein domain specific binding;GO:0031593//polyubiquitin binding;GO:0032182//small conjugating protein binding;GO:0042802//identical protein binding;GO:0046914//transition metal ion binding	GO:0001932//regulation of protein phosphorylation;GO:0006357//regulation of transcription from RNA polymerase II promoter;GO:0006914//autophagy;GO:0006917//induction of apoptosis;GO:0007169//transmembrane receptor protein tyrosine kinase signaling pathway;GO:0007249//I-kappaB kinase/NF-kappaB cascade;GO:0016192//vesicle-mediated transport;GO:0019941//modification-dependent protein catabolic proce…	gi|4505571|ref|NP_003891.1|/0/1
10971	NM_006826	241.54	221.29	244	208.51	259.68	233.23	266.32	232.09	tyrosine 3-monooxygenase/tryptophan 5-monooxygenase activation protein, theta polypeptide	K16197	GO:0000267//cell fraction;GO:0005815//microtubule organizing center;GO:0031981//nuclear lumen;GO:0032991//macromolecular complex	GO:0005515//protein binding;GO:0016491//oxidoreductase activity	GO:0006355//regulation of transcription, DNA-dependent;GO:0006886//intracellular protein transport;GO:0035556//intracellular signal transduction	gi|71042776|pdb|2BTP|A/4.08023e-125/1
3094	NM_005340,NR_024610,NR_024611,NR_073488	241.12	243.85	221.21	254.01	219.36	252.5	247.48	263.55	histidine triad nucleotide binding protein 1	K02503	GO:0043231//intracellular membrane-bounded organelle;GO:0043232	GO:0003824//catalytic activity;GO:0016772//transferase activity, transferring phosphorus-containing groups;GO:0019901//protein kinase binding;GO:0042802//identical protein binding	GO:0006796//phosphate-containing compound metabolic process;GO:0023052//signaling	gi|397499803|ref|XP_003820627.1|/9.29598e-64/1
6138	NM_001253379,NM_001253380,NM_001253382,NM_001253383,NM_001253384,NM_002948	240.5	219.95	237.51	219.83	291.9	280.05	311.91	271.34	ribosomal protein L15	K02877	GO:0030529//ribonucleoprotein complex;GO:0044444//cytoplasmic part	GO:0003676//nucleic acid binding;GO:0005198//structural molecule activity	GO:0006412//translation;GO:0019080;GO:0031016//pancreas development	gi|358356407|ref|NP_001240313.1|/1.60973e-63/1
4726	NM_004553	239.32	178.66	197.65	176.37	254.17	217.14	268.56	210.86	NADH dehydrogenase (ubiquinone) Fe-S protein 6, 13kDa (NADH-coenzyme Q reductase)	K03939	GO:0005746//mitochondrial respiratory chain	GO:0050136//NADH dehydrogenase (quinone) activity	GO:0022904//respiratory electron transport chain;GO:0051234//establishment of localization	gi|4758792|ref|NP_004544.1|/1.11563e-68/1
1350	NM_001867	238.36	377.95	238.64	343.01	258.47	360.82	239.16	380.16	cytochrome c oxidase subunit VIIc	K02272	GO:0019866//organelle inner membrane;GO:0031224//intrinsic to membrane;GO:0043231//intracellular membrane-bounded organelle	GO:0015002//heme-copper terminal oxidase activity	GO:0022900//electron transport chain	gi|4502993|ref|NP_001858.1|/1.33255e-29/1
1936	NM_001130053,NM_001130055,NM_001130056,NM_001130057,NM_001195203,NM_001960,NM_032378	237.38	220.47	221.71	218.23	283.54	269.72	312.88	256.65	eukaryotic translation elongation factor 1 delta (guanine nucleotide exchange protein)	K15410	GO:0043234//protein complex;GO:0044444//cytoplasmic part	GO:0008135//translation factor activity, nucleic acid binding;GO:0060089	GO:0006412//translation;GO:0007249//I-kappaB kinase/NF-kappaB cascade	gi|304555588|ref|NP_001182132.1|/4.45005e-122/1
10574	NM_001009570,NM_001166284,NM_001166285,NM_006429,NR_029402,NR_029403	237.05	243.35	245.32	240.39	278.15	264.25	269.68	256.45	chaperonin containing TCP1, subunit 7 (eta)	K09499	GO:0043231//intracellular membrane-bounded organelle;GO:0043234//protein complex;GO:0044444//cytoplasmic part	GO:0005515//protein binding;GO:0032559	GO:0006458//'de novo' protein folding;GO:0051084//'de novo' posttranslational protein folding	gi|426335966|ref|XP_004029475.1|/0/1
3106	NM_005514	237.05	305.46	246.79	316.2	11.22	14.31	11.34	16.81	major histocompatibility complex, class I, B	K06751;K06459;K06458	GO:0005626//insoluble fraction;GO:0016021//integral to membrane;GO:0042611	GO:0004888//transmembrane signaling receptor activity;GO:0005488//binding	GO:0002682//regulation of immune system process;GO:0006950//response to stress;GO:0019221//cytokine-mediated signaling pathway;GO:0048002//antigen processing and presentation of peptide antigen;GO:0051704	gi|458664|gb|AAA87398.1|/2.15273e-178/1
6164	NM_000995,NM_033625	233.39	326.55	213.01	331.27	263.92	403.4	294.31	421.66	ribosomal protein L34	K02915	GO:0015934//large ribosomal subunit;GO:0043231//intracellular membrane-bounded organelle	GO:0003676//nucleic acid binding;GO:0005198//structural molecule activity	GO:0006412//translation;GO:0019080;GO:0031016//pancreas development	gi|440905687|gb|ELR56038.1|/1.63377e-52/1
3646	NM_001568	231.72	238.15	238.47	226.46	296.78	290.54	300.73	317.36	eukaryotic translation initiation factor 3, subunit E	K03250	GO:0016604//nuclear body;GO:0043234//protein complex;GO:0044427//chromosomal part;GO:0044444//cytoplasmic part	GO:0005515//protein binding;GO:0008135//translation factor activity, nucleic acid binding	GO:0000956//nuclear-transcribed mRNA catabolic process;GO:0006446//regulation of translational initiation	gi|402878942|ref|XP_003903117.1|/0/1
51371	NM_015932	231.16	324.45	257.66	301.11	197.62	251.46	206.01	261.23	proteasome maturation protein	K11599	GO:0031981//nuclear lumen;GO:0042598;GO:0043234//protein complex;GO:0044444//cytoplasmic part	GO:0015075//ion transmembrane transporter activity	GO:0043623//cellular protein complex assembly	gi|10834776|gb|AAG23819.1|AF275807_1/3.79175e-72/1
125144	NR_027158,NR_027159,NR_027160,NR_027161,NR_027162,NR_027163,NR_027164,NR_027165,NR_027166,NR_027167,NR_027168,NR_027169,NR_027170,NR_027171,NR_027172,NR_027173,NR_027174,NR_027175,NR_027176,NR_027177,NR_027178,NR_027179,NR_027667,NR_045021,NR_045022,NR_045023,NR_045024,NR_045025,NR_045026,NR_045027,NR_045028,NR_045029	230.87	269.55	222.7	294.95	259.13	299.25	288.04	319.79	C17orf76 antisense RNA 1	-	GO:0043231//intracellular membrane-bounded organelle	-	-	gi|31874773|emb|CAD98086.1|/8.68379e-31/1
3191	NM_001005335,NM_001533	230.75	210.75	229	217.1	295.12	270.92	304.31	268.45	heterogeneous nuclear ribonucleoprotein L	K13159	GO:0030529//ribonucleoprotein complex;GO:0031981//nuclear lumen	GO:0043565//sequence-specific DNA binding	GO:0000377	gi|426388622|ref|XP_004060732.1|/0/1
8531	NM_001145426,NM_003651	230.65	160.27	248.77	154.45	185.75	125.48	171.87	123.61	Y box binding protein 3	K06099	GO:0005911//cell-cell junction;GO:0030529//ribonucleoprotein complex;GO:0043231//intracellular membrane-bounded organelle;GO:0044424//intracellular part	GO:0001071//nucleic acid binding transcription factor activity;GO:0003712//transcription cofactor activity;GO:0003729//mRNA binding;GO:0030528//transcription regulator activity;GO:0043566//structure-specific DNA binding	GO:0006355//regulation of transcription, DNA-dependent;GO:0006357//regulation of transcription from RNA polymerase II promoter;GO:0006915//apoptotic process;GO:0006950//response to stress;GO:0008406//gonad development;GO:0019953//sexual reproduction;GO:0022414//reproductive process;GO:0043009//chordate embryonic development;GO:0045843//negative regulation of striated muscle tissue development;GO:…	gi|426371672|ref|XP_004052766.1|/9.07387e-88/1
5834	NM_002862	229.97	257.14	228.44	266.6	168.88	190.41	175.23	195.85	phosphorylase, glycogen; brain	K00688	GO:0000267//cell fraction;GO:0043005//neuron projection;GO:0044424//intracellular part	GO:0004645//phosphorylase activity;GO:0030246//carbohydrate binding;GO:0042802//identical protein binding;GO:0048037//cofactor binding	GO:0005977//glycogen metabolic process;GO:0019318//hexose metabolic process	gi|21361370|ref|NP_002853.2|/0/1
2879	NM_001039847,NM_001039848,NM_002085	229.34	179.4	212.42	184.97	289.66	247.84	273.25	229.49	glutathione peroxidase 4	K05361	GO:0000267//cell fraction;GO:0012505//endomembrane system;GO:0019866//organelle inner membrane;GO:0043231//intracellular membrane-bounded organelle;GO:0044444//cytoplasmic part	GO:0004601//peroxidase activity;GO:0016705//oxidoreductase activity, acting on paired donors, with incorporation or reduction of molecular oxygen;GO:0042277//peptide binding	GO:0006790//sulfur compound metabolic process;GO:0019637//organophosphate metabolic process;GO:0031347//regulation of defense response;GO:0032502//developmental process;GO:0042743//hydrogen peroxide metabolic process;GO:0043627//response to estrogen stimulus;GO:0048232//male gamete generation;GO:0051276//chromosome organization	gi|90903238|ref|NP_001034936.1|/7.71299e-121/1
6510	NM_001145144,NM_001145145,NM_005628	228.89	235.99	236.85	243.64	244.69	266.68	268.71	265.63	solute carrier family 1 (neutral amino acid transporter), member 5	K05616	GO:0005626//insoluble fraction;GO:0016021//integral to membrane;GO:0048770	GO:0004871//signal transducer activity;GO:0005310//dicarboxylic acid transmembrane transporter activity;GO:0005488//binding;GO:0015171//amino acid transmembrane transporter activity;GO:0015291//secondary active transmembrane transporter activity	GO:0006807//nitrogen compound metabolic process;GO:0006865//amino acid transport	gi|62089056|dbj|BAD92975.1|/0/1
6418	NM_001122821,NM_001248000,NM_001248001,NM_003011	228.71	253.58	232.92	248.45	274.42	300.32	272.29	296.15	SET nuclear oncogene	K11290	GO:0031981//nuclear lumen;GO:0032991//macromolecular complex;GO:0044444//cytoplasmic part	GO:0005515//protein binding;GO:0019212//phosphatase inhibitor activity;GO:0019888//protein phosphatase regulator activity;GO:0030528//transcription regulator activity	GO:0006259//DNA metabolic process;GO:0016070//RNA metabolic process;GO:0016573//histone acetylation;GO:0034728//nucleosome organization;GO:0043066//negative regulation of apoptotic process;GO:0051169//nuclear transport	gi|466007002|ref|XP_004269421.1|/2.78192e-127/1
7879	NM_004637	227.7	166.76	202.87	166.03	198.42	155.07	194.27	155.25	RAB7A, member RAS oncogene family	K07897	GO:0000323//lytic vacuole;GO:0005768//endosome;GO:0030139//endocytic vesicle;GO:0030141//secretory granule;GO:0048770	GO:0017048//Rho GTPase binding;GO:0017111//nucleoside-triphosphatase activity;GO:0032561//guanyl ribonucleotide binding	GO:0001894//tissue homeostasis;GO:0007041//lysosomal transport;GO:0009207;GO:0015031//protein transport;GO:0016192//vesicle-mediated transport;GO:0035556//intracellular signal transduction;GO:0051605	gi|402887163|ref|XP_003906974.1|/7.56919e-120/1
4725	NM_001184979,NM_004552	227.6	174.84	186.99	179.2	269.98	223.73	226.05	227.81	NADH dehydrogenase (ubiquinone) Fe-S protein 5, 15kDa (NADH-coenzyme Q reductase)	K03938	GO:0005746//mitochondrial respiratory chain	GO:0050136//NADH dehydrogenase (quinone) activity	GO:0010257;GO:0022904//respiratory electron transport chain;GO:0051234//establishment of localization	gi|4758790|ref|NP_004543.1|/1.85058e-59/1
2547	NM_001469	227.2	233.93	218.29	232.59	259.63	263.92	273.98	259.34	X-ray repair complementing defective repair in Chinese hamster cells 6	K10884	GO:0000782//telomere cap complex;GO:0005626//insoluble fraction;GO:0031981//nuclear lumen;GO:0043234//protein complex	GO:0003678//DNA helicase activity;GO:0003690//double-stranded DNA binding;GO:0005515//protein binding;GO:0016835//carbon-oxygen lyase activity;GO:0030528//transcription regulator activity;GO:0032559;GO:0043565//sequence-specific DNA binding	GO:0000726;GO:0006310//DNA recombination;GO:0010551;GO:0019058//viral infectious cycle	gi|4503841|ref|NP_001460.1|/0/1
4071	NM_014220	225.6	207.49	222.87	205.14	154.93	148.63	150.59	147.19	transmembrane 4 L six family member 1	-	GO:0016021//integral to membrane	-	-	gi|355559955|gb|EHH16683.1|/4.49879e-125/1
5036	NM_006191	224.34	142.92	220.8	136.32	273.86	183.68	280.84	178.03	proliferation-associated 2G4, 38kDa	K14813;K05084;K01265	GO:0031981//nuclear lumen;GO:0032991//macromolecular complex	GO:0001071//nucleic acid binding transcription factor activity;GO:0003676//nucleic acid binding;GO:0019899//enzyme binding	GO:0006355//regulation of transcription, DNA-dependent;GO:0006412//translation;GO:0022402//cell cycle process;GO:0042254//ribosome biogenesis	gi|440899459|gb|ELR50756.1|/0/1
1522	NM_001336	224.21	256.17	235.09	259.91	218.61	260.91	238.84	255.28	cathepsin Z	K08568	GO:0000323//lytic vacuole;GO:0044421//extracellular region part	GO:0004175//endopeptidase activity	GO:0019538//protein metabolic process	gi|22538442|ref|NP_001327.2|/6.77948e-174/1
6749	NM_003146	224.16	208.75	214.32	204.59	276.97	253.22	265.14	241.04	structure specific recognition protein 1	K09272	GO:0031981//nuclear lumen;GO:0043232	GO:0003676//nucleic acid binding	GO:0006259//DNA metabolic process;GO:0006354//DNA-dependent transcription, elongation;GO:0045935	gi|403254821|ref|XP_003920153.1|/0/1
3927	NM_001271608,NM_006148,NR_073384	222.98	194.98	218.57	199.38	234.86	211.58	234.37	208.35	LIM and SH3 protein 1	K18267	GO:0005924//cell-substrate adherens junction;GO:0015629//actin cytoskeleton;GO:0044444//cytoplasmic part	GO:0003779//actin binding;GO:0022891//substrate-specific transmembrane transporter activity;GO:0030674//protein binding, bridging;GO:0046872//metal ion binding;GO:0046914//transition metal ion binding	GO:0006811//ion transport	gi|5453710|ref|NP_006139.1|/2.4514e-66/1
1981	NM_001194946,NM_001194947,NM_004953,NM_182917,NM_198241,NM_198242,NM_198244	222.17	169.85	215.31	174.16	204.2	160.08	198.91	151.81	eukaryotic translation initiation factor 4 gamma, 1	K03260	GO:0043234//protein complex;GO:0044444//cytoplasmic part	GO:0008135//translation factor activity, nucleic acid binding	GO:0000288//nuclear-transcribed mRNA catabolic process, deadenylation-dependent decay;GO:0006413//translational initiation;GO:0007169//transmembrane receptor protein tyrosine kinase signaling pathway	gi|68533081|dbj|BAE06095.1|/0/1
6628	NM_003091,NM_198216	221.88	258.15	234.42	283.2	261.35	325.94	288.59	320.93	small nuclear ribonucleoprotein polypeptides B and B1	K11086	GO:0005681//spliceosomal complex;GO:0030532//small nuclear ribonucleoprotein complex;GO:0031981//nuclear lumen;GO:0044444//cytoplasmic part	GO:0005515//protein binding	GO:0000398//mRNA splicing, via spliceosome;GO:0006353//DNA-dependent transcription, termination	gi|5870130|gb|AAD54489.1|/6.6676e-104/1
6184	NM_002950	220.87	196.37	221.25	194.33	209.02	189.72	225.03	182.22	ribophorin I	K12666	GO:0005789//endoplasmic reticulum membrane;GO:0005792//microsome;GO:0031224//intrinsic to membrane;GO:0048770	GO:0004576//oligosaccharyl transferase activity;GO:0005488//binding	GO:0006487//protein N-linked glycosylation	gi|4506675|ref|NP_002941.1|/0/1
3838	NM_002266	220.37	232.9	208.89	230.51	230.33	243.81	233.44	235.48	karyopherin alpha 2 (RAG cohort 1, importin alpha 1)	K15043	GO:0005635//nuclear envelope;GO:0031981//nuclear lumen	GO:0005048//signal sequence binding;GO:0019899//enzyme binding;GO:0022892	GO:0000279//M phase;GO:0006310//DNA recombination;GO:0006606//protein import into nucleus;GO:0051319;GO:0051704	gi|31419808|gb|AAH53343.1|/0/1
81876	NM_030981	219.93	206.99	215.7	211.65	220.39	211.84	221.68	204.68	RAB1B, member RAS oncogene family	K07875	GO:0043231//intracellular membrane-bounded organelle	GO:0032561//guanyl ribonucleotide binding	GO:0006810//transport;GO:0035556//intracellular signal transduction	gi|410045431|ref|XP_003313192.2|/1.61983e-125/1
7335	NM_001032288,NM_001257393,NM_001257394,NM_001257395,NM_001257396,NM_001257397,NM_001257398,NM_001257399,NM_021988,NM_022442,NM_199144,NR_047553,NR_047554,NR_047555,NR_047556	218.88	139.31	215.8	137.74	192.18	134.62	196.15	132.19	ubiquitin-conjugating enzyme E2 variant 1	K10704	GO:0043231//intracellular membrane-bounded organelle;GO:0043234//protein complex;GO:0044444//cytoplasmic part	GO:0005488//binding;GO:0016879//ligase activity, forming carbon-nitrogen bonds;GO:0030528//transcription regulator activity	GO:0002224//toll-like receptor signaling pathway;GO:0006281//DNA repair;GO:0006301//postreplication repair;GO:0007249//I-kappaB kinase/NF-kappaB cascade;GO:0016567//protein ubiquitination;GO:0048869//cellular developmental process;GO:0050851//antigen receptor-mediated signaling pathway;GO:0051091//positive regulation of sequence-specific DNA binding transcription factor activity	gi|426392111|ref|XP_004062403.1|/6.05062e-99/1
7203	NM_001008800,NM_005998,NR_036564,NR_036565	217.98	241.42	206.59	235.03	244.36	271.47	253.36	272.17	chaperonin containing TCP1, subunit 3 (gamma)	K09495	GO:0016020//membrane;GO:0043232;GO:0043234//protein complex;GO:0044444//cytoplasmic part	GO:0005515//protein binding;GO:0032559	GO:0006458//'de novo' protein folding	gi|63162572|ref|NP_005989.3|/0/1
652	NM_001202,NM_130850,NM_130851	217.26	190.72	212.1	190.61	205.65	187.07	210.94	196.26	bone morphogenetic protein 4	K04662	GO:0031012//extracellular matrix;GO:0031982//vesicle;GO:0044424//intracellular part	GO:0005539//glycosaminoglycan binding;GO:0030528//transcription regulator activity;GO:0042802//identical protein binding;GO:0070696//transmembrane receptor protein serine/threonine kinase binding	GO:0000122//negative regulation of transcription from RNA polymerase II promoter;GO:0001656//metanephros development;GO:0001658//branching involved in ureteric bud morphogenesis;GO:0001709//cell fate determination;GO:0001934//positive regulation of protein phosphorylation;GO:0001935//endothelial cell proliferation;GO:0001944//vasculature development;GO:0002062//chondrocyte differentiation;GO:0002…	gi|397523676|ref|XP_003831847.1|/0/1
301	NM_000700	216.61	266.93	250.47	252.46	277.05	277.36	277.72	282.78	annexin A1	K17091	GO:0005856//cytoskeleton;GO:0042995//cell projection;GO:0043231//intracellular membrane-bounded organelle;GO:0044459//plasma membrane part	GO:0004859//phospholipase inhibitor activity;GO:0005515//protein binding;GO:0005543//phospholipid binding;GO:0046872//metal ion binding	GO:0006464//cellular protein modification process;GO:0006906//vesicle fusion;GO:0006952//defense response;GO:0007165//signal transduction;GO:0008283//cell proliferation;GO:0009913//epidermal cell differentiation;GO:0015909//long-chain fatty acid transport;GO:0030217//T cell differentiation;GO:0043066//negative regulation of apoptotic process	gi|119582950|gb|EAW62546.1|/0/1
10094	NM_005719	215.92	251.76	235.45	259.45	245.68	285.36	248.81	295.2	actin related protein 2/3 complex, subunit 3, 21kDa	-	GO:0015629//actin cytoskeleton;GO:0031252//cell leading edge	GO:0005198//structural molecule activity;GO:0008092//cytoskeletal protein binding	GO:0008064//regulation of actin polymerization or depolymerization	gi|119596081|gb|EAW75675.1|/4.45081e-99/1
4257	NM_001260511,NM_001260512,NM_001267598,NM_020300,NM_145764,NM_145791,NM_145792,NR_048545,NR_048547	214.48	194.69	249.03	212.76	198.79	172.52	185.11	173.15	microsomal glutathione S-transferase 1	K00799	GO:0019866//organelle inner membrane;GO:0031224//intrinsic to membrane;GO:0031966//mitochondrial membrane;GO:0042598;GO:0044439	GO:0005515//protein binding;GO:0016740//transferase activity;GO:0016765//transferase activity, transferring alkyl or aryl (other than methyl) groups;GO:0042802//identical protein binding	GO:0002237//response to molecule of bacterial origin;GO:0003006//developmental process involved in reproduction;GO:0006790//sulfur compound metabolic process;GO:0009719;GO:0010033//response to organic substance;GO:0044237//cellular metabolic process;GO:0051260//protein homooligomerization	gi|119616770|gb|EAW96364.1|/6.67986e-57/1
977	NM_001039490,NM_004357,NM_139029,NM_139030	213.58	314.25	209	323.26	195.71	303.75	204.39	289.87	CD151 molecule (Raph blood group)	K06537	GO:0005626//insoluble fraction;GO:0016021//integral to membrane;GO:0044444//cytoplasmic part	GO:0005488//binding	GO:0007044//cell-substrate junction assembly	gi|426366805|ref|XP_004050436.1|/6.76653e-124/1
334	NM_001142276,NM_001142277,NM_001142278,NM_001243299,NM_001642,NR_024515,NR_024516	212.61	216.61	211.79	213.8	173.02	176.29	178.06	174.34	amyloid beta (A4) precursor-like protein 2	K08117	GO:0031224//intrinsic to membrane;GO:0043231//intracellular membrane-bounded organelle	GO:0003676//nucleic acid binding;GO:0004866//endopeptidase inhibitor activity;GO:0005515//protein binding	GO:0007166//cell surface receptor signaling pathway;GO:0007420//brain development;GO:0007618//mating;GO:0007631//feeding behavior;GO:0010469//regulation of receptor activity;GO:0030003//cellular cation homeostasis;GO:0043062//extracellular structure organization;GO:0050905//neuromuscular process	gi|5702388|gb|AAD47291.1|AF168956_1/0/1
100500820	NR_037428	211.96	86.12	157.78	73.94	213.65	41.69	216.97	110.79	microRNA 3655	-	-	-	-	-
4191	NM_005918	211.33	202.42	198.57	219.04	260.75	255.78	292.49	243.1	malate dehydrogenase 2, NAD (mitochondrial)	K00026	GO:0019866//organelle inner membrane;GO:0031981//nuclear lumen;GO:0044429//mitochondrial part	GO:0005515//protein binding;GO:0016615//malate dehydrogenase activity	GO:0006006//glucose metabolic process;GO:0009060//aerobic respiration;GO:0019674//NAD metabolic process;GO:0043648//dicarboxylic acid metabolic process	gi|49168580|emb|CAG38785.1|/1.3766e-180/1
1434	NM_001256135,NM_001316,NR_045796	211.16	178.77	218.6	172.42	227.87	186.09	219.83	189.7	CSE1 chromosome segregation 1-like (yeast)	K18423	GO:0043231//intracellular membrane-bounded organelle	GO:0005049//nuclear export signal receptor activity;GO:0022892	GO:0012501//programmed cell death;GO:0015031//protein transport	gi|466073481|ref|XP_004282932.1|/0/1
5464	NM_021129	210.59	268.02	225.56	259.38	293.76	335.26	255.27	349.33	pyrophosphatase (inorganic) 1	K01507	GO:0044444//cytoplasmic part	GO:0016462//pyrophosphatase activity;GO:0046872//metal ion binding	GO:0006412//translation;GO:0006796//phosphate-containing compound metabolic process	gi|67970880|dbj|BAE01782.1|/0/1
10155	NM_005762	210.32	230.92	204.24	234.66	269.16	287.25	259.78	279.16	tripartite motif containing 28	K08882	GO:0000790//nuclear chromatin	GO:0001071//nucleic acid binding transcription factor activity;GO:0003677//DNA binding;GO:0003712//transcription cofactor activity;GO:0016301//kinase activity;GO:0019904//protein domain specific binding;GO:0030528//transcription regulator activity;GO:0046914//transition metal ion binding	GO:0000904//cell morphogenesis involved in differentiation;GO:0006357//regulation of transcription from RNA polymerase II promoter;GO:0006468//protein phosphorylation;GO:0032583	gi|5032179|ref|NP_005753.1|/0/1
2539	NM_000402,NM_001042351	209.87	155.58	208.62	163.27	297.31	224.85	298.47	215.84	glucose-6-phosphate dehydrogenase	K00036	GO:0005815//microtubule organizing center;GO:0043227//membrane-bounded organelle;GO:0044459//plasma membrane part	GO:0000166//nucleotide binding;GO:0016616//oxidoreductase activity, acting on the CH-OH group of donors, NAD or NADP as acceptor;GO:0042802//identical protein binding;GO:0048029//monosaccharide binding	GO:0006098//pentose-phosphate shunt;GO:0006790//sulfur compound metabolic process;GO:0006979//response to oxidative stress;GO:0008203//cholesterol metabolic process;GO:0010731//protein glutathionylation;GO:0019302;GO:0032501//multicellular organismal process;GO:0048469//cell maturation	gi|109389365|ref|NP_000393.4|/0/1
2280	NM_000801,NM_001199786,NM_054014	209.61	163.73	218.46	166.13	207.7	165.62	213.65	157.23	FK506 binding protein 1A, 12kDa	K09568;K506	GO:0005789//endoplasmic reticulum membrane;GO:0016529//sarcoplasmic reticulum;GO:0042598;GO:0043005//neuron projection	GO:0004675//transmembrane receptor protein serine/threonine kinase activity;GO:0005160//transforming growth factor beta receptor binding;GO:0005218//intracellular ligand-gated calcium channel activity;GO:0005527//macrolide binding;GO:0016859//cis-trans isomerase activity;GO:0032403//protein complex binding	GO:0001932//regulation of protein phosphorylation;GO:0002682//regulation of immune system process;GO:0003012//muscle system process;GO:0006457//protein folding;GO:0007249//I-kappaB kinase/NF-kappaB cascade;GO:0014074//response to purine-containing compound;GO:0016567//protein ubiquitination;GO:0018193//peptidyl-amino acid modification;GO:0030198//extracellular matrix organization;GO:0032412//regu…	gi|403297419|ref|XP_003939562.1|/4.3836e-73/1
11100	NM_007040,NM_144732	208.95	130.66	205.93	131.2	285.24	191.57	283.1	188.35	heterogeneous nuclear ribonucleoprotein U-like 1	K15047	GO:0030529//ribonucleoprotein complex;GO:0031981//nuclear lumen	GO:0003676//nucleic acid binding;GO:0005515//protein binding	GO:0000377;GO:0051707//response to other organism	gi|20379474|gb|AAH27713.1|/0/1
7458	NM_022170,NM_031992	208.46	220.76	196.66	228.81	225.2	242.55	231.22	243.79	eukaryotic translation initiation factor 4H	K03258	GO:0043234//protein complex;GO:0044444//cytoplasmic part	GO:0008135//translation factor activity, nucleic acid binding	GO:0006413//translational initiation	gi|426356539|ref|XP_004045622.1|/1.30441e-101/1
6275	NM_002961,NM_019554	207.89	341.66	197.45	330.14	573.39	1136.26	676.07	1161	S100 calcium binding protein A4	K17274	GO:0042995//cell projection;GO:0043231//intracellular membrane-bounded organelle;GO:0044444//cytoplasmic part	GO:0005102//receptor binding;GO:0046872//metal ion binding	GO:0000904//cell morphogenesis involved in differentiation;GO:0007249//I-kappaB kinase/NF-kappaB cascade	gi|397492612|ref|XP_003817215.1|/1.6106e-54/1
6146	NM_000983	207.57	221.98	198.79	217	275.27	294.76	247.17	304.3	ribosomal protein L22	K02891	GO:0015934//large ribosomal subunit	GO:0003676//nucleic acid binding;GO:0005198//structural molecule activity;GO:0005539//glycosaminoglycan binding	GO:0006412//translation;GO:0019080;GO:0030217//T cell differentiation;GO:0031016//pancreas development	gi|459683845|ref|NP_001264042.1|/1.17173e-36/1
5685	NM_001102667,NM_001102668,NM_002789	207.04	264.69	208.38	273.61	218.9	272.49	201.16	283.93	proteasome (prosome, macropain) subunit, alpha type, 4	K02728	GO:0005839//proteasome core complex;GO:0043231//intracellular membrane-bounded organelle	GO:0004175//endopeptidase activity;GO:0005515//protein binding	GO:0006520//cellular amino acid metabolic process;GO:0006915//apoptotic process;GO:0007050//cell cycle arrest;GO:0016070//RNA metabolic process;GO:0030330//DNA damage response, signal transduction by p53 class mediator;GO:0043161//proteasomal ubiquitin-dependent protein catabolic process;GO:0051320//S phase;GO:0051439//regulation of ubiquitin-protein ligase activity involved in mitotic cell cycle…	gi|410960409|ref|XP_003986782.1|/3.72279e-90/1
387	NM_001664	206.63	195.09	203.38	188.26	241.04	219.72	232.67	222.97	ras homolog family member A	K04513	GO:0005626//insoluble fraction;GO:0031090//organelle membrane;GO:0043005//neuron projection;GO:0043231//intracellular membrane-bounded organelle;GO:0043232;GO:0044444//cytoplasmic part	GO:0008092//cytoskeletal protein binding;GO:0017111//nucleoside-triphosphatase activity;GO:0032561//guanyl ribonucleotide binding;GO:0060089	GO:0001101//response to acid;GO:0001775//cell activation;GO:0001837//epithelial to mesenchymal transition;GO:0006355//regulation of transcription, DNA-dependent;GO:0006412//translation;GO:0006935//chemotaxis;GO:0006939//smooth muscle contraction;GO:0006950//response to stress;GO:0007041//lysosomal transport;GO:0007169//transmembrane receptor protein tyrosine kinase signaling pathway;GO:0007249//I…	gi|55670766|pdb|1X86|B/3.93788e-108/1
8663	NM_001037808,NM_001199142,NM_001267574,NM_003752	206.41	158.37	192.15	161.74	215.39	176.65	210.5	171.08	eukaryotic translation initiation factor 3, subunit C	K03252	GO:0043234//protein complex;GO:0044444//cytoplasmic part	GO:0008135//translation factor activity, nucleic acid binding	GO:0006412//translation	gi|4503525|ref|NP_003743.1|/0/1
7104	NM_004617	206.19	224.17	232.6	221.52	121.83	124.63	135.89	127.2	transmembrane 4 L six family member 4	-	GO:0031224//intrinsic to membrane	-	GO:0009888//tissue development	gi|4759240|ref|NP_004608.1|/1.1314e-89/1
598	NM_001191,NM_138578	204.3	164.27	193.32	169.66	128.44	109.71	124.31	103.15	BCL2-like 1	K04570	GO:0005635//nuclear envelope;GO:0031224//intrinsic to membrane;GO:0031966//mitochondrial membrane	GO:0004869//cysteine-type endopeptidase inhibitor activity;GO:0019904//protein domain specific binding;GO:0046983//protein dimerization activity	GO:0000302//response to reactive oxygen species;GO:0001836//release of cytochrome c from mitochondria;GO:0006917//induction of apoptosis;GO:0007006//mitochondrial membrane organization;GO:0008283//cell proliferation;GO:0008406//gonad development;GO:0009628//response to abiotic stimulus;GO:0009725//response to hormone stimulus;GO:0010038//response to metal ion;GO:0010332//response to gamma radiati…	gi|392337908|ref|XP_003753389.1|/1.17461e-96/1
1622	NM_001079862,NM_001079863,NM_001178017,NM_001178041,NM_001178042,NM_001178043,NM_020548	204.23	212.75	190.24	202.62	274.49	301.88	284.93	317.29	diazepam binding inhibitor (GABA receptor modulator, acyl-CoA binding protein)	K08762	GO:0043231//intracellular membrane-bounded organelle	GO:0005102//receptor binding;GO:0005504//fatty acid binding	GO:0051234//establishment of localization	gi|332814232|ref|XP_003309263.1|/4.00434e-56/1
140576	NM_080388	203.87	228.26	215	230.81	198.52	227.01	200.27	225.03	S100 calcium binding protein A16	K17274	GO:0031981//nuclear lumen;GO:0044444//cytoplasmic part	GO:0042802//identical protein binding;GO:0046872//metal ion binding	GO:0010038//response to metal ion	gi|426331678|ref|XP_004026805.1|/2.09878e-56/1
3692	NM_001267810,NM_002212,NM_181466,NM_181468,NR_052022,NR_052023,NR_052024	203.19	280.28	195.94	289.25	183.35	252.87	181.48	251.55	eukaryotic translation initiation factor 6	K03264	GO:0005634//nucleus;GO:0005882//intermediate filament;GO:0031981//nuclear lumen	GO:0008135//translation factor activity, nucleic acid binding;GO:0043021//ribonucleoprotein complex binding	GO:0006412//translation;GO:0007166//cell surface receptor signaling pathway;GO:0009987//cellular process;GO:0042255//ribosome assembly	gi|4504771|ref|NP_002203.1|/5.75556e-136/1
11065	NM_007019,NM_181799,NM_181800,NM_181801,NM_181802,NM_181803	202.6	162.97	192.35	175.12	204.98	179.01	200.9	184.92	ubiquitin-conjugating enzyme E2C	K06688	GO:0000152//nuclear ubiquitin ligase complex;GO:0031981//nuclear lumen;GO:0044444//cytoplasmic part	GO:0019787//small conjugating protein ligase activity;GO:0032559	GO:0000209//protein polyubiquitination;GO:0000226//microtubule cytoskeleton organization;GO:0007050//cell cycle arrest;GO:0007096//regulation of exit from mitosis;GO:0010993//regulation of ubiquitin homeostasis;GO:0043161//proteasomal ubiquitin-dependent protein catabolic process;GO:0045841//negative regulation of mitotic metaphase/anaphase transition;GO:0048017//inositol lipid-mediated signaling…	gi|5902146|ref|NP_008950.1|/7.26553e-80/1
8665	NM_003754	202.41	176.56	210.53	184.14	262.84	230.05	262.57	225.68	eukaryotic translation initiation factor 3, subunit F	K03249	GO:0043234//protein complex;GO:0044444//cytoplasmic part	GO:0008135//translation factor activity, nucleic acid binding	GO:0006412//translation	gi|471358172|ref|XP_004369670.1|/2.19216e-151/1
54458	NM_001005354,NM_018457	202.04	175.48	196.76	173.88	219.65	183.08	201.38	179.4	proline rich 13	-	-	-	-	gi|119611703|gb|EAW91297.1|/1.59153e-24/1
10480	NM_006360	201.42	182.93	204.12	177.05	225.37	196.57	221.02	205.38	eukaryotic translation initiation factor 3, subunit M	K15030	GO:0043234//protein complex;GO:0044424//intracellular part	GO:0008135//translation factor activity, nucleic acid binding	GO:0006412//translation	gi|23397429|ref|NP_006351.2|/0/1
8662	NM_001037283,NM_003751	201.16	217.33	197.92	217.33	231.02	254.5	233.3	249.51	eukaryotic translation initiation factor 3, subunit B	K03253	GO:0043234//protein complex;GO:0044444//cytoplasmic part	GO:0005515//protein binding;GO:0008135//translation factor activity, nucleic acid binding	GO:0006413//translational initiation	gi|33239445|ref|NP_003742.2|/0/1
7520	NM_021141	201.01	176	201.95	172.02	237.79	195.73	244.58	194.79	X-ray repair complementing defective repair in Chinese hamster cells 5 (double-strand-break rejoining)	K10885	GO:0000782//telomere cap complex;GO:0031981//nuclear lumen;GO:0043234//protein complex	GO:0003678//DNA helicase activity;GO:0003690//double-stranded DNA binding;GO:0005515//protein binding;GO:0016835//carbon-oxygen lyase activity;GO:0032559;GO:0043565//sequence-specific DNA binding	GO:0000726;GO:0006310//DNA recombination;GO:0006915//apoptotic process;GO:0010720//positive regulation of cell development;GO:0019058//viral infectious cycle;GO:0048863//stem cell differentiation	gi|119590969|gb|EAW70563.1|/0/1
7262	NM_003311	200.55	156.95	203.53	168.2	183.71	156.98	188.8	147.64	pleckstrin homology-like domain, family A, member 2	-	GO:0044424//intracellular part	-	GO:0009653//anatomical structure morphogenesis;GO:0012501//programmed cell death	gi|4507705|ref|NP_003302.1|/1.61055e-59/1
2130	NM_001163285,NM_001163286,NM_001163287,NM_005243,NM_013986	200.47	158	197.37	158.27	204.29	171.18	182.77	158.99	Ewing sarcoma breakpoint region 1	K13209	GO:0016604//nuclear body;GO:0031981//nuclear lumen;GO:0044464//cell part	GO:0005488//binding	-	gi|4885225|ref|NP_005234.1|/1.17852e-84/1
5499	NM_001008709,NM_002708,NM_206873	200.24	165.3	191.46	175.19	235.05	205.43	229.8	200.91	protein phosphatase 1, catalytic subunit, alpha isozyme	K06269	GO:0008287//protein serine/threonine phosphatase complex;GO:0030425//dendrite;GO:0035097//histone methyltransferase complex;GO:0043025//neuronal cell body;GO:0044444//cytoplasmic part	GO:0004721//phosphoprotein phosphatase activity;GO:0019888//protein phosphatase regulator activity;GO:0043169//cation binding	GO:0001763//morphogenesis of a branching structure;GO:0005978//glycogen biosynthetic process;GO:0005980//glycogen catabolic process;GO:0006412//translation;GO:0006464//cellular protein modification process;GO:0006641//triglyceride metabolic process;GO:0007126//meiosis;GO:0019222//regulation of metabolic process;GO:0030323//respiratory tube development	gi|56790945|ref|NP_001008709.1|/0/1
1351	NM_004074	199.4	373.76	220.44	388.51	244.54	447.16	273.8	416.89	cytochrome c oxidase subunit VIIIA (ubiquitous)	K02273	GO:0019866//organelle inner membrane;GO:0031224//intrinsic to membrane;GO:0043231//intracellular membrane-bounded organelle	GO:0015002//heme-copper terminal oxidase activity	GO:0022900//electron transport chain	gi|4758044|ref|NP_004065.1|/1.83755e-32/1
6713	NM_003129	199.03	172.62	188.37	168.61	157.36	139.06	162.01	141.92	squalene epoxidase	K00511	GO:0031090//organelle membrane;GO:0031224//intrinsic to membrane;GO:0042598;GO:0043231//intracellular membrane-bounded organelle	GO:0004497//monooxygenase activity;GO:0050662//coenzyme binding	GO:0006694//steroid biosynthetic process;GO:0008203//cholesterol metabolic process;GO:0042221//response to chemical stimulus;GO:0044237//cellular metabolic process	gi|62865635|ref|NP_003120.2|/0/1
9601	NM_004911	197.48	180.98	206.48	189.48	194.2	180.6	203.59	180.53	protein disulfide isomerase family A, member 4	K09582	GO:0044432//endoplasmic reticulum part;GO:0048770	GO:0005488//binding;GO:0015036//disulfide oxidoreductase activity;GO:0016862//intramolecular oxidoreductase activity, interconverting keto- and enol-groups	GO:0015031//protein transport;GO:0018904;GO:0019725//cellular homeostasis	gi|4758304|ref|NP_004902.1|/0/1
3014	NM_002105	197.42	176.51	203.9	166.64	174	157.86	177.6	152.81	H2A histone family, member X	K11251	GO:0001739//sex chromatin;GO:0043073//germ cell nucleus	GO:0003677//DNA binding;GO:0005515//protein binding	GO:0000725//recombinational repair;GO:0006282//regulation of DNA repair;GO:0007568//aging;GO:0009314//response to radiation;GO:0022403;GO:0034728//nucleosome organization;GO:0048232//male gamete generation	gi|4504253|ref|NP_002096.1|/8.63788e-61/1
3336	NM_002157	197.35	246.47	185.15	248.36	270.1	319.08	186.74	305.43	heat shock 10kDa protein 1 (chaperonin 10)	K04078	GO:0044429//mitochondrial part	GO:0005515//protein binding;GO:0032559	GO:0006915//apoptotic process;GO:0006950//response to stress;GO:0044267//cellular protein metabolic process	gi|390474386|ref|XP_002757717.2|/8.7539e-48/1
826	NM_001003962,NM_001749	196.31	152.93	198.39	162.89	302.06	228.76	274.56	229.04	calpain, small subunit 1	K08583	GO:0016020//membrane;GO:0044424//intracellular part	GO:0004197//cysteine-type endopeptidase activity;GO:0046872//metal ion binding;GO:0046983//protein dimerization activity	GO:0008283//cell proliferation;GO:0019538//protein metabolic process	gi|4502565|ref|NP_001740.1|/1.31247e-121/1
2821	NM_000175,NM_001184722	195.94	179.46	200.41	184.01	247.98	219.03	251.34	216.12	glucose-6-phosphate isomerase	K01810	GO:0005624//membrane fraction;GO:0016020//membrane;GO:0031981//nuclear lumen;GO:0044421//extracellular region part;GO:0044444//cytoplasmic part	GO:0005102//receptor binding;GO:0005529;GO:0016861//intramolecular oxidoreductase activity, interconverting aldoses and ketoses	GO:0006007//glucose catabolic process;GO:0006955//immune response;GO:0007610//behavior;GO:0009438//methylglyoxal metabolic process;GO:0010466//negative regulation of peptidase activity;GO:0043066//negative regulation of apoptotic process;GO:0048646//anatomical structure formation involved in morphogenesis;GO:0050878//regulation of body fluid levels	gi|296080693|ref|NP_001171651.1|/0/1
10095	NM_005720	193.15	220.11	184.13	235.51	169.5	212.76	178.74	206.13	actin related protein 2/3 complex, subunit 1B, 41kDa	K05757	GO:0015629//actin cytoskeleton	GO:0005198//structural molecule activity;GO:0008092//cytoskeletal protein binding	GO:0008064//regulation of actin polymerization or depolymerization	gi|397489482|ref|XP_003815755.1|/0/1
6692	NM_001032367,NM_003710,NM_181642	192.99	175.27	196.8	182.13	141.82	135.33	145.75	136.91	serine peptidase inhibitor, Kunitz type 1	K15619	GO:0005626//insoluble fraction	GO:0004866//endopeptidase inhibitor activity;GO:0005488//binding	-	gi|395746574|ref|XP_002825361.2|/0/1
5217	NM_002628,NM_053024	191.25	188.89	191.57	187.2	134.46	133.75	137.99	138.38	profilin 2	K05759	GO:0005856//cytoskeleton;GO:0033267//axon part	GO:0008092//cytoskeletal protein binding;GO:0035091//phosphatidylinositol binding	GO:0008064//regulation of actin polymerization or depolymerization;GO:0016079//synaptic vesicle exocytosis;GO:0030041//actin filament polymerization	gi|297286653|ref|XP_001102817.2|/8.32383e-81/1
10209	NM_005801	190.94	224.64	189.57	235.49	175.28	211.23	179.85	210.44	eukaryotic translation initiation factor 1	K03113	GO:0044424//intracellular part	GO:0008135//translation factor activity, nucleic acid binding	GO:0006413//translational initiation;GO:0050896//response to stimulus	gi|426332986|ref|XP_004028071.1|/1.53289e-62/1
57142	NM_007008,NM_020532,NM_153828,NM_207520,NM_207521	190.9	190.15	175.75	187.2	162.68	160.11	154.76	165.84	reticulon 4	K04574;K19326;K17582	GO:0031227//intrinsic to endoplasmic reticulum membrane;GO:0032991//macromolecular complex;GO:0042995//cell projection;GO:0044297//cell body	GO:0005488//binding;GO:0005515//protein binding	GO:0001837//epithelial to mesenchymal transition;GO:0006916;GO:0007029//endoplasmic reticulum organization;GO:0007169//transmembrane receptor protein tyrosine kinase signaling pathway;GO:0007409//axonogenesis;GO:0010001//glial cell differentiation;GO:0010769//regulation of cell morphogenesis involved in differentiation;GO:0010977//negative regulation of neuron projection development;GO:0014015//p…	gi|5902016|ref|NP_008939.1|/1.34655e-70/1
5695	NM_002799	190.41	171.26	180.63	180.67	149.21	181.92	185.25	171.87	proteasome (prosome, macropain) subunit, beta type, 7	K02739	GO:0000502//proteasome complex;GO:0043231//intracellular membrane-bounded organelle	GO:0004175//endopeptidase activity	GO:0006520//cellular amino acid metabolic process;GO:0006915//apoptotic process;GO:0007050//cell cycle arrest;GO:0016070//RNA metabolic process;GO:0030330//DNA damage response, signal transduction by p53 class mediator;GO:0043161//proteasomal ubiquitin-dependent protein catabolic process;GO:0051320//S phase;GO:0051439//regulation of ubiquitin-protein ligase activity involved in mitotic cell cycle…	gi|4506203|ref|NP_002790.1|/1.87039e-147/1
3185	NM_001098204,NM_001098205,NM_001098206,NM_001098207,NM_001098208,NM_004966	190.3	185.77	201.39	188.83	225.26	199.84	213.41	211.07	heterogeneous nuclear ribonucleoprotein F	K12898	GO:0005681//spliceosomal complex;GO:0031981//nuclear lumen	GO:0003723//RNA binding;GO:0008134//transcription factor binding	GO:0000377;GO:0010468//regulation of gene expression	gi|4826760|ref|NP_004957.1|/0/1
23193	NM_198334,NM_198335	190.27	237.26	189.12	237.95	179.96	223.57	192.82	218.54	glucosidase, alpha; neutral AB	K05546	GO:0044432//endoplasmic reticulum part;GO:0048770	GO:0004558//alpha-glucosidase activity;GO:0005488//binding	GO:0006487//protein N-linked glycosylation	gi|88900491|ref|NP_938149.2|/0/1
5689	NM_002793	189.9	284.14	186.24	266.8	181.34	268.17	201.41	280.47	proteasome (prosome, macropain) subunit, beta type, 1	K02732	GO:0000502//proteasome complex;GO:0031981//nuclear lumen;GO:0044459//plasma membrane part	GO:0004175//endopeptidase activity;GO:0005488//binding	GO:0006520//cellular amino acid metabolic process;GO:0006915//apoptotic process;GO:0007050//cell cycle arrest;GO:0016070//RNA metabolic process;GO:0030330//DNA damage response, signal transduction by p53 class mediator;GO:0043161//proteasomal ubiquitin-dependent protein catabolic process;GO:0051320//S phase;GO:0051439//regulation of ubiquitin-protein ligase activity involved in mitotic cell cycle…	gi|4506193|ref|NP_002784.1|/2.00176e-134/1
8668	NM_003757	189.76	207.98	185.16	209.41	228.12	256.29	259.92	253.4	eukaryotic translation initiation factor 3, subunit I	K03246	GO:0043234//protein complex;GO:0044444//cytoplasmic part	GO:0008135//translation factor activity, nucleic acid binding	GO:0006412//translation	gi|471363003|ref|XP_004372060.1|/0/1
6166	NM_001001	189.66	162.63	188.2	155.79	214.86	171.24	188.42	176.49	ribosomal protein L36a-like	K02929	-	-	-	gi|109072449|ref|XP_001088777.1|/7.20631e-65/1
64129	NM_001204414,NM_001204415,NM_022164	188.89	173.75	180.41	179.66	85.28	82.44	88.81	79.37	tubulointerstitial nephritis antigen-like 1	K01363	GO:0044421//extracellular region part	GO:0001871;GO:0004175//endopeptidase activity;GO:0004888//transmembrane signaling receptor activity;GO:0005198//structural molecule activity	GO:0002376//immune system process;GO:0016192//vesicle-mediated transport;GO:0019538//protein metabolic process	gi|324711034|ref|NP_001191343.1|/0/1
3005	NM_005318	188.56	141.66	165.34	145.76	132.35	111.49	134.78	121.14	H1 histone family, member 0	K11275	GO:0000785//chromatin;GO:0005856//cytoskeleton;GO:0031981//nuclear lumen	GO:0003676//nucleic acid binding	GO:0000737//DNA catabolic process, endonucleolytic;GO:0006915//apoptotic process;GO:0034728//nucleosome organization	gi|26354855|dbj|BAC41054.1|/2.14149e-48/1
3184	NM_001003810,NM_002138,NM_031369,NM_031370	188.28	180.33	162.75	189.33	201.64	202.16	176.06	203.29	heterogeneous nuclear ribonucleoprotein D (AU-rich element RNA binding protein 1, 37kDa)	K13044	GO:0030529//ribonucleoprotein complex;GO:0031981//nuclear lumen;GO:0044444//cytoplasmic part	GO:0003723//RNA binding;GO:0030528//transcription regulator activity;GO:0043565//sequence-specific DNA binding	GO:0000377;GO:0000956//nuclear-transcribed mRNA catabolic process;GO:0006351//transcription, DNA-dependent;GO:0043488//regulation of mRNA stability;GO:0051169//nuclear transport	gi|471400735|ref|XP_004383158.1|/1.17907e-103/1
10808	NM_006644	187.68	175.12	192.38	174.99	172.29	153.54	166.56	149.52	heat shock 105kDa/110kDa protein 1	K09485	GO:0044424//intracellular part	GO:0032559	GO:0006950//response to stress;GO:0051084//'de novo' posttranslational protein folding	gi|40788905|dbj|BAA13192.2|/0/1
4830	NM_000269,NM_198175	187.67	126.95	188.67	133.23	232.95	176.24	224.49	171.92	NME/NM23 nucleoside diphosphate kinase 1	K00940	GO:0005815//microtubule organizing center;GO:0016020//membrane;GO:0042598;GO:0043231//intracellular membrane-bounded organelle;GO:0043234//protein complex	GO:0004518//nuclease activity;GO:0015631//tubulin binding;GO:0016776//phosphotransferase activity, phosphate group as acceptor;GO:0032559;GO:0032561//guanyl ribonucleotide binding;GO:0046872//metal ion binding	GO:0002573//myeloid leukocyte differentiation;GO:0006796//phosphate-containing compound metabolic process;GO:0006915//apoptotic process;GO:0007589//body fluid secretion;GO:0008284//positive regulation of cell proliferation;GO:0009132//nucleoside diphosphate metabolic process;GO:0009206;GO:0009209;GO:0010033//response to organic substance;GO:0016192//vesicle-mediated transport;GO:0048732//gland de…	gi|38045913|ref|NP_937818.1|/2.43073e-99/1
27335	NM_013234	187.62	208.19	192.01	209.63	267.01	303.85	324.68	299.08	eukaryotic translation initiation factor 3, subunit K	K15028	GO:0043231//intracellular membrane-bounded organelle;GO:0043234//protein complex;GO:0044444//cytoplasmic part	GO:0008135//translation factor activity, nucleic acid binding;GO:0043021//ribonucleoprotein complex binding	GO:0006413//translational initiation	gi|148692149|gb|EDL24096.1|/3.04312e-124/1
4059	NM_001013257,NM_005581	186.68	154.48	191.23	161.1	140.36	119.72	143.19	119.35	basal cell adhesion molecule (Lutheran blood group)	K05719;K06578	GO:0009986//cell surface;GO:0016021//integral to membrane	GO:0004888//transmembrane signaling receptor activity;GO:0005515//protein binding	GO:0023052//signaling;GO:0031589//cell-substrate adhesion	gi|61742797|ref|NP_001013275.1|/0/1
7001	NM_005809,NM_181738	186.63	170.78	185.61	182.3	165.49	162.58	154.71	154.64	peroxiredoxin 2	K03386	GO:0043231//intracellular membrane-bounded organelle;GO:0044444//cytoplasmic part	GO:0004601//peroxidase activity;GO:0005488//binding;GO:0016705//oxidoreductase activity, acting on paired donors, with incorporation or reduction of molecular oxygen	GO:0000165//MAPK cascade;GO:0002237//response to molecule of bacterial origin;GO:0002532//production of molecular mediator involved in inflammatory response;GO:0002832;GO:0006801//superoxide metabolic process;GO:0006979//response to oxidative stress;GO:0007596//blood coagulation;GO:0019725//cellular homeostasis;GO:0042743//hydrogen peroxide metabolic process;GO:0043066//negative regulation of apo…	gi|32189392|ref|NP_005800.3|/1.28403e-111/1
5725	NM_002819,NM_031990,NM_031991	186.52	150.02	191.5	153.37	206.08	159.87	196.64	159.56	polypyrimidine tract binding protein 1	K13218	GO:0030529//ribonucleoprotein complex;GO:0031981//nuclear lumen	GO:0003727//single-stranded RNA binding;GO:0004518//nuclease activity;GO:0043566//structure-specific DNA binding	GO:0000377	gi|395831594|ref|XP_003788880.1|/0/1
7532	NM_012479	185.83	160.94	182.58	164.27	162.73	137.68	165.24	139.39	tyrosine 3-monooxygenase/tryptophan 5-monooxygenase activation protein, gamma polypeptide	K16198	GO:0044444//cytoplasmic part	GO:0005102//receptor binding;GO:0016491//oxidoreductase activity;GO:0019901//protein kinase binding;GO:0030291//protein serine/threonine kinase inhibitor activity	GO:0006886//intracellular protein transport;GO:0007165//signal transduction;GO:0022402//cell cycle process;GO:0033673//negative regulation of kinase activity;GO:0050767//regulation of neurogenesis;GO:0050804//regulation of synaptic transmission	gi|74215924|dbj|BAE28625.1|/5.68426e-128/1
908	NM_001009186,NM_001762	185.67	204.55	188.84	201.44	222.52	257.35	226.98	262.68	chaperonin containing TCP1, subunit 6A (zeta 1)	K09498	GO:0043234//protein complex;GO:0044444//cytoplasmic part	GO:0005515//protein binding;GO:0032559	GO:0006458//'de novo' protein folding	gi|58331171|ref|NP_001009186.1|/0/1
5441	NM_021128	185.51	147.51	183.54	150.23	203.27	167.44	183.34	154.5	polymerase (RNA) II (DNA directed) polypeptide L, 7.6kDa	K03007	GO:0016591//DNA-directed RNA polymerase II, holoenzyme	GO:0003676//nucleic acid binding;GO:0016301//kinase activity;GO:0034062//RNA polymerase activity;GO:0046914//transition metal ion binding	GO:0000377;GO:0006289//nucleotide-excision repair;GO:0006352//DNA-dependent transcription, initiation;GO:0006353//DNA-dependent transcription, termination;GO:0006354//DNA-dependent transcription, elongation;GO:0006355//regulation of transcription, DNA-dependent;GO:0006397//mRNA processing;GO:0045935	gi|332835514|ref|XP_001151400.2|/7.15789e-36/1
84833	NM_001206426,NM_001206427,NM_032747	185.48	158.12	196.09	174.84	230.27	174.03	186.35	168.85	up-regulated during skeletal muscle growth 5 homolog (mouse)	K18194	GO:0005740//mitochondrial envelope;GO:0019866//organelle inner membrane;GO:0031224//intrinsic to membrane	-	-	gi|431895474|gb|ELK04990.1|/9.18204e-36/1
1495	NM_001903	184.53	163.7	183.98	162.42	178.97	163.43	184.69	163.52	catenin (cadherin-associated protein), alpha 1, 102kDa	K05691	GO:0005856//cytoskeleton;GO:0005913//cell-cell adherens junction;GO:0019897//extrinsic to plasma membrane;GO:0030141//secretory granule;GO:0031252//cell leading edge	GO:0003779//actin binding;GO:0050839//cell adhesion molecule binding	GO:0006915//apoptotic process;GO:0007043//cell-cell junction assembly;GO:0007405//neuroblast proliferation;GO:0007409//axonogenesis;GO:0008406//gonad development;GO:0008589//regulation of smoothened signaling pathway;GO:0022602//ovulation cycle process;GO:0042476//odontogenesis;GO:0045597//positive regulation of cell differentiation;GO:0048545//response to steroid hormone stimulus;GO:0051259//pro…	gi|55770844|ref|NP_001894.2|/0/1
7812	NM_001007553,NM_001130523,NM_001242891,NM_001242892,NM_001242893,NM_007158	184.23	177.14	182.8	169.82	220.65	194.9	211.93	198.59	cold shock domain containing E1, RNA-binding	K11970	GO:0044424//intracellular part	GO:0003676//nucleic acid binding	GO:0006351//transcription, DNA-dependent;GO:0008406//gonad development	gi|40788973|dbj|BAA74908.2|/0/1
1265	NM_004368,NM_201277	183.77	145.28	183.12	151.4	177.66	143.51	175.07	142.76	calponin 2	K09228;K15411;K06712;K04426;K06084	GO:0030054//cell junction;GO:0032432//actin filament bundle	GO:0008092//cytoskeletal protein binding	GO:0008283//cell proliferation;GO:0009611//response to wounding;GO:0009612//response to mechanical stimulus;GO:0010467//gene expression;GO:0016477//cell migration;GO:0030036//actin cytoskeleton organization;GO:0045806//negative regulation of endocytosis;GO:0048534	gi|4758018|ref|NP_004359.1|/1.42327e-169/1
3182	NM_004499,NM_031266	183.19	193.45	198.01	193.85	253.74	239.99	238.64	238.13	heterogeneous nuclear ribonucleoprotein A/B	K13044	GO:0032991//macromolecular complex;GO:0043231//intracellular membrane-bounded organelle	GO:0001071//nucleic acid binding transcription factor activity;GO:0003723//RNA binding;GO:0043565//sequence-specific DNA binding	GO:0000904//cell morphogenesis involved in differentiation;GO:0032583	gi|55956921|ref|NP_004490.2|/3.02726e-109/1
22948	NM_012073	183.17	195.66	178.14	190.26	199.2	221.07	208.89	214.78	chaperonin containing TCP1, subunit 5 (epsilon)	K09497	GO:0015630//microtubule cytoskeleton;GO:0031981//nuclear lumen;GO:0043234//protein complex;GO:0044444//cytoplasmic part	GO:0005515//protein binding;GO:0032559	GO:0006458//'de novo' protein folding;GO:0051707//response to other organism	gi|58257644|dbj|BAA07894.2|/0/1
10801	NM_001113491,NM_001113492,NM_001113493,NM_001113494,NM_001113495,NM_001113496,NM_006640	183.04	122.29	177.78	123.03	183.78	127.98	174.44	124.92	septin 9	K16938	GO:0015630//microtubule cytoskeleton;GO:0032432//actin filament bundle;GO:0044444//cytoplasmic part	GO:0017111//nucleoside-triphosphatase activity;GO:0032561//guanyl ribonucleotide binding	GO:0009207;GO:0051259//protein oligomerization	gi|40789013|dbj|BAA76835.2|/0/1
3150	NM_004965	182.56	204.12	170.72	197.98	179.3	227.75	202.33	239.75	high mobility group nucleosome binding domain 1	K11299	GO:0043231//intracellular membrane-bounded organelle	GO:0003711//transcription elongation regulator activity	-	gi|119630061|gb|EAX09656.1|/3.33902e-94/1
509	NM_001001973,NM_005174	182.15	183.69	183.22	179.57	200.22	202.52	188.07	199.92	ATP synthase, H+ transporting, mitochondrial F1 complex, gamma polypeptide 1	K02136	GO:0005753//mitochondrial proton-transporting ATP synthase complex	GO:0015078//hydrogen ion transmembrane transporter activity;GO:0019829//cation-transporting ATPase activity	GO:0006818//hydrogen transport;GO:0006839//mitochondrial transport;GO:0009206;GO:0009207;GO:0022900//electron transport chain	gi|50345988|ref|NP_001001973.1|/9.21486e-162/1
4076	NM_005898,NM_203364	182.12	136.44	196.72	135.67	165.6	114.17	152.58	114.58	cell cycle associated protein 1	K18743	GO:0016021//integral to membrane;GO:0030529//ribonucleoprotein complex;GO:0042995//cell projection;GO:0043005//neuron projection;GO:0044444//cytoplasmic part	GO:0003676//nucleic acid binding	GO:0006412//translation;GO:0031346//positive regulation of cell projection organization;GO:0048869//cellular developmental process	gi|301770499|ref|XP_002920661.1|/0/1
6386	NM_001007067,NM_001007068,NM_001007069,NM_001007070,NM_005625	181.94	206.95	188.86	197.45	176.08	189.66	173.08	194.47	syndecan binding protein (syntenin)	K17254	GO:0005887//integral to plasma membrane;GO:0005924//cell-substrate adherens junction;GO:0031090//organelle membrane;GO:0043232;GO:0048770	GO:0001664//G-protein coupled receptor binding;GO:0005126//cytokine receptor binding;GO:0030674//protein binding, bridging;GO:0042802//identical protein binding;GO:0046983//protein dimerization activity	GO:0006605//protein targeting;GO:0006929//substrate-dependent cell migration;GO:0006935//chemotaxis;GO:0007010//cytoskeleton organization;GO:0007264//small GTPase mediated signal transduction;GO:0007267//cell-cell signaling;GO:0016310//phosphorylation;GO:0043410//positive regulation of MAPK cascade	gi|55749504|ref|NP_001007069.1|/7.08249e-162/1
3301	NM_001539	181.49	214.45	187.81	209.72	146.92	155.22	131.59	160.77	DnaJ (Hsp40) homolog, subfamily A, member 1	K09502	GO:0000267//cell fraction;GO:0044424//intracellular part	GO:0032559;GO:0043169//cation binding;GO:0070325//lipoprotein particle receptor binding	GO:0006974//response to DNA damage stimulus;GO:0030518//intracellular steroid hormone receptor signaling pathway;GO:0044267//cellular protein metabolic process;GO:0048232//male gamete generation;GO:0048870//cell motility	gi|471363676|ref|XP_004391436.1|/0/1
6137	NM_000977,NM_001243130,NM_001243131,NM_033251	180.98	212.46	183.16	215.89	219.86	276.21	237.02	264.78	ribosomal protein L13	K02873	GO:0005840//ribosome	GO:0003676//nucleic acid binding;GO:0005198//structural molecule activity	GO:0006412//translation;GO:0019080;GO:0031016//pancreas development	gi|341604770|ref|NP_001230060.1|/5.34691e-69/1
8125	NM_006305	180.65	138.5	179.99	143.23	192.19	161.86	188.21	158.51	acidic (leucine-rich) nuclear phosphoprotein 32 family, member A	K18646	GO:0034399//nuclear periphery;GO:0044444//cytoplasmic part	GO:0005488//binding	GO:0007165//signal transduction;GO:0016070//RNA metabolic process;GO:0051169//nuclear transport	gi|426379522|ref|XP_004056444.1|/1.91131e-73/1
2665	NM_001115156,NM_001494	180.59	153.65	189.08	146.05	200.28	159.38	196.38	161.03	GDP dissociation inhibitor 2	K17255	GO:0043231//intracellular membrane-bounded organelle;GO:0044444//cytoplasmic part	GO:0005092//GDP-dissociation inhibitor activity;GO:0005099//Ras GTPase activator activity;GO:0005488//binding;GO:0051020//GTPase binding	GO:0006810//transport;GO:0009966//regulation of signal transduction;GO:0032313//regulation of Rab GTPase activity;GO:0033124//regulation of GTP catabolic process;GO:0035556//intracellular signal transduction	gi|6598323|ref|NP_001485.2|/0/1
351	NM_000484,NM_001136016,NM_001136129,NM_001136130,NM_001136131,NM_001204301,NM_001204302,NM_001204303,NM_201413,NM_201414	180.01	165.18	173.02	173.94	142.47	134.69	148.31	134.81	amyloid beta (A4) precursor protein	K04520	GO:0005624//membrane fraction;GO:0012505//endomembrane system;GO:0016021//integral to membrane;GO:0030425//dendrite;GO:0031091//platelet alpha granule;GO:0044430//cytoskeletal part;GO:0045202//synapse	GO:0003676//nucleic acid binding;GO:0004866//endopeptidase inhibitor activity;GO:0005102//receptor binding;GO:0005539//glycosaminoglycan binding;GO:0008047//enzyme activator activity;GO:0019904//protein domain specific binding;GO:0043169//cation binding	GO:0001775//cell activation;GO:0006357//regulation of transcription from RNA polymerase II promoter;GO:0006412//translation;GO:0006464//cellular protein modification process;GO:0006887//exocytosis;GO:0006915//apoptotic process;GO:0006952//defense response;GO:0007215//glutamate receptor signaling pathway;GO:0007346//regulation of mitotic cell cycle;GO:0007416//synapse assembly;GO:0007420//brain de…	gi|4502167|ref|NP_000475.1|/0/1
51330	NM_016639	179.49	187.06	165.73	193	98.2	117.42	91.63	114.62	tumor necrosis factor receptor superfamily, member 12A	K05149	GO:0031224//intrinsic to membrane;GO:0031252//cell leading edge	GO:0004871//signal transducer activity;GO:0005488//binding	GO:0006929//substrate-dependent cell migration;GO:0012501//programmed cell death;GO:0023052//signaling;GO:0030307//positive regulation of cell growth;GO:0032501//multicellular organismal process;GO:0048646//anatomical structure formation involved in morphogenesis;GO:0048869//cellular developmental process	gi|332240124|ref|XP_003269240.1|/5.24959e-57/1
476	NM_000701,NM_001160233,NM_001160234	179.41	187.9	177.4	186.05	159.95	177.56	162.31	178.69	ATPase, Na+/K+ transporting, alpha 1 polypeptide	K01539	GO:0005626//insoluble fraction;GO:0005887//integral to plasma membrane;GO:0048770	GO:0008556//potassium-transporting ATPase activity;GO:0032559;GO:0043169//cation binding	GO:0009206;GO:0030001//metal ion transport	gi|237681109|ref|NP_001153705.1|/0/1
2782	NM_002074	179.14	180.2	183.84	174.14	163.61	158.79	169.12	156.44	guanine nucleotide binding protein (G protein), beta polypeptide 1	K04536	GO:0031234//extrinsic to internal side of plasma membrane;GO:0031513//nonmotile primary cilium	GO:0017111//nucleoside-triphosphatase activity;GO:0031701//angiotensin receptor binding	GO:0001666//response to hypoxia;GO:0001775//cell activation;GO:0007186//G-protein coupled receptor signaling pathway;GO:0007264//small GTPase mediated signal transduction;GO:0007267//cell-cell signaling;GO:0007599//hemostasis;GO:0007606//sensory perception of chemical stimulus;GO:0009207;GO:0010658;GO:0015980//energy derivation by oxidation of organic compounds;GO:0033762//response to glucagon st…	gi|148683063|gb|EDL15010.1|/0/1
308	NM_001154	178.84	190.69	192.31	178.42	242.05	250.91	228.43	247.58	annexin A5	K16646	GO:0044291//cell-cell contact zone;GO:0044424//intracellular part	GO:0005102//receptor binding;GO:0005543//phospholipid binding;GO:0043498//cell surface binding;GO:0046872//metal ion binding;GO:0055102//lipase inhibitor activity	GO:0007599//hemostasis;GO:0023052//signaling;GO:0042221//response to chemical stimulus;GO:0043066//negative regulation of apoptotic process;GO:0050817;GO:0051259//protein oligomerization	gi|4502107|ref|NP_001145.1|/6.0518e-176/1
7323	NM_003340,NM_181886,NM_181887,NM_181888,NM_181889,NM_181890,NM_181891,NM_181892,NM_181893	178.5	170.09	179.39	159.87	166.1	152.52	153.49	160.26	ubiquitin-conjugating enzyme E2D 3	K06689	GO:0031090//organelle membrane;GO:0043231//intracellular membrane-bounded organelle	GO:0019787//small conjugating protein ligase activity;GO:0032559	GO:0000209//protein polyubiquitination;GO:0001818//negative regulation of cytokine production;GO:0006259//DNA metabolic process;GO:0006511//ubiquitin-dependent protein catabolic process;GO:0007178//transmembrane receptor protein serine/threonine kinase signaling pathway;GO:0012501//programmed cell death;GO:0033554//cellular response to stress	gi|33149324|ref|NP_871622.1|/8.35697e-85/1
10130	NM_005742	178.37	221.92	170.3	226.39	182.83	214.74	188.98	205.39	protein disulfide isomerase family A, member 6	K09584	GO:0016020//membrane;GO:0044432//endoplasmic reticulum part;GO:0048770	GO:0005488//binding;GO:0015036//disulfide oxidoreductase activity;GO:0016862//intramolecular oxidoreductase activity, interconverting keto- and enol-groups	GO:0018904;GO:0019725//cellular homeostasis;GO:0044267//cellular protein metabolic process	gi|221039954|dbj|BAH11740.1|/0/1
3837	NM_001276453,NM_002265	178.26	154.09	188.46	149.54	183.19	143.95	185.15	153.47	karyopherin (importin) beta 1	K14293	GO:0005635//nuclear envelope;GO:0031981//nuclear lumen;GO:0044444//cytoplasmic part	GO:0005048//signal sequence binding;GO:0005515//protein binding;GO:0022892;GO:0046914//transition metal ion binding	GO:0000737//DNA catabolic process, endonucleolytic;GO:0006606//protein import into nucleus;GO:0006915//apoptotic process;GO:0022415;GO:0051704	gi|297272434|ref|XP_001082833.2|/0/1
10541	NM_006401	178.09	167.5	170.34	164.41	217.49	207.65	206.17	217.05	acidic (leucine-rich) nuclear phosphoprotein 32 family, member B	K18647	GO:0043231//intracellular membrane-bounded organelle;GO:0044444//cytoplasmic part	-	GO:0051169//nuclear transport	gi|426362454|ref|XP_004048379.1|/4.28714e-73/1
468	NM_001675,NM_182810	177.64	189.07	178.99	183.03	238.12	240.84	254.03	258.85	activating transcription factor 4 (tax-responsive enhancer element B67)	K04374	GO:0016020//membrane;GO:0043231//intracellular membrane-bounded organelle	GO:0001071//nucleic acid binding transcription factor activity;GO:0003677//DNA binding;GO:0003702//RNA polymerase II transcription factor activity;GO:0005515//protein binding	GO:0006006//glucose metabolic process;GO:0006357//regulation of transcription from RNA polymerase II promoter;GO:0019752//carboxylic acid metabolic process;GO:0033554//cellular response to stress	gi|33469974|ref|NP_877962.1|/6.92066e-157/1
131566	NM_080927	177.31	164.48	183.15	160.81	88.88	81.03	88.77	81.15	discoidin, CUB and LCCL domain containing 2	K17253;K06724	GO:0016021//integral to membrane	-	GO:0007165//signal transduction;GO:0009611//response to wounding;GO:0016049//cell growth	gi|20330504|dbj|BAB91138.1|/0/1
5763	NM_002824	177.27	144.09	165.92	152.81	93.92	95.61	90.73	98.65	parathymosin	-	-	-	-	gi|390467442|ref|XP_002752324.2|/3.85648e-12/1
4938	NM_001032409,NM_002534,NM_016816	177.09	151.57	176.77	151.42	11.73	10.25	14.35	11.07	2'-5'-oligoadenylate synthetase 1, 40/46kDa	K14216	GO:0042598;GO:0043231//intracellular membrane-bounded organelle	GO:0003676//nucleic acid binding;GO:0016772//transferase activity, transferring phosphorus-containing groups;GO:0032559	GO:0002376//immune system process;GO:0019221//cytokine-mediated signaling pathway;GO:0034641//cellular nitrogen compound metabolic process	gi|74229015|ref|NP_001027581.1|/0/1
51599	NM_001260489,NM_001260490,NM_015925,NM_205834,NM_205835	177.02	156.29	159.67	155.9	180.55	165.59	169.67	160.02	lipolysis stimulated lipoprotein receptor	-	GO:0016020//membrane;GO:0034358//plasma lipoprotein particle;GO:0044424//intracellular part	GO:0004888//transmembrane signaling receptor activity;GO:0008289//lipid binding;GO:0071813//lipoprotein particle binding	GO:0006629//lipid metabolic process;GO:0015031//protein transport;GO:0048513//organ development	gi|397490315|ref|XP_003816150.1|/0/1
821	NM_001024649,NM_001746	176.04	180.68	182.15	178.03	172.29	161.05	172.27	163.35	calnexin	K08054	GO:0031090//organelle membrane;GO:0031224//intrinsic to membrane;GO:0044432//endoplasmic reticulum part;GO:0048770	GO:0005515//protein binding;GO:0030246//carbohydrate binding;GO:0046872//metal ion binding	GO:0006487//protein N-linked glycosylation;GO:0015031//protein transport	gi|194378218|dbj|BAG57859.1|/0/1
5250	NM_002635,NM_005888,NM_213611	176.02	230.48	174.91	230.14	222.4	273.8	248.06	279.21	solute carrier family 25 (mitochondrial carrier; phosphate carrier), member 3	K15102	GO:0016021//integral to membrane;GO:0019866//organelle inner membrane;GO:0043231//intracellular membrane-bounded organelle	GO:0015114//phosphate ion transmembrane transporter activity;GO:0015291//secondary active transmembrane transporter activity	GO:0044237//cellular metabolic process;GO:0051234//establishment of localization	gi|6031192|ref|NP_005879.1|/0/1
3148	NM_001130688,NM_001130689,NM_002129	175.98	180.23	166.78	181.88	203.2	211.13	198.32	214.03	high mobility group box 2	K11295	GO:0000267//cell fraction;GO:0005694//chromosome;GO:0031981//nuclear lumen;GO:0032991//macromolecular complex;GO:0044421//extracellular region part;GO:0044444//cytoplasmic part	GO:0001071//nucleic acid binding transcription factor activity;GO:0005102//receptor binding;GO:0016564//transcription repressor activity;GO:0042393//histone binding;GO:0043565//sequence-specific DNA binding;GO:0043566//structure-specific DNA binding	GO:0000737//DNA catabolic process, endonucleolytic;GO:0001935//endothelial cell proliferation;GO:0002562;GO:0006266//DNA ligation;GO:0006284//base-excision repair;GO:0006915//apoptotic process;GO:0006935//chemotaxis;GO:0006997//nucleus organization;GO:0008406//gonad development;GO:0009725//response to hormone stimulus;GO:0009887//organ morphogenesis;GO:0010551;GO:0010604;GO:0016568//chromatin mod…	gi|402875874|ref|XP_003901718.1|/1.96536e-98/1
5721	NM_002818	175.82	177.47	175.67	181.68	81.92	85.66	88.75	94.3	proteasome (prosome, macropain) activator subunit 2 (PA28 beta)	K06697	GO:0022624//proteasome accessory complex	-	GO:0006520//cellular amino acid metabolic process;GO:0006915//apoptotic process;GO:0007050//cell cycle arrest;GO:0016070//RNA metabolic process;GO:0030330//DNA damage response, signal transduction by p53 class mediator;GO:0043161//proteasomal ubiquitin-dependent protein catabolic process;GO:0051320//S phase;GO:0051439//regulation of ubiquitin-protein ligase activity involved in mitotic cell cycle	gi|30410792|ref|NP_002809.2|/5.36211e-122/1
6625	NM_003089	175.8	133.48	170.43	143.69	219.1	188.34	200.12	179.56	small nuclear ribonucleoprotein 70kDa (U1)	K11093	GO:0030529//ribonucleoprotein complex;GO:0031981//nuclear lumen	GO:0003676//nucleic acid binding	GO:0000377;GO:0010468//regulation of gene expression	gi|36100|emb|CAA28352.1|/3.04616e-100/1
6923	NM_007108,NM_207013	174.81	167.36	167.27	178.84	193.32	188.17	189.19	178.08	transcription elongation factor B (SIII), polypeptide 2 (18kDa, elongin B)	K03873	GO:0000153//cytoplasmic ubiquitin ligase complex;GO:0031981//nuclear lumen	GO:0003702//RNA polymerase II transcription factor activity;GO:0005515//protein binding;GO:0008135//translation factor activity, nucleic acid binding;GO:0019787//small conjugating protein ligase activity	GO:0006354//DNA-dependent transcription, elongation;GO:0006357//regulation of transcription from RNA polymerase II promoter;GO:0006412//translation;GO:0032446//protein modification by small protein conjugation;GO:0045935;GO:0065003	gi|6005890|ref|NP_009039.1|/3.31699e-61/1
5692	NM_002796	174.36	217.68	195.42	227.89	172.07	199.36	190.02	191.85	proteasome (prosome, macropain) subunit, beta type, 4	K02736	GO:0000502//proteasome complex;GO:0005815//microtubule organizing center;GO:0043231//intracellular membrane-bounded organelle	GO:0004175//endopeptidase activity;GO:0005488//binding	GO:0002437//inflammatory response to antigenic stimulus;GO:0006520//cellular amino acid metabolic process;GO:0006915//apoptotic process;GO:0007050//cell cycle arrest;GO:0016070//RNA metabolic process;GO:0030330//DNA damage response, signal transduction by p53 class mediator;GO:0043161//proteasomal ubiquitin-dependent protein catabolic process;GO:0051320//S phase;GO:0051439//regulation of ubiquiti…	gi|22538467|ref|NP_002787.2|/7.36116e-150/1
7979	NM_006304	173.88	250.53	163.14	250.33	156.23	298.01	166.34	291.87	split hand/foot malformation (ectrodactyly) type 1	K10881	GO:0016591//DNA-directed RNA polymerase II, holoenzyme	GO:0005488//binding;GO:0016787//hydrolase activity	GO:0019538//protein metabolic process	gi|403306658|ref|XP_003943840.1|/2.21818e-16/1
7791	NM_001010972,NM_003461	173.46	112.72	171.01	114.28	94.11	60.91	85.51	59.17	zyxin	K06273	GO:0005911//cell-cell junction;GO:0005924//cell-substrate adherens junction;GO:0016021//integral to membrane;GO:0032432//actin filament bundle	GO:0046872//metal ion binding	GO:0007154//cell communication;GO:0023052//signaling	gi|576623|gb|AAA78902.1|/2.02911e-170/1
293	NM_001636	172.46	180.9	167.93	189.58	223.51	244.42	216.08	233.41	solute carrier family 25 (mitochondrial carrier; adenine nucleotide translocator), member 6	K05863	GO:0005743//mitochondrial inner membrane;GO:0005759//mitochondrial matrix;GO:0005819//spindle;GO:0031224//intrinsic to membrane	GO:0005488//binding;GO:0015300	GO:0012501//programmed cell death;GO:0015980//energy derivation by oxidation of organic compounds;GO:0030073//insulin secretion;GO:0046730	gi|62089230|dbj|BAD93059.1|/1.03171e-174/1
10551	NM_006408	172.16	135.47	168.91	121.91	218.7	164.67	218.06	172.73	anterior gradient 2 homolog (Xenopus laevis)	K05360	GO:0043231//intracellular membrane-bounded organelle	GO:0005488//binding	GO:0007589//body fluid secretion	gi|68012756|gb|AAY84773.1|/1.14007e-90/1
5714	NM_002812	171.95	160.37	174.78	163.43	221.15	195.73	230.6	190.37	proteasome (prosome, macropain) 26S subunit, non-ATPase, 8	K03031	GO:0022624//proteasome accessory complex;GO:0031981//nuclear lumen	GO:0005488//binding	GO:0006520//cellular amino acid metabolic process;GO:0006915//apoptotic process;GO:0007050//cell cycle arrest;GO:0016070//RNA metabolic process;GO:0030330//DNA damage response, signal transduction by p53 class mediator;GO:0043161//proteasomal ubiquitin-dependent protein catabolic process;GO:0051320//S phase;GO:0051439//regulation of ubiquitin-protein ligase activity involved in mitotic cell cycle	gi|156631005|ref|NP_002803.2|/8.36854e-143/1
10452	NM_001128916,NM_001128917,NM_006114	171.75	153.11	165.61	158.18	241.81	227.21	211.29	202.78	translocase of outer mitochondrial membrane 40 homolog (yeast)	K11518	GO:0005624//membrane fraction;GO:0031301//integral to organelle membrane;GO:0031306//intrinsic to mitochondrial outer membrane	GO:0005244//voltage-gated ion channel activity;GO:0008565//protein transporter activity;GO:0022829//wide pore channel activity	GO:0006605//protein targeting	gi|13623595|gb|AAH06413.1|/9.81876e-154/1
292	NM_001152	171.42	268.26	167.39	264.67	375.04	526.97	411.43	519.54	solute carrier family 25 (mitochondrial carrier; adenine nucleotide translocator), member 5	K05863	GO:0005759//mitochondrial matrix;GO:0005819//spindle;GO:0016021//integral to membrane;GO:0019866//organelle inner membrane	GO:0005345//purine nucleobase transmembrane transporter activity;GO:0005488//binding	GO:0006863//purine nucleobase transport;GO:0015980//energy derivation by oxidation of organic compounds;GO:0030073//insulin secretion;GO:0051704	gi|45829841|gb|AAH68199.1|/1.166e-174/1
3309	NM_005347	171.35	189.5	176.54	194.02	149.51	161.13	144.73	158.72	heat shock 70kDa protein 5 (glucose-regulated protein, 78kDa)	K09490	GO:0031227//intrinsic to endoplasmic reticulum membrane;GO:0042598;GO:0043234//protein complex;GO:0048770	GO:0004869//cysteine-type endopeptidase inhibitor activity;GO:0017111//nucleoside-triphosphatase activity;GO:0019899//enzyme binding;GO:0032559;GO:0043021//ribonucleoprotein complex binding;GO:0046872//metal ion binding	GO:0001775//cell activation;GO:0006887//exocytosis;GO:0007179//transforming growth factor beta receptor signaling pathway;GO:0007599//hemostasis;GO:0009207;GO:0009267//cellular response to starvation;GO:0009790//embryo development;GO:0010466//negative regulation of peptidase activity;GO:0016567//protein ubiquitination;GO:0021577;GO:0021695//cerebellar cortex development;GO:0030968//endoplasmic re…	gi|395824183|ref|XP_003785350.1|/0/1
4710	NM_001168331,NM_004547	170.9	147.42	163.96	149.92	225.95	187.75	212.96	200.06	NADH dehydrogenase (ubiquinone) 1 beta subcomplex, 4, 15kDa	K03960	GO:0005746//mitochondrial respiratory chain;GO:0031224//intrinsic to membrane	GO:0050136//NADH dehydrogenase (quinone) activity	GO:0006950//response to stress;GO:0022904//respiratory electron transport chain;GO:0051234//establishment of localization	gi|6041669|ref|NP_004538.2|/9.84747e-70/1
6726	NM_001130440,NM_003133	170.71	193.4	161.85	178.24	207.7	216.05	211.84	232.84	signal recognition particle 9kDa	K03109	GO:0030867//rough endoplasmic reticulum membrane;GO:0048500//signal recognition particle	GO:0003723//RNA binding;GO:0043021//ribonucleoprotein complex binding	GO:0006448//regulation of translational elongation;GO:0006613//cotranslational protein targeting to membrane	gi|194363758|ref|NP_001123912.1|/6.65845e-21/1
790952	NR_027122	170.62	111.68	173.84	114.15	19.44	12.93	21.42	12.82	embryonic stem cell related (non-protein coding)	K06743;K16349	-	-	-	gi|119578120|gb|EAW57716.1|/8.4418e-37/1
6389	NM_004168	170.55	160.53	177.98	168.96	160.52	161.12	158.67	161.81	succinate dehydrogenase complex, subunit A, flavoprotein (Fp)	K00234	GO:0005746//mitochondrial respiratory chain	GO:0000104//succinate dehydrogenase activity;GO:0050662//coenzyme binding	GO:0009060//aerobic respiration;GO:0022900//electron transport chain;GO:0043648//dicarboxylic acid metabolic process;GO:0048731;GO:0051234//establishment of localization	gi|62087562|dbj|BAD92228.1|/0/1
3183	NM_001077442,NM_001077443,NM_004500,NM_031314	170.48	201.62	185.94	203.15	212.84	241.42	212.22	245.14	heterogeneous nuclear ribonucleoprotein C (C1/C2)	K12884	GO:0005681//spliceosomal complex;GO:0031981//nuclear lumen	GO:0003676//nucleic acid binding;GO:0005515//protein binding	GO:0000377	gi|62088634|dbj|BAD92764.1|/2.17368e-104/1
10992	NM_006842	170.42	116.08	163.31	121.27	164.94	113.31	151.04	115.58	splicing factor 3b, subunit 2, 145kDa	K12829	GO:0005681//spliceosomal complex;GO:0031981//nuclear lumen	GO:0005488//binding	GO:0000377	gi|55749531|ref|NP_006833.2|/0/1
1175	NM_004069,NM_021575	170.37	126.72	160.65	134.33	229.87	198.89	231.02	184.54	adaptor-related protein complex 2, sigma 1 subunit	K11827	GO:0030128//clathrin coat of endocytic vesicle;GO:0030130//clathrin coat of trans-Golgi network vesicle	GO:0022892	GO:0006897//endocytosis;GO:0006901//vesicle coating;GO:0006935//chemotaxis;GO:0007173//epidermal growth factor receptor signaling pathway;GO:0007267//cell-cell signaling;GO:0015031//protein transport;GO:0050688//regulation of defense response to virus	gi|426243988|ref|XP_004015820.1|/1.05745e-78/1
11034	NM_001011546,NM_006870	169.88	188.11	184.58	185.41	243.64	233.71	222.34	240.51	destrin (actin depolymerizing factor)	K10363	GO:0015629//actin cytoskeleton	GO:0008092//cytoskeletal protein binding	GO:0030042//actin filament depolymerization	gi|395751972|ref|XP_002830023.2|/9.85374e-95/1
10313	NM_001265589,NM_001265590,NM_001265591,NM_006054,NM_201428,NM_201429,NM_201430,NR_049750,NR_049751	169.87	174.57	170.38	167.66	152.6	146.25	143.96	148.36	reticulon 3	-	GO:0012505//endomembrane system;GO:0031090//organelle membrane;GO:0031224//intrinsic to membrane;GO:0043231//intracellular membrane-bounded organelle;GO:0044421//extracellular region part	GO:0005488//binding	GO:0006810//transport;GO:0007029//endoplasmic reticulum organization;GO:0012501//programmed cell death;GO:0050896//response to stimulus;GO:0051704	gi|397489893|ref|XP_003815948.1|/4.39144e-128/1
9445	NM_021999	169.67	146.9	169.08	141.65	91.79	70.77	82.81	74.43	integral membrane protein 2B	K18264	GO:0005626//insoluble fraction;GO:0012505//endomembrane system;GO:0031224//intrinsic to membrane;GO:0043231//intracellular membrane-bounded organelle	GO:0005515//protein binding;GO:0032559	GO:0012502//induction of programmed cell death;GO:0048731	gi|7658295|gb|AAF66130.1|/1.03272e-125/1
3654	NM_001025242,NM_001025243,NM_001569	169.49	184.66	167.65	190.3	229.48	252.15	225.42	245.87	interleukin-1 receptor-associated kinase 1	K04730	GO:0005626//insoluble fraction;GO:0031090//organelle membrane;GO:0043235//receptor complex;GO:0044444//cytoplasmic part	GO:0004702//receptor signaling protein serine/threonine kinase activity;GO:0005126//cytokine receptor binding;GO:0019787//small conjugating protein ligase activity;GO:0030528//transcription regulator activity;GO:0032559;GO:0042802//identical protein binding;GO:0046983//protein dimerization activity	GO:0000165//MAPK cascade;GO:0001666//response to hypoxia;GO:0002224//toll-like receptor signaling pathway;GO:0002237//response to molecule of bacterial origin;GO:0006357//regulation of transcription from RNA polymerase II promoter;GO:0006461//protein complex assembly;GO:0007169//transmembrane receptor protein tyrosine kinase signaling pathway;GO:0007249//I-kappaB kinase/NF-kappaB cascade;GO:00082…	gi|68800350|ref|NP_001020414.1|/0/1
1728	NM_000903,NM_001025433,NM_001025434	169.44	221.52	174.79	221.94	207.47	264.63	233.77	272.98	NAD(P)H dehydrogenase, quinone 1	K00355	GO:0044444//cytoplasmic part	GO:0016653//oxidoreductase activity, acting on NAD(P)H, heme protein as acceptor;GO:0016655//oxidoreductase activity, acting on NAD(P)H, quinone or similar compound as acceptor;GO:0048037//cofactor binding	GO:0006520//cellular amino acid metabolic process;GO:0006950//response to stress;GO:0007268//synaptic transmission;GO:0042221//response to chemical stimulus;GO:0044092//negative regulation of molecular function;GO:0044271//cellular nitrogen compound biosynthetic process	gi|70995422|ref|NP_001020605.1|/1.54645e-123/1
2017	NM_001184740,NM_005231,NM_138565	169.38	169.29	170.54	179.21	159.71	155.58	161.75	144.48	cortactin	K06106	GO:0000267//cell fraction;GO:0031252//cell leading edge;GO:0043232;GO:0044444//cytoplasmic part	GO:0005515//protein binding	GO:0006897//endocytosis	gi|296080746|ref|NP_001171669.1|/0/1
1650	NM_005216	169.13	176.26	169.68	169.25	160.23	179.12	155.44	173.07	dolichyl-diphosphooligosaccharide--protein glycosyltransferase subunit (non-catalytic)	K12670	GO:0005789//endoplasmic reticulum membrane;GO:0031224//intrinsic to membrane;GO:0032991//macromolecular complex;GO:0042598	GO:0004576//oligosaccharyl transferase activity;GO:0005488//binding	GO:0006487//protein N-linked glycosylation;GO:0006952//defense response;GO:0010033//response to organic substance;GO:0046649//lymphocyte activation	gi|20070197|ref|NP_005207.2|/0/1
6319	NM_005063	168.72	172.76	168.88	171.29	210.72	207.76	218.64	213.15	stearoyl-CoA desaturase (delta-9-desaturase)	K00507	GO:0031090//organelle membrane;GO:0031224//intrinsic to membrane;GO:0043231//intracellular membrane-bounded organelle	GO:0016215;GO:0046914//transition metal ion binding	GO:0006631//fatty acid metabolic process	gi|62087544|dbj|BAD92219.1|/0/1
5878	NM_001252039,NM_004583,NM_201434	168.6	110.65	166.52	110.96	135.4	94.33	133.61	93.67	RAB5C, member RAS oncogene family	K06062;K07889	GO:0005769//early endosome;GO:0016020//membrane;GO:0048770	GO:0017111//nucleoside-triphosphatase activity;GO:0032561//guanyl ribonucleotide binding	GO:0006897//endocytosis;GO:0006996//organelle organization;GO:0009207;GO:0035556//intracellular signal transduction	gi|426348257|ref|XP_004041754.1|/1.79772e-139/1
9368	NM_004252	168.4	129	170.49	133.13	150.13	130.6	150.62	124.35	solute carrier family 9, subfamily A (NHE3, cation proton antiporter 3), member 3 regulator 1	K13365	GO:0005815//microtubule organizing center;GO:0005902//microvillus;GO:0031252//cell leading edge;GO:0043231//intracellular membrane-bounded organelle;GO:0044459//plasma membrane part	GO:0016247//channel regulator activity;GO:0019899//enzyme binding;GO:0019904//protein domain specific binding;GO:0031690//adrenergic receptor binding	GO:0001932//regulation of protein phosphorylation;GO:0002028//regulation of sodium ion transport;GO:0003014//renal system process;GO:0007166//cell surface receptor signaling pathway;GO:0008283//cell proliferation;GO:0012501//programmed cell death;GO:0030031//cell projection assembly;GO:0040013//negative regulation of locomotion;GO:0042939//tripeptide transport;GO:0043409//negative regulation of M…	gi|29165827|gb|AAH49220.1|/0/1
1299	NM_001853	168.24	166.63	176.04	170.59	36.41	37.8	34.41	37.05	collagen, type IX, alpha 3	K08131	GO:0005576//extracellular region	-	-	gi|5712087|gb|AAD47357.1|AF026801_1/3.6808e-125/1
51614	NM_015966,NM_198398	167.99	201.75	158.99	208.78	168.29	204.5	176	193.34	ERGIC and golgi 3	K08820	GO:0005793//endoplasmic reticulum-Golgi intermediate compartment;GO:0031090//organelle membrane;GO:0031224//intrinsic to membrane;GO:0043231//intracellular membrane-bounded organelle	GO:0005488//binding	GO:0006810//transport	gi|7706278|ref|NP_057050.1|/0/1
4599	NM_001144925,NM_001178046,NM_002462	167.83	135.78	173.12	148.05	0.8	1.08	0.74	0.92	myxovirus (influenza virus) resistance 1, interferon-inducible protein p78 (mouse)	K14754	GO:0044444//cytoplasmic part	GO:0017111//nucleoside-triphosphatase activity;GO:0032561//guanyl ribonucleotide binding	GO:0006950//response to stress;GO:0009207;GO:0012502//induction of programmed cell death;GO:0019221//cytokine-mediated signaling pathway;GO:0051707//response to other organism	gi|222136617|ref|NP_002453.2|/0/1
2316	NM_001110556,NM_001456	167.25	163.61	156.85	170.14	134.59	132.3	134.88	124.67	filamin A, alpha	K04437	GO:0005856//cytoskeleton;GO:0016020//membrane;GO:0044431//Golgi apparatus part	GO:0003779//actin binding;GO:0017048//Rho GTPase binding;GO:0017160//Ral GTPase binding;GO:0019901//protein kinase binding;GO:0034987//immunoglobulin receptor binding;GO:0042802//identical protein binding;GO:0060089	GO:0001775//cell activation;GO:0006887//exocytosis;GO:0007015//actin filament organization;GO:0007172//signal complex assembly;GO:0007193//adenylate cyclase-inhibiting G-protein coupled receptor signaling pathway;GO:0007249//I-kappaB kinase/NF-kappaB cascade;GO:0007599//hemostasis;GO:0009895;GO:0016197//endosomal transport;GO:0031647//regulation of protein stability;GO:0032507//maintenance of pro…	gi|260268505|dbj|BAC03408.2|/0/1
823	NM_001198868,NM_001198869,NM_005186,NR_040008	167.01	203.66	160.58	207.24	118.52	139.27	120.87	143.75	calpain 1, (mu/I) large subunit	K01367	GO:0016020//membrane;GO:0044424//intracellular part	GO:0004197//cysteine-type endopeptidase activity;GO:0046872//metal ion binding	GO:0008283//cell proliferation;GO:0019538//protein metabolic process	gi|402892877|ref|XP_003909633.1|/0/1
9948	NM_005112,NM_017491	166.73	157.58	163.1	157.93	151.97	135.67	149.64	134.45	WD repeat domain 1	K16482;K02084;K14855	GO:0043232;GO:0044444//cytoplasmic part	GO:0008092//cytoskeletal protein binding	GO:0001775//cell activation;GO:0006887//exocytosis;GO:0007599//hemostasis;GO:0050954//sensory perception of mechanical stimulus	gi|62089078|dbj|BAD92983.1|/0/1
5245	NM_002634	166.72	168.29	164.92	169.38	196.81	218.13	200.56	211.86	prohibitin	K17080	GO:0005743//mitochondrial inner membrane;GO:0016021//integral to membrane;GO:0031312;GO:0031981//nuclear lumen	GO:0019899//enzyme binding;GO:0030528//transcription regulator activity;GO:0043565//sequence-specific DNA binding	GO:0000122//negative regulation of transcription from RNA polymerase II promoter;GO:0006259//DNA metabolic process;GO:0006476//protein deacetylation;GO:0006915//apoptotic process;GO:0008283//cell proliferation;GO:0009725//response to hormone stimulus;GO:0009887//organ morphogenesis;GO:0031958;GO:0032583;GO:0033144//negative regulation of intracellular steroid hormone receptor signaling pathway	gi|4505773|ref|NP_002625.1|/6.87651e-131/1
5111	NM_002592,NM_182649	166.66	208.76	171.06	196.82	230.6	277.81	244.65	280.6	proliferating cell nuclear antigen	K04802	GO:0005657//replication fork;GO:0005856//cytoskeleton;GO:0034399//nuclear periphery;GO:0043234//protein complex	GO:0000700;GO:0030234//enzyme regulator activity;GO:0032135//DNA insertion or deletion binding;GO:0032404	GO:0000082//G1/S transition of mitotic cell cycle;GO:0000723//telomere maintenance;GO:0006261//DNA-dependent DNA replication;GO:0006289//nucleotide-excision repair;GO:0006301//postreplication repair;GO:0010033//response to organic substance;GO:0010038//response to metal ion;GO:0015031//protein transport;GO:0032070;GO:0048017//inositol lipid-mediated signaling;GO:0048513//organ development;GO:0051…	gi|4505641|ref|NP_002583.1|/1.18439e-142/1
7171	NM_001145160,NM_003290	166.41	131.42	170.53	133.26	161.92	124.3	148.09	119.04	tropomyosin 4	K10375	GO:0005865//striated muscle thin filament;GO:0005884//actin filament;GO:0032432//actin filament bundle	GO:0005198//structural molecule activity;GO:0046872//metal ion binding	GO:0003015//heart process;GO:0006936//muscle contraction;GO:0006950//response to stress;GO:0009987//cellular process;GO:0030239//myofibril assembly	gi|471405033|ref|XP_004384492.1|/3.28011e-71/1
100302739	NR_028370	166.05	129.17	142.79	142.15	212.18	184.97	215.99	177.64	PCNA antisense RNA 1	K04802	GO:0005657//replication fork;GO:0005856//cytoskeleton;GO:0034399//nuclear periphery;GO:0043234//protein complex	GO:0000700;GO:0030234//enzyme regulator activity;GO:0032135//DNA insertion or deletion binding;GO:0032404	GO:0000082//G1/S transition of mitotic cell cycle;GO:0000723//telomere maintenance;GO:0006261//DNA-dependent DNA replication;GO:0006289//nucleotide-excision repair;GO:0006301//postreplication repair;GO:0010033//response to organic substance;GO:0010038//response to metal ion;GO:0015031//protein transport;GO:0032070;GO:0048017//inositol lipid-mediated signaling;GO:0048513//organ development;GO:0051…	gi|471400555|ref|XP_004383101.1|/7.52621e-33/1
10606	NM_001079524,NM_001079525,NM_006452	166	159.26	163.64	155.82	194.57	184.63	198.2	188.6	phosphoribosylaminoimidazole carboxylase, phosphoribosylaminoimidazole succinocarboxamide synthetase	K01587	GO:0044444//cytoplasmic part	GO:0005515//protein binding;GO:0016831//carboxy-lyase activity;GO:0016881//acid-amino acid ligase activity;GO:0032559	GO:0006144//purine nucleobase metabolic process;GO:0006188//IMP biosynthetic process	gi|119625894|gb|EAX05489.1|/0/1
7756	NM_001032293,NM_001098507,NM_003457	165.55	129.2	171.65	126.06	165.89	132.34	158.64	126.38	zinc finger protein 207	-	GO:0005622//intracellular;GO:0005634//nucleus;GO:0031981//nuclear lumen	GO:0005488//binding;GO:0005539//glycosaminoglycan binding	-	gi|62088010|dbj|BAD92452.1|/3.21164e-99/1
1718	NM_014762	165.06	194.41	162.43	194.44	133.86	152.59	134.41	149.46	24-dehydrocholesterol reductase	K09828	GO:0005626//insoluble fraction;GO:0012505//endomembrane system;GO:0031090//organelle membrane;GO:0031224//intrinsic to membrane;GO:0043231//intracellular membrane-bounded organelle;GO:0043232;GO:0044444//cytoplasmic part	GO:0003823//antigen binding;GO:0005515//protein binding;GO:0016628//oxidoreductase activity, acting on the CH-CH group of donors, NAD or NADP as acceptor;GO:0050662//coenzyme binding	GO:0006516//glycoprotein catabolic process;GO:0006950//response to stress;GO:0007264//small GTPase mediated signal transduction;GO:0008203//cholesterol metabolic process;GO:0008283//cell proliferation;GO:0008544//epidermis development;GO:0010466//negative regulation of peptidase activity;GO:0022402//cell cycle process;GO:0031638//zymogen activation;GO:0033036;GO:0043066//negative regulation of ap…	gi|58257746|dbj|BAA02806.3|/0/1
3315	NM_001540	165.04	107.08	155.09	114.47	245.8	166.9	228.63	165.17	heat shock 27kDa protein 1	K04455	GO:0000267//cell fraction;GO:0015630//microtubule cytoskeleton;GO:0016020//membrane;GO:0031674//I band;GO:0043231//intracellular membrane-bounded organelle;GO:0043234//protein complex	GO:0032182//small conjugating protein binding	GO:0006413//translational initiation;GO:0006950//response to stress;GO:0016070//RNA metabolic process;GO:0043066//negative regulation of apoptotic process;GO:0051707//response to other organism	gi|397475051|ref|XP_003846056.1|/1.16855e-107/1
10576	NM_001198842,NM_006431	164.85	173.53	161.71	171.72	210.7	215.09	192.31	222.94	chaperonin containing TCP1, subunit 2 (beta)	K09494	GO:0031981//nuclear lumen;GO:0043234//protein complex;GO:0044444//cytoplasmic part	GO:0005515//protein binding;GO:0032559	GO:0051084//'de novo' posttranslational protein folding	gi|5453603|ref|NP_006422.1|/0/1
10134	NM_001139441,NM_001139457,NM_001256447,NM_005745	164.7	213.01	164.03	219.99	240.37	315.76	232.4	310.36	B-cell receptor-associated protein 31	K14009	GO:0005793//endoplasmic reticulum-Golgi intermediate compartment;GO:0012505//endomembrane system;GO:0016021//integral to membrane;GO:0031090//organelle membrane;GO:0043231//intracellular membrane-bounded organelle	GO:0005515//protein binding	GO:0002376//immune system process;GO:0006915//apoptotic process;GO:0015031//protein transport;GO:0048232//male gamete generation	gi|397466278|ref|XP_003804892.1|/8.76067e-114/1
128866	NM_176812	164.23	132.34	173.43	136.7	229.75	159.75	201.57	155.34	charged multivesicular body protein 4B	K12194	GO:0005768//endosome	GO:0005488//binding	GO:0016192//vesicle-mediated transport	gi|403281236|ref|XP_003932100.1|/4.45862e-73/1
1364	NM_001305	164.21	218.68	176.55	232.48	141.91	202.94	152.51	200.92	claudin 4	K06087	GO:0016021//integral to membrane;GO:0043296//apical junction complex	GO:0004872//receptor activity;GO:0005515//protein binding	GO:0016337//cell-cell adhesion	gi|4502877|ref|NP_001296.1|/1.98976e-85/1
1173	NM_001025205,NM_004068	163.96	145.97	154.88	145.82	163.42	143.29	158.13	143.94	adaptor-related protein complex 2, mu 1 subunit	K11826	GO:0005905//coated pit;GO:0030118//clathrin coat;GO:0030119//AP-type membrane coat adaptor complex;GO:0030139//endocytic vesicle;GO:0044439	GO:0005488//binding	GO:0006935//chemotaxis;GO:0007173//epidermal growth factor receptor signaling pathway;GO:0007267//cell-cell signaling;GO:0015031//protein transport;GO:0050688//regulation of defense response to virus	gi|50510363|dbj|BAD32167.1|/0/1
311	NM_001157,NM_145868,NM_145869	163.62	123.67	166.16	125.24	153.05	125.89	153.04	117.46	annexin A11	K17095	GO:0005766;GO:0012505//endomembrane system;GO:0015630//microtubule cytoskeleton;GO:0030139//endocytic vesicle;GO:0030141//secretory granule;GO:0031981//nuclear lumen;GO:0048770	GO:0005515//protein binding;GO:0005543//phospholipid binding;GO:0046872//metal ion binding	GO:0000920//cytokinetic cell separation;GO:0006897//endocytosis;GO:0010038//response to metal ion	gi|58865414|ref|NP_001011918.1|/0/1
100462977	NM_001190452	163.36	62.8	166.29	70.08	86.89	36.72	80.26	41.79	MT-RNR2-like 1	-	-	-	-	gi|345543|pir||JC1348/1.02592e-15/1
11338	NM_001012478,NM_007279	162.48	149.44	156.55	152.66	211.93	195.16	215.23	187.46	U2 small nuclear RNA auxiliary factor 2	K12837	GO:0016604//nuclear body;GO:0030529//ribonucleoprotein complex	GO:0003676//nucleic acid binding;GO:0019904//protein domain specific binding	GO:0000377;GO:0006353//DNA-dependent transcription, termination;GO:0006397//mRNA processing;GO:0006405//RNA export from nucleus;GO:0007548//sex differentiation	gi|1334149|emb|CAA45875.1|/0/1
28969	NM_001159767,NM_014038,NR_027624	162.21	162.07	156.86	155.91	131.53	135.69	126.27	137.71	basic leucine zipper and W2 domains 2	K03260;K03240	-	GO:0005488//binding	GO:0044260;GO:0048731;GO:0048869//cellular developmental process	gi|444518059|gb|ELV11932.1|/4.10171e-125/1
7045	NM_000358	161.81	157.21	161.19	153.43	38.91	35.23	42.62	35.67	transforming growth factor, beta-induced, 68kDa	K19519;K06464;K06588	GO:0031012//extracellular matrix	GO:0005102//receptor binding	GO:0007155//cell adhesion;GO:0043062//extracellular structure organization;GO:0050953//sensory perception of light stimulus	gi|4507467|ref|NP_000349.1|/0/1
3728	NM_002230,NM_021991	161.41	118.89	152.1	125.78	184.5	136.88	179.14	132.29	junction plakoglobin	K10056	GO:0000267//cell fraction;GO:0005856//cytoskeleton;GO:0005913//cell-cell adherens junction;GO:0009925//basal plasma membrane;GO:0019897//extrinsic to plasma membrane;GO:0031674//I band;GO:0043231//intracellular membrane-bounded organelle;GO:0071664//catenin-TCF7L2 complex	GO:0003702//RNA polymerase II transcription factor activity;GO:0003712//transcription cofactor activity;GO:0005198//structural molecule activity;GO:0019900//kinase binding;GO:0019902//phosphatase binding;GO:0042802//identical protein binding;GO:0050839//cell adhesion molecule binding	GO:0002009//morphogenesis of an epithelium;GO:0003129;GO:0003171//atrioventricular valve development;GO:0003306//Wnt receptor signaling pathway involved in heart development;GO:0006606//protein import into nucleus;GO:0007010//cytoskeleton organization;GO:0007043//cell-cell junction assembly;GO:0007281//germ cell development;GO:0008544//epidermis development;GO:0009612//response to mechanical stim…	gi|33875446|gb|AAH00441.2|/0/1
1537	NM_001916	160.92	188.68	161.19	202.1	183.08	227.02	194.14	214.22	cytochrome c-1	K00413	GO:0019866//organelle inner membrane;GO:0031224//intrinsic to membrane;GO:0043231//intracellular membrane-bounded organelle;GO:0044459//plasma membrane part	GO:0005506//iron ion binding;GO:0009055//electron carrier activity	GO:0022900//electron transport chain;GO:0051234//establishment of localization	gi|21359867|ref|NP_001907.2|/3.82421e-145/1
2029	NM_004436,NM_207042,NM_207043,NM_207044,NM_207045,NM_207046,NM_207047,NM_207168	160.46	144.22	150.82	147.9	147.82	150.06	149.07	147.9	endosulfine alpha	-	GO:0044424//intracellular part	GO:0004857//enzyme inhibitor activity;GO:0008200//ion channel inhibitor activity;GO:0016248//channel inhibitor activity;GO:0019888//protein phosphatase regulator activity;GO:0019903//protein phosphatase binding	GO:0000087//M phase of mitotic cell cycle;GO:0009746;GO:0030073//insulin secretion;GO:0031667//response to nutrient levels;GO:0051234//establishment of localization	gi|86438121|gb|AAI12683.1|/1.42744e-51/1
6742	NM_001256510,NM_001256511,NM_001256512,NM_001256513,NM_003143,NR_046269	159.92	174.47	164.63	169.95	227.4	218.39	206.49	211.36	single-stranded DNA binding protein 1, mitochondrial	K03111	GO:0005759//mitochondrial matrix;GO:0031981//nuclear lumen	GO:0043566//structure-specific DNA binding	GO:0006259//DNA metabolic process;GO:0007005//mitochondrion organization;GO:0051095	gi|4507231|ref|NP_003134.1|/2.16115e-76/1
57636	NM_001199417	159.79	141.86	150.88	141.27	94.1	85.61	89.65	83.48	Rho GTPase activating protein 23	K08878;K06565;K07526;K06752;K06454	GO:0044464//cell part	GO:0008047//enzyme activator activity	GO:0023052//signaling	gi|313661470|ref|NP_001186346.1|/0/1
6881	NM_006284	159.22	110.08	161.16	105.49	140.38	111.29	136.41	102.68	TAF10 RNA polymerase II, TATA box binding protein (TBP)-associated factor, 30kDa	K03134	GO:0005667//transcription factor complex;GO:0044444//cytoplasmic part;GO:0070461//SAGA-type complex	GO:0001071//nucleic acid binding transcription factor activity;GO:0003702//RNA polymerase II transcription factor activity;GO:0003712//transcription cofactor activity;GO:0004468//lysine N-acetyltransferase activity;GO:0019899//enzyme binding;GO:0035258//steroid hormone receptor binding	GO:0006352//DNA-dependent transcription, initiation;GO:0006354//DNA-dependent transcription, elongation;GO:0016573//histone acetylation;GO:0051259//protein oligomerization	gi|5454106|ref|NP_006275.1|/4.2406e-58/1
1349	NM_001866	159.13	141.77	156.61	151.5	298.59	278.34	315.42	266.97	cytochrome c oxidase subunit VIIb	K02271	GO:0005743//mitochondrial inner membrane;GO:0031224//intrinsic to membrane	GO:0015002//heme-copper terminal oxidase activity	GO:0022900//electron transport chain	gi|4502991|ref|NP_001857.1|/7.43247e-41/1
3313	NM_004134	158.81	145.94	151.06	147.06	169.01	151.51	158.65	152.87	heat shock 70kDa protein 9 (mortalin)	K04043	GO:0005759//mitochondrial matrix	GO:0005515//protein binding;GO:0032559	GO:0006605//protein targeting;GO:0043066//negative regulation of apoptotic process;GO:0044267//cellular protein metabolic process	gi|332822032|ref|XP_001171426.2|/0/1
8815	NM_001143985,NM_003860	158.41	162.31	165.98	165.65	160.44	179.69	170.88	178.39	barrier to autointegration factor 1	-	GO:0031981//nuclear lumen;GO:0043232;GO:0044444//cytoplasmic part	GO:0003676//nucleic acid binding	GO:0006310//DNA recombination;GO:0019058//viral infectious cycle;GO:0050789//regulation of biological process;GO:0051707//response to other organism	gi|465977868|ref|XP_004286925.1|/6.03862e-63/1
2907	NM_000837,NM_001009184	157.95	115.12	165.14	110.99	97.65	69.07	95.97	68.25	glutamate receptor, ionotropic, N-methyl D-aspartate-associated protein 1 (glutamate binding)	K06890	-	-	-	gi|228226|prf||1718347A/1.86925e-128/1
6427	NM_001195427,NM_003016,NR_036608	157.9	176.01	161.89	171.48	165.16	181.94	180.94	181.16	serine/arginine-rich splicing factor 2	K12891	GO:0016604//nuclear body	GO:0003676//nucleic acid binding	GO:0006396//RNA processing	gi|297701877|ref|XP_002827924.1|/5.46017e-78/1
11331	NM_001144831,NM_001267700	157.58	146.32	159.78	142.98	188.59	188.62	210.91	177.08	prohibitin 2	K17081	GO:0019866//organelle inner membrane;GO:0043231//intracellular membrane-bounded organelle	GO:0004871//signal transducer activity;GO:0016564//transcription repressor activity;GO:0035258//steroid hormone receptor binding	GO:0003006//developmental process involved in reproduction;GO:0010467//gene expression;GO:0030520//intracellular estrogen receptor signaling pathway;GO:0033598//mammary gland epithelial cell proliferation;GO:0060688//regulation of morphogenesis of a branching structure	gi|402884978|ref|XP_003905946.1|/3.98903e-144/1
10581	NM_006435	157.55	128.65	158.52	131.39	35.96	28.33	31.68	30.17	interferon induced transmembrane protein 2	K06566	GO:0031224//intrinsic to membrane	GO:0005488//binding	GO:0002376//immune system process;GO:0006952//defense response;GO:0019221//cytokine-mediated signaling pathway;GO:0051707//response to other organism	gi|151101191|ref|NP_006426.2|/7.05792e-64/1
9232	NM_004219	157.2	113.22	173.8	110.14	170.97	117.91	173.66	120.37	pituitary tumor-transforming 1	K06635	GO:0043231//intracellular membrane-bounded organelle;GO:0044444//cytoplasmic part	GO:0001071//nucleic acid binding transcription factor activity;GO:0004866//endopeptidase inhibitor activity;GO:0019904//protein domain specific binding	GO:0000087//M phase of mitotic cell cycle;GO:0006259//DNA metabolic process;GO:0006351//transcription, DNA-dependent;GO:0006996//organelle organization;GO:0033554//cellular response to stress;GO:0043161//proteasomal ubiquitin-dependent protein catabolic process;GO:0048232//male gamete generation	gi|4758980|ref|NP_004210.1|/5.0401e-99/1
3187	NM_001257293,NM_005520	157.09	154.09	160	155.05	162.52	149.43	149.55	153.28	heterogeneous nuclear ribonucleoprotein H1 (H)	K12898	GO:0005681//spliceosomal complex;GO:0005856//cytoskeleton;GO:0031981//nuclear lumen	GO:0008187//poly-pyrimidine tract binding	GO:0000377;GO:0010468//regulation of gene expression	gi|5031753|ref|NP_005511.1|/0/1
2876	NM_000581,NM_201397	156.72	187.85	152.7	199.82	150.28	184.33	154.86	182.04	glutathione peroxidase 1	K00432	GO:0043231//intracellular membrane-bounded organelle;GO:0044444//cytoplasmic part	GO:0004601//peroxidase activity;GO:0019904//protein domain specific binding;GO:0061135	GO:0000302//response to reactive oxygen species;GO:0001525//angiogenesis;GO:0002064//epithelial cell development;GO:0002437//inflammatory response to antigenic stimulus;GO:0003015//heart process;GO:0006163//purine nucleotide metabolic process;GO:0006639//acylglycerol metabolic process;GO:0006790//sulfur compound metabolic process;GO:0008629;GO:0008637//apoptotic mitochondrial changes;GO:0009112;G…	gi|397491574|ref|XP_003816728.1|/1.49541e-102/1
10589	NM_006442	156.32	95.45	158.2	100.64	148.09	101.19	134.78	93.21	DR1-associated protein 1 (negative cofactor 2 alpha)	K08066	GO:0043231//intracellular membrane-bounded organelle	GO:0001071//nucleic acid binding transcription factor activity;GO:0003677//DNA binding;GO:0003712//transcription cofactor activity;GO:0005515//protein binding	GO:0006357//regulation of transcription from RNA polymerase II promoter	gi|410045392|ref|XP_003313186.2|/1.1652e-53/1
64960	NM_031280	156.16	102.68	147.41	98.77	152.25	103.88	159.31	109.66	mitochondrial ribosomal protein S15	K02956	GO:0000314//organellar small ribosomal subunit;GO:0005635//nuclear envelope	GO:0005198//structural molecule activity	GO:0010467//gene expression	gi|441633959|ref|XP_003273331.2|/7.45831e-140/1
191	NM_000687,NM_001161766	155.98	199.6	167.65	205.05	207.3	243.16	200.93	243.88	adenosylhomocysteinase	K01251	GO:0005624//membrane fraction;GO:0048770	GO:0005515//protein binding;GO:0016802;GO:0017076//purine nucleotide binding;GO:0046914//transition metal ion binding	GO:0002437//inflammatory response to antigenic stimulus;GO:0006730//one-carbon metabolic process;GO:0031667//response to nutrient levels;GO:0042219//cellular modified amino acid catabolic process;GO:0048512//circadian behavior	gi|332138159|pdb|3NJ4|A/0/1
353	NM_000485,NM_001030018	155.94	215.04	151.6	212.88	185.92	267.34	202.82	260.62	adenine phosphoribosyltransferase	K00759	GO:0031981//nuclear lumen;GO:0044444//cytoplasmic part	GO:0002060//purine nucleobase binding;GO:0016763//transferase activity, transferring pentosyl groups;GO:0032559	GO:0007589//body fluid secretion;GO:0007610//behavior;GO:0043096//purine nucleobase salvage	gi|4502171|ref|NP_000476.1|/1.56345e-94/1
5589	NM_001001329,NM_002743	155.38	110.54	154.05	124.22	155.82	120.78	149.59	113.67	protein kinase C substrate 80K-H	K08288	GO:0044432//endoplasmic reticulum part	GO:0003676//nucleic acid binding;GO:0019901//protein kinase binding;GO:0046872//metal ion binding	GO:0006487//protein N-linked glycosylation;GO:0006952//defense response;GO:0035556//intracellular signal transduction;GO:0051259//protein oligomerization	gi|48255891|ref|NP_001001329.1|/0/1
11282	NM_014275,NM_054013	154.94	178.14	160.1	178.43	134.77	164.77	142.44	164.34	mannosyl (alpha-1,3-)-glycoprotein beta-1,4-N-acetylglucosaminyltransferase, isozyme B	K00738	GO:0012505//endomembrane system;GO:0031224//intrinsic to membrane;GO:0043231//intracellular membrane-bounded organelle	GO:0008375//acetylglucosaminyltransferase activity;GO:0043169//cation binding	GO:0006487//protein N-linked glycosylation	gi|16915936|ref|NP_463459.1|/0/1
5682	NM_001143937,NM_002786,NM_148976	154.47	183.53	150.78	167.38	164.44	181.52	169.21	188.1	proteasome (prosome, macropain) subunit, alpha type, 1	K02725	GO:0005839//proteasome core complex;GO:0030529//ribonucleoprotein complex;GO:0043231//intracellular membrane-bounded organelle	GO:0003676//nucleic acid binding;GO:0004175//endopeptidase activity;GO:0005488//binding	GO:0002437//inflammatory response to antigenic stimulus;GO:0006520//cellular amino acid metabolic process;GO:0006915//apoptotic process;GO:0007050//cell cycle arrest;GO:0016070//RNA metabolic process;GO:0030330//DNA damage response, signal transduction by p53 class mediator;GO:0043161//proteasomal ubiquitin-dependent protein catabolic process;GO:0051320//S phase;GO:0051439//regulation of ubiquiti…	gi|426367535|ref|XP_004050785.1|/4.58612e-75/1
4939	NM_001032731,NM_002535,NM_016817	154.47	138.68	164.1	141.53	0.77	0.6	0.69	0.92	2'-5'-oligoadenylate synthetase 2, 69/71kDa	K14216	GO:0042598;GO:0043231//intracellular membrane-bounded organelle	GO:0003676//nucleic acid binding;GO:0016772//transferase activity, transferring phosphorus-containing groups;GO:0032559	GO:0002376//immune system process;GO:0019221//cytokine-mediated signaling pathway;GO:0034641//cellular nitrogen compound metabolic process	gi|397525497|ref|XP_003832702.1|/1.42283e-106/1
1329	NM_001862	154.39	152.23	105.75	157.71	140.06	180.78	168.66	179.18	cytochrome c oxidase subunit Vb	K02265	GO:0019866//organelle inner membrane;GO:0043231//intracellular membrane-bounded organelle	GO:0015002//heme-copper terminal oxidase activity;GO:0043169//cation binding	GO:0022900//electron transport chain;GO:0032501//multicellular organismal process	gi|119622335|gb|EAX01930.1|/8.1722e-65/1
4953	NM_002539	154.34	189.49	151.07	182.37	267.74	305.27	280.29	301.88	ornithine decarboxylase 1	K01581	GO:0044444//cytoplasmic part	GO:0005488//binding;GO:0016831//carboxy-lyase activity	GO:0006520//cellular amino acid metabolic process;GO:0006595//polyamine metabolic process;GO:0051707//response to other organism	gi|152149219|pdb|2OO0|A/0/1
998	NM_001039802,NM_001791,NM_044472	154.15	148.35	140.68	145.53	151.74	154.57	158.44	156.86	cell division cycle 42	K04393	GO:0012505//endomembrane system;GO:0016020//membrane;GO:0016023//cytoplasmic membrane-bounded vesicle;GO:0042995//cell projection;GO:0070161	GO:0017111//nucleoside-triphosphatase activity;GO:0019901//protein kinase binding;GO:0032561//guanyl ribonucleotide binding	GO:0001709//cell fate determination;GO:0001934//positive regulation of protein phosphorylation;GO:0001942//hair follicle development;GO:0002064//epithelial cell development;GO:0002573//myeloid leukocyte differentiation;GO:0006275//regulation of DNA replication;GO:0006461//protein complex assembly;GO:0006887//exocytosis;GO:0006935//chemotaxis;GO:0007015//actin filament organization;GO:0007067//mit…	gi|449269370|gb|EMC80147.1|/7.04842e-107/1
51639	NM_016047	153.31	116.68	151.22	109.67	153.61	109.61	126.87	113.45	splicing factor 3B, 14 kDa subunit	K12833	GO:0005681//spliceosomal complex;GO:0031981//nuclear lumen	GO:0003676//nucleic acid binding	GO:0000377	gi|7706326|ref|NP_057131.1|/9.97118e-59/1
64855	NM_001035534,NM_022833	153.26	169.08	153.12	170.59	164.32	189.51	166.33	179.29	family with sequence similarity 129, member B	K10086	-	GO:0005488//binding	-	gi|79750824|ref|NP_001030611.1|/0/1
6727	NM_003134	153.13	182.3	162.32	195.7	203.65	226.95	169.9	229.25	signal recognition particle 14kDa (homologous Alu RNA binding protein)	K03104	GO:0048500//signal recognition particle	GO:0003723//RNA binding;GO:0005048//signal sequence binding	GO:0006448//regulation of translational elongation;GO:0006613//cotranslational protein targeting to membrane;GO:0042221//response to chemical stimulus	gi|402873980|ref|XP_003900826.1|/2.5147e-57/1
2896	NM_002087	152.6	158.95	148.34	166.37	107.04	111.95	106.22	107.32	granulin	K02599	GO:0044421//extracellular region part	GO:0005102//receptor binding	GO:0023052//signaling	gi|426347981|ref|XP_004041620.1|/0/1
832	NM_001206540,NM_004930,NR_038125	152.42	134.35	137.79	143.8	156.28	137.79	162.4	141.65	capping protein (actin filament) muscle Z-line, beta	K10365	GO:0015629//actin cytoskeleton;GO:0031252//cell leading edge;GO:0033011//perinuclear theca;GO:0043234//protein complex;GO:0044444//cytoplasmic part	GO:0008092//cytoskeletal protein binding	GO:0007599//hemostasis;GO:0030031//cell projection assembly;GO:0030835//negative regulation of actin filament depolymerization	gi|55732943|emb|CAH93159.1|/0/1
10945	NM_006801	152.4	124.47	160.19	130.61	225.3	174.55	232.14	171.42	KDEL (Lys-Asp-Glu-Leu) endoplasmic reticulum protein retention receptor 1	K10949	GO:0005626//insoluble fraction;GO:0031090//organelle membrane;GO:0031224//intrinsic to membrane;GO:0044431//Golgi apparatus part	GO:0004871//signal transducer activity;GO:0046923//ER retention sequence binding	GO:0015031//protein transport;GO:0023052//signaling;GO:0035437//maintenance of protein localization in endoplasmic reticulum	gi|119572727|gb|EAW52342.1|/1.73523e-154/1
6746	NM_003145	152.3	135.49	143.81	138	159.85	154.07	166.24	155.17	signal sequence receptor, beta (translocon-associated protein beta)	K13250	GO:0031090//organelle membrane;GO:0031224//intrinsic to membrane;GO:0043231//intracellular membrane-bounded organelle	GO:0042277//peptide binding	GO:0006612//protein targeting to membrane	gi|114560188|ref|XP_001162990.1|/1.92199e-103/1
11315	NM_001123377,NM_007262	152.15	176.19	151.19	175.06	207.68	227.14	206.56	236.25	parkinson protein 7	K05687	GO:0043005//neuron projection;GO:0043231//intracellular membrane-bounded organelle;GO:0044444//cytoplasmic part	GO:0003723//RNA binding;GO:0016209//antioxidant activity;GO:0016705//oxidoreductase activity, acting on paired donors, with incorporation or reduction of molecular oxygen;GO:0016787//hydrolase activity;GO:0042802//identical protein binding	GO:0006996//organelle organization;GO:0007626//locomotory behavior;GO:0009566//fertilization;GO:0015872//dopamine transport;GO:0031347//regulation of defense response;GO:0031647//regulation of protein stability;GO:0032411//positive regulation of transporter activity;GO:0033143//regulation of intracellular steroid hormone receptor signaling pathway;GO:0034614//cellular response to reactive oxygen …	gi|31543380|ref|NP_009193.2|/2.02053e-100/1
9377	NM_004255	151.83	209.74	156.13	214.44	169.95	225.24	202.06	208.36	cytochrome c oxidase subunit Va	K02264	GO:0019866//organelle inner membrane;GO:0043231//intracellular membrane-bounded organelle	GO:0015002//heme-copper terminal oxidase activity;GO:0043169//cation binding	GO:0022900//electron transport chain	gi|190885499|ref|NP_004246.2|/1.42985e-81/1
3735	NM_001130089,NM_005548	151.16	114.74	147.44	113.22	164.78	127.63	165.68	122.15	lysyl-tRNA synthetase	K04567	GO:0000267//cell fraction;GO:0016020//membrane;GO:0044429//mitochondrial part	GO:0003723//RNA binding;GO:0004812//aminoacyl-tRNA ligase activity;GO:0032559;GO:0043169//cation binding	GO:0006418//tRNA aminoacylation for protein translation;GO:0051704	gi|194272210|ref|NP_001123561.1|/0/1
2771	NM_001166425,NM_002070	151.02	110.74	147.13	114.48	128.02	98.93	126.18	95	guanine nucleotide binding protein (G protein), alpha inhibiting activity polypeptide 2	K04630	GO:0005626//insoluble fraction;GO:0005815//microtubule organizing center;GO:0031234//extrinsic to internal side of plasma membrane;GO:0043231//intracellular membrane-bounded organelle	GO:0005102//receptor binding;GO:0017111//nucleoside-triphosphatase activity;GO:0032403//protein complex binding;GO:0032561//guanyl ribonucleotide binding;GO:0060089	GO:0000165//MAPK cascade;GO:0001775//cell activation;GO:0007188//adenylate cyclase-modulating G-protein coupled receptor signaling pathway;GO:0007599//hemostasis;GO:0008283//cell proliferation;GO:0009207;GO:0031280;GO:0031667//response to nutrient levels;GO:0032413//negative regulation of ion transmembrane transporter activity;GO:0035588;GO:0050804//regulation of synaptic transmission	gi|332216026|ref|XP_003257143.1|/0/1
4729	NM_021074	150.97	146.95	152.57	140.15	143.15	139.25	145.81	140.87	NADH dehydrogenase (ubiquinone) flavoprotein 2, 24kDa	K03943	GO:0005746//mitochondrial respiratory chain	GO:0000166//nucleotide binding;GO:0043169//cation binding;GO:0050136//NADH dehydrogenase (quinone) activity;GO:0051536//iron-sulfur cluster binding	GO:0014706//striated muscle tissue development;GO:0022904//respiratory electron transport chain;GO:0048731;GO:0051234//establishment of localization	gi|222080062|ref|NP_066552.2|/1.63754e-136/1
25798	NM_001159491,NM_015379	150.73	147.57	164.86	150.9	122.26	124.31	124.91	125.52	brain protein I3	-	GO:0016020//membrane	-	-	gi|7661538|ref|NP_056194.1|/4.20224e-47/1
1327	NM_001861	150.42	213.06	153.45	213.84	193.05	240.96	219.95	241.68	cytochrome c oxidase subunit IV isoform 1	K02263	GO:0005746//mitochondrial respiratory chain;GO:0031224//intrinsic to membrane	GO:0005488//binding;GO:0015002//heme-copper terminal oxidase activity	GO:0022900//electron transport chain;GO:0031667//response to nutrient levels	gi|397500384|ref|XP_003820896.1|/1.08306e-93/1
7408	NM_003370	150.28	106.03	141.95	105.69	196.78	142.71	187.35	139.26	vasodilator-stimulated phosphoprotein	K06274	GO:0005856//cytoskeleton;GO:0005924//cell-substrate adherens junction;GO:0030027//lamellipodium;GO:0030175//filopodium;GO:0044444//cytoplasmic part	GO:0008092//cytoskeletal protein binding;GO:0019904//protein domain specific binding	GO:0006935//chemotaxis;GO:0007010//cytoskeleton organization;GO:0014020;GO:0034330;GO:0050851//antigen receptor-mediated signaling pathway	gi|426389208|ref|XP_004061016.1|/4.90315e-76/1
4673	NM_004537,NM_139207	150.15	141.92	150.9	132.99	177.59	158.52	159.14	166	nucleosome assembly protein 1-like 1	K11279	-	GO:0005488//binding	GO:0009987//cellular process	gi|67970718|dbj|BAE01701.1|/8.75607e-121/1
55505	NM_018648	149.92	148.61	136.89	154.57	155.36	156.45	146.91	158.43	NOP10 ribonucleoprotein	K11130	GO:0016604//nuclear body;GO:0030529//ribonucleoprotein complex	GO:0005488//binding	GO:0009451//RNA modification;GO:0042254//ribosome biogenesis	gi|8923942|ref|NP_061118.1|/4.07537e-31/1
10487	NM_001105530,NM_006367	149.09	126.68	153.48	131.04	169.13	147.32	165.69	148.2	CAP, adenylate cyclase-associated protein 1 (yeast)	K17261	GO:0015629//actin cytoskeleton;GO:0016020//membrane	GO:0008092//cytoskeletal protein binding	GO:0001775//cell activation;GO:0006887//exocytosis;GO:0006897//endocytosis;GO:0006935//chemotaxis;GO:0007010//cytoskeleton organization;GO:0007599//hemostasis;GO:0016477//cell migration;GO:0023052//signaling;GO:0032989;GO:0045762//positive regulation of adenylate cyclase activity	gi|397488876|ref|XP_003815468.1|/0/1
6415	NM_003009	148.76	187.18	127.44	176.72	201.95	215.11	198.79	207.37	selenoprotein W, 1	-	GO:0016020//membrane;GO:0043231//intracellular membrane-bounded organelle	GO:0005488//binding;GO:0016651//oxidoreductase activity, acting on NAD(P)H	GO:0010038//response to metal ion;GO:0019725//cellular homeostasis	gi|119577915|gb|EAW57511.1|/3.55823e-37/1
79095	NM_024112	148.71	74.84	145.96	86.75	183.57	113.58	156.63	100.97	chromosome 9 open reading frame 16	-	-	-	-	gi|332833009|ref|XP_001154179.2|/1.01155e-51/1
306	NM_005139	148.52	115.03	144.27	115.45	98.25	82.97	91.64	87.42	annexin A3	K17089	GO:0030141//secretory granule;GO:0030666//endocytic vesicle membrane;GO:0043005//neuron projection;GO:0044297//cell body	GO:0004859//phospholipase inhibitor activity;GO:0005543//phospholipid binding;GO:0046872//metal ion binding	GO:0002283//neutrophil activation involved in immune response;GO:0006897//endocytosis;GO:0006952//defense response;GO:0009887//organ morphogenesis;GO:0010594//regulation of endothelial cell migration;GO:0010604;GO:0021543//pallium development;GO:0031960//response to corticosteroid stimulus;GO:0043388//positive regulation of DNA binding;GO:0045765//regulation of angiogenesis	gi|119626228|gb|EAX05823.1|/0/1
10980	NM_006833	147.11	127.35	139.77	141.18	134.02	118.41	145.13	126.35	COP9 signalosome subunit 6	K12179	GO:0043231//intracellular membrane-bounded organelle;GO:0043234//protein complex	GO:0005488//binding	GO:0051704	gi|426357192|ref|XP_004045931.1|/1.15693e-159/1
29924	NM_001130071,NM_001130072,NM_013333	146.39	114.18	134.61	123.65	182.53	152.94	176.35	149.91	epsin 1	K12471	GO:0016020//membrane;GO:0044424//intracellular part	GO:0005488//binding;GO:0005515//protein binding	GO:0007173//epidermal growth factor receptor signaling pathway;GO:0016192//vesicle-mediated transport	gi|397471083|ref|XP_003807134.1|/0/1
7296	NM_001093771,NM_001261445,NM_001261446,NM_003330,NM_182729,NM_182742,NM_182743	146.24	175.65	149.54	172.69	127.54	150.5	130.17	149.9	thioredoxin reductase 1	K00384	GO:0031981//nuclear lumen;GO:0044444//cytoplasmic part	GO:0000166//nucleotide binding;GO:0015036//disulfide oxidoreductase activity;GO:0016209//antioxidant activity;GO:0050662//coenzyme binding	GO:0006091//generation of precursor metabolites and energy;GO:0006629//lipid metabolic process;GO:0019725//cellular homeostasis;GO:0023052//signaling;GO:0051234//establishment of localization;GO:0055086//nucleobase-containing small molecule metabolic process	gi|403275947|ref|XP_003929681.1|/0/1
688	NM_001730	146.09	106.15	153.03	107.19	155.84	115.47	149.02	114.73	Kruppel-like factor 5 (intestinal)	K09206	GO:0043231//intracellular membrane-bounded organelle	GO:0001071//nucleic acid binding transcription factor activity;GO:0003676//nucleic acid binding;GO:0030528//transcription regulator activity;GO:0046914//transition metal ion binding	GO:0006351//transcription, DNA-dependent;GO:0008283//cell proliferation;GO:0030031//cell projection assembly;GO:0048646//anatomical structure formation involved in morphogenesis	gi|332261190|ref|XP_003279658.1|/0/1
6421	NM_005066	146.03	123.92	150.22	124.9	128.02	104.23	113.65	105.73	splicing factor proline/glutamine-rich	K13219	GO:0016604//nuclear body;GO:0034399//nuclear periphery	GO:0003676//nucleic acid binding	GO:0000398//mRNA splicing, via spliceosome	gi|471362917|ref|XP_004372017.1|/1.49008e-163/1
114908	NM_052932	145.97	128.14	152.52	127.42	205.22	173.21	188.26	179.85	transmembrane protein 123	-	GO:0009986//cell surface;GO:0031224//intrinsic to membrane	GO:0004871//signal transducer activity	GO:0045793//positive regulation of cell size	gi|27497569|gb|AAO13164.1|/4.08021e-67/1
28998	NM_014078	145.77	152.55	152.61	144.84	186.18	187.9	194.84	194.65	mitochondrial ribosomal protein L13	K02871	GO:0000315//organellar large ribosomal subunit;GO:0043231//intracellular membrane-bounded organelle	GO:0005198//structural molecule activity	GO:0010467//gene expression	gi|14165270|ref|NP_054797.2|/1.00804e-101/1
7083	NM_003258	145.3	183.28	149.6	184.43	160.75	206.5	154.3	194.04	thymidine kinase 1, soluble	K00857	GO:0044444//cytoplasmic part	GO:0019136//deoxynucleoside kinase activity;GO:0032559;GO:0046914//transition metal ion binding	GO:0006259//DNA metabolic process;GO:0008655//pyrimidine-containing compound salvage;GO:0009112;GO:0051260//protein homooligomerization	gi|297273738|ref|XP_001107944.2|/2.28786e-167/1
5501	NM_001244974,NM_002710	145.15	149.63	147.25	143.2	129.8	132.9	131.5	136.21	protein phosphatase 1, catalytic subunit, gamma isozyme	K06269	GO:0000776//kinetochore;GO:0005626//insoluble fraction;GO:0008287//protein serine/threonine phosphatase complex;GO:0016604//nuclear body;GO:0030425//dendrite;GO:0031966//mitochondrial membrane;GO:0032155;GO:0035097//histone methyltransferase complex	GO:0004721//phosphoprotein phosphatase activity;GO:0019900//kinase binding;GO:0043169//cation binding	GO:0006073//cellular glucan metabolic process;GO:0006464//cellular protein modification process;GO:0006641//triglyceride metabolic process;GO:0006796//phosphate-containing compound metabolic process;GO:0007067//mitosis;GO:0032386//regulation of intracellular transport	gi|4506007|ref|NP_002701.1|/0/1
4735	NM_001008491,NM_001008492,NM_004404,NM_006155	145.12	147.76	143.81	146.14	143.28	139.29	145.08	144.24	septin 2	K16942	GO:0000776//kinetochore;GO:0005624//membrane fraction;GO:0005819//spindle;GO:0015629//actin cytoskeleton;GO:0016020//membrane;GO:0031981//nuclear lumen;GO:0032155;GO:0032156;GO:0044444//cytoplasmic part	GO:0005515//protein binding;GO:0017111//nucleoside-triphosphatase activity;GO:0032561//guanyl ribonucleotide binding	GO:0000087//M phase of mitotic cell cycle;GO:0008104//protein localization;GO:0015813//L-glutamate transport;GO:0019222//regulation of metabolic process;GO:0030030//cell projection organization;GO:0043623//cellular protein complex assembly	gi|1040689|dbj|BAA05893.1|/0/1
55969	NM_001199534,NM_018840,NM_199483,NR_026562	145.05	169.58	137.23	171.01	138.93	174.35	135.15	169.39	chromosome 20 open reading frame 24	K12870	GO:0043231//intracellular membrane-bounded organelle	GO:0005488//binding	-	gi|41327694|ref|NP_955777.1|/3.09024e-75/1
10189	NM_005782	144.88	135.58	136.91	138.25	165.96	172.33	156.91	156.03	Aly/REF export factor	K12881	GO:0005681//spliceosomal complex;GO:0005737//cytoplasm;GO:0031981//nuclear lumen;GO:0043234//protein complex	GO:0043566//structure-specific DNA binding	GO:0006351//transcription, DNA-dependent;GO:0006397//mRNA processing;GO:0006406//mRNA export from nucleus;GO:0008380//RNA splicing	gi|238776833|ref|NP_005773.3|/5.5594e-68/1
5496	NM_177983	144.68	145.26	137.06	145.74	142.86	144.96	137.99	144.39	protein phosphatase, Mg2+/Mn2+ dependent, 1G	K17499	GO:0043231//intracellular membrane-bounded organelle;GO:0043234//protein complex	GO:0004721//phosphoprotein phosphatase activity;GO:0043169//cation binding	GO:0006464//cellular protein modification process;GO:0022402//cell cycle process	gi|395732048|ref|XP_002812226.2|/0/1
7913	NM_001134709,NM_003472	143.96	154.17	148.28	147.22	177.94	174.6	153.34	183.53	DEK oncogene	K17046	-	GO:0003702//RNA polymerase II transcription factor activity;GO:0005515//protein binding	GO:0006355//regulation of transcription, DNA-dependent;GO:0019058//viral infectious cycle;GO:0023052//signaling;GO:0050794//regulation of cellular process	gi|426351693|ref|XP_004043364.1|/9.39117e-109/1
7076	NM_003254	143.42	119.49	146.21	128.34	98.72	79.98	97.58	77.29	TIMP metallopeptidase inhibitor 1	K16451	GO:0005578//proteinaceous extracellular matrix;GO:0031091//platelet alpha granule	GO:0004866//endopeptidase inhibitor activity;GO:0043169//cation binding	GO:0001775//cell activation;GO:0006887//exocytosis;GO:0006915//apoptotic process;GO:0007599//hemostasis;GO:0008283//cell proliferation;GO:0009725//response to hormone stimulus;GO:0031330;GO:0048469//cell maturation	gi|397481933|ref|XP_003812191.1|/4.74448e-112/1
991	NM_001255	143.3	124.11	139.68	130.2	163.68	138.85	168.61	129.83	cell division cycle 20	K03363	GO:0000152//nuclear ubiquitin ligase complex;GO:0005815//microtubule organizing center;GO:0031981//nuclear lumen	GO:0005515//protein binding	GO:0007050//cell cycle arrest;GO:0008283//cell proliferation;GO:0010975//regulation of neuron projection development;GO:0043161//proteasomal ubiquitin-dependent protein catabolic process;GO:0045841//negative regulation of mitotic metaphase/anaphase transition;GO:0051439//regulation of ubiquitin-protein ligase activity involved in mitotic cell cycle;GO:0051443//positive regulation of ubiquitin-pro…	gi|118402582|ref|NP_001246.2|/0/1
6647	NM_000454	143.29	150.16	141.69	147.57	136.21	154.46	143.66	156.53	superoxide dismutase 1, soluble	K04565	GO:0016020//membrane;GO:0030425//dendrite;GO:0031981//nuclear lumen;GO:0031982//vesicle;GO:0032991//macromolecular complex;GO:0042579//microbody;GO:0044297//cell body;GO:0044421//extracellular region part;GO:0044429//mitochondrial part	GO:0003824//catalytic activity;GO:0016209//antioxidant activity;GO:0019903//protein phosphatase binding;GO:0042802//identical protein binding;GO:0046914//transition metal ion binding	GO:0000165//MAPK cascade;GO:0000305//response to oxygen radical;GO:0000737//DNA catabolic process, endonucleolytic;GO:0001816//cytokine production;GO:0001894//tissue homeostasis;GO:0001932//regulation of protein phosphorylation;GO:0003015//heart process;GO:0006281//DNA repair;GO:0006790//sulfur compound metabolic process;GO:0006801//superoxide metabolic process;GO:0006875//cellular metal ion home…	gi|4507149|ref|NP_000445.1|/6.31022e-86/1
3069	NM_001243900,NM_005336,NM_203346	142.98	121.12	142.41	119.61	136.85	115.66	136.73	109.9	high density lipoprotein binding protein	K01317;K18756	GO:0016020//membrane;GO:0034358//plasma lipoprotein particle;GO:0043231//intracellular membrane-bounded organelle;GO:0044424//intracellular part	GO:0003676//nucleic acid binding	GO:0010876//lipid localization;GO:0016125//sterol metabolic process;GO:0051234//establishment of localization	gi|4885409|ref|NP_005327.1|/0/1
81502	NM_030789,NM_178580,NM_178581,NM_178582	142.73	129.74	147.9	129.69	132.58	131.13	131.1	128.22	histocompatibility (minor) 13	K09595	GO:0031090//organelle membrane;GO:0031224//intrinsic to membrane;GO:0043231//intracellular membrane-bounded organelle	GO:0004175//endopeptidase activity;GO:0005488//binding	GO:0006508//proteolysis	gi|30581111|ref|NP_848696.1|/0/1
4605	NM_002466	141.83	114.54	135.68	109.99	172.17	139.63	176.39	133.65	v-myb myeloblastosis viral oncogene homolog (avian)-like 2	K09421	GO:0043231//intracellular membrane-bounded organelle	GO:0001071//nucleic acid binding transcription factor activity;GO:0003676//nucleic acid binding	GO:0010467//gene expression	gi|4505293|ref|NP_002457.1|/0/1
7165	NM_001243891,NM_001243892,NM_001243894,NM_001243895,NM_003288,NM_199359,NM_199360,NM_199361,NM_199362,NM_199363,NR_045090	141.78	130.9	137.48	136.11	143.5	145.01	152.76	145.63	tumor protein D52-like 2	-	GO:0044444//cytoplasmic part	GO:0042802//identical protein binding	GO:0008283//cell proliferation	gi|40805870|ref|NP_955395.1|/2.73798e-90/1
56731	NM_020062	141.67	84.33	133.42	89.29	141.03	90.56	126.94	86.38	SLC2A4 regulator	-	GO:0043231//intracellular membrane-bounded organelle	GO:0001071//nucleic acid binding transcription factor activity;GO:0046872//metal ion binding	GO:0006351//transcription, DNA-dependent	gi|31982931|ref|NP_064446.2|/4.93824e-161/1
7536	NM_001178030,NM_001178031,NM_004630,NM_201995,NM_201997,NM_201998,NR_033649,NR_033650	140.88	104.31	136.75	109.81	145.07	110.12	139.96	107.84	splicing factor 1	K13095	GO:0030529//ribonucleoprotein complex;GO:0031981//nuclear lumen	GO:0003676//nucleic acid binding;GO:0003712//transcription cofactor activity;GO:0030528//transcription regulator activity;GO:0046872//metal ion binding;GO:0046914//transition metal ion binding	GO:0003006//developmental process involved in reproduction;GO:0006376//mRNA splice site selection;GO:0006694//steroid biosynthetic process;GO:0007049//cell cycle;GO:0007275//multicellular organismal development;GO:0008285//negative regulation of cell proliferation	gi|465977150|ref|XP_004264364.1|/0/1
1163	NM_001826,NR_024163	140.55	169.23	144.25	153.24	149.56	167.52	162.69	179.63	CDC28 protein kinase regulatory subunit 1B	K02219	GO:0031981//nuclear lumen	GO:0005488//binding;GO:0019887//protein kinase regulator activity	GO:0016310//phosphorylation;GO:0019222//regulation of metabolic process;GO:0051320//S phase;GO:0051726//regulation of cell cycle	gi|148681025|gb|EDL12972.1|/3.81615e-40/1
441951	NR_003604,NR_003605,NR_003606,NR_036658,NR_036659	140.16	144.82	153.29	165.12	108.45	119.08	113.16	105.94	ZNFX1 antisense RNA 1	-	-	-	-	gi|45758719|gb|AAS76639.1|/8.87744e-26/1
10561	NM_006417	139.77	163.2	143.54	167.81	4.42	5.75	6.28	6.63	interferon-induced protein 44	K07374	GO:0044424//intracellular part	-	GO:0051707//response to other organism	gi|166706911|ref|NP_006408.3|/0/1
1396	NM_001311	138.94	125.95	116.98	141.76	329.25	366.45	334.29	327.27	cysteine-rich protein 1 (intestinal)	K09851	GO:0044424//intracellular part	GO:0046914//transition metal ion binding	-	gi|402877376|ref|XP_003902405.1|/1.43633e-48/1
23650	NM_012101	138.3	104.92	133.52	106.21	60.11	45.05	60.17	43.04	tripartite motif containing 29	K12010	GO:0044424//intracellular part	GO:0001071//nucleic acid binding transcription factor activity;GO:0046914//transition metal ion binding	GO:0006351//transcription, DNA-dependent	gi|17402909|ref|NP_036233.2|/0/1
29997	NM_015710	138.22	119.42	138.38	116.49	184.43	168.27	185.33	159.4	glioma tumor suppressor candidate region gene 2	K14840	GO:0031981//nuclear lumen	-	-	gi|7453545|gb|AAF62873.1|AF182076_1/0/1
999	NM_004360	137.25	115.38	139.64	119.01	102.38	82.55	104.16	84.23	cadherin 1, type 1, E-cadherin (epithelial)	K06590;K05719;K06811;K05689	GO:0005856//cytoskeleton;GO:0005911//cell-cell junction;GO:0005924//cell-substrate adherens junction;GO:0016234//inclusion body;GO:0019897//extrinsic to plasma membrane;GO:0031224//intrinsic to membrane;GO:0044444//cytoplasmic part	GO:0019902//phosphatase binding;GO:0030528//transcription regulator activity;GO:0046872//metal ion binding	GO:0001825//blastocyst formation;GO:0002682//regulation of immune system process;GO:0007162//negative regulation of cell adhesion;GO:0010226//response to lithium ion;GO:0016337//cell-cell adhesion;GO:0021536//diencephalon development;GO:0030030//cell projection organization;GO:0042307//positive regulation of protein import into nucleus;GO:0042981//regulation of apoptotic process;GO:0043170;GO:004…	gi|4757960|ref|NP_004351.1|/0/1
10204	NM_005796	137.22	112.2	156.27	112.67	167.62	115.73	133.55	124.14	nuclear transport factor 2	K14285	GO:0005635//nuclear envelope;GO:0044444//cytoplasmic part	GO:0005488//binding	GO:0006605//protein targeting	gi|5031985|ref|NP_005787.1|/3.20789e-70/1
8894	NM_003908	136.91	127.05	136.87	126.59	159.02	143.2	158.53	148.56	eukaryotic translation initiation factor 2, subunit 2 beta, 38kDa	K03238	GO:0043234//protein complex;GO:0044444//cytoplasmic part	GO:0008135//translation factor activity, nucleic acid binding;GO:0043169//cation binding	GO:0006412//translation	gi|29826335|ref|NP_003899.2|/4.20651e-164/1
975	NM_004356	136.58	166.17	133.28	164.24	120.47	154.83	127.84	160.97	CD81 molecule	K06508	GO:0016021//integral to membrane;GO:0044459//plasma membrane part	GO:0005488//binding	GO:0000165//MAPK cascade;GO:0001934//positive regulation of protein phosphorylation;GO:0006950//response to stress;GO:0016049//cell growth;GO:0022415;GO:0030260//entry into host cell;GO:0030888//regulation of B cell proliferation;GO:0033036;GO:0043126;GO:0046474//glycerophospholipid biosynthetic process	gi|4757944|ref|NP_004347.1|/4.1103e-107/1
7919	NM_004640,NM_080598,NR_037852	135.84	135.94	119.61	129.93	145.71	154.25	144.45	146.09	DEAD (Asp-Glu-Ala-Asp) box polypeptide 39B	K12812	GO:0016604//nuclear body;GO:0030532//small nuclear ribonucleoprotein complex;GO:0043234//protein complex	GO:0003724//RNA helicase activity;GO:0005515//protein binding;GO:0017069//snRNA binding;GO:0032559;GO:0042623//ATPase activity, coupled	GO:0000398//mRNA splicing, via spliceosome;GO:0006406//mRNA export from nucleus;GO:0009207	gi|466089434|ref|XP_004286664.1|/0/1
1655	NM_004396	135.78	148.99	136.11	147.53	114.71	133.15	120.38	133.52	DEAD (Asp-Glu-Ala-Asp) box helicase 5	K12823	GO:0005681//spliceosomal complex;GO:0031981//nuclear lumen	GO:0000989//transcription factor binding transcription factor activity;GO:0003676//nucleic acid binding;GO:0004386//helicase activity;GO:0032559;GO:0042623//ATPase activity, coupled	GO:0000377;GO:0040007//growth	gi|440912672|gb|ELR62224.1|/0/1
10935	NM_006793,NM_014098	135.6	193.1	139.59	188.28	146.55	186.25	152.99	191.56	peroxiredoxin 3	K03386	GO:0005768//endosome;GO:0043234//protein complex	GO:0004869//cysteine-type endopeptidase inhibitor activity;GO:0016209//antioxidant activity;GO:0016668//oxidoreductase activity, acting on a sulfur group of donors, NAD(P) as acceptor;GO:0016705//oxidoreductase activity, acting on paired donors, with incorporation or reduction of molecular oxygen;GO:0019900//kinase binding	GO:0000302//response to reactive oxygen species;GO:0001890//placenta development;GO:0002237//response to molecule of bacterial origin;GO:0006915//apoptotic process;GO:0006996//organelle organization;GO:0008283//cell proliferation;GO:0030097//hemopoiesis;GO:0042391//regulation of membrane potential;GO:0042743//hydrogen peroxide metabolic process;GO:0043549//regulation of kinase activity;GO:0051091…	gi|5802974|ref|NP_006784.1|/4.11461e-145/1
4696	NM_004542	134.87	76.95	129.14	85.86	157.15	105.64	161.07	99.56	NADH dehydrogenase (ubiquinone) 1 alpha subcomplex, 3, 9kDa	K03947	GO:0005746//mitochondrial respiratory chain;GO:0031224//intrinsic to membrane	GO:0050136//NADH dehydrogenase (quinone) activity	GO:0022904//respiratory electron transport chain;GO:0051234//establishment of localization	gi|4758772|ref|NP_004533.1|/6.8077e-42/1
2108	NM_000126,NM_001127716	134.79	167.26	131.17	169.76	170.75	208.53	163.79	220.17	electron-transfer-flavoprotein, alpha polypeptide	K03522	GO:0005759//mitochondrial matrix;GO:0044429//mitochondrial part	GO:0003824//catalytic activity;GO:0050662//coenzyme binding	GO:0022900//electron transport chain;GO:0051234//establishment of localization	gi|4503607|ref|NP_000117.1|/1.91203e-156/1
9141	NM_004708	134.65	110.35	119.29	113.75	193.69	172.28	167.18	169.3	programmed cell death 5	K06875	GO:0043231//intracellular membrane-bounded organelle	GO:0003676//nucleic acid binding	GO:0012502//induction of programmed cell death	gi|332208817|ref|XP_003253507.1|/4.71867e-53/1
7415	NM_007126	134.4	166.48	131.09	168.42	121.7	157.48	141.15	157.63	valosin containing protein	K13525	GO:0031981//nuclear lumen;GO:0042598;GO:0043234//protein complex;GO:0044444//cytoplasmic part	GO:0017111//nucleoside-triphosphatase activity;GO:0019902//phosphatase binding;GO:0032559;GO:0043130//ubiquitin binding	GO:0006281//DNA repair;GO:0006886//intracellular protein transport;GO:0006915//apoptotic process;GO:0006984//ER-nucleus signaling pathway;GO:0009207;GO:0031331;GO:0032446//protein modification by small protein conjugation;GO:0043161//proteasomal ubiquitin-dependent protein catabolic process;GO:0048193//Golgi vesicle transport;GO:0051259//protein oligomerization;GO:0070841	gi|148670554|gb|EDL02501.1|/0/1
5094	NM_001098620,NM_001128911,NM_001128912,NM_001128913,NM_001128914,NM_005016,NM_031989	134.28	145.51	135.93	136.81	153.96	148.83	148.33	152.6	poly(rC) binding protein 2	K13162	GO:0031981//nuclear lumen;GO:0032991//macromolecular complex;GO:0044444//cytoplasmic part	GO:0003676//nucleic acid binding;GO:0019899//enzyme binding	GO:0000377;GO:0001818//negative regulation of cytokine production;GO:0002698;GO:0006396//RNA processing;GO:0006511//ubiquitin-dependent protein catabolic process;GO:0006952//defense response;GO:0051707//response to other organism	gi|62087230|dbj|BAD92062.1|/0/1
10131	NM_001272049,NM_016292	133.91	135.27	132.79	133.16	161.75	161.63	159.39	155.03	TNF receptor-associated protein 1	K09488	GO:0043231//intracellular membrane-bounded organelle	GO:0032559;GO:0032813//tumor necrosis factor receptor superfamily binding	GO:0006979//response to oxidative stress;GO:0044267//cellular protein metabolic process	gi|440309857|ref|NP_001258978.1|/0/1
10236	NM_001102397,NM_001102398,NM_001102399,NM_005826	133.85	134.28	137.24	130.9	151.33	140.48	134.36	139.68	heterogeneous nuclear ribonucleoprotein R	K13161	GO:0005681//spliceosomal complex;GO:0031981//nuclear lumen	GO:0003676//nucleic acid binding	GO:0000377	gi|471378786|ref|XP_004377194.1|/0/1
1471	NM_000099	133.64	117.85	131.33	130.16	113.43	106.18	100.46	101.32	cystatin C	K13899	GO:0000323//lytic vacuole;GO:0005578//proteinaceous extracellular matrix;GO:0005635//nuclear envelope;GO:0005770//late endosome;GO:0030424//axon;GO:0043232;GO:0044297//cell body	GO:0004866//endopeptidase inhibitor activity;GO:0019899//enzyme binding	GO:0006275//regulation of DNA replication;GO:0007417//central nervous system development;GO:0007423//sensory organ development;GO:0007559//histolysis;GO:0008283//cell proliferation;GO:0008406//gonad development;GO:0009611//response to wounding;GO:0009991//response to extracellular stimulus;GO:0010605;GO:0010710;GO:0010715//regulation of extracellular matrix disassembly;GO:0010941//regulation of c…	gi|181387|gb|AAA52164.1|/1.16367e-60/1
5819	NM_001042724,NM_002856	133.57	115.54	132.91	119.36	136.23	126.28	137.82	119.03	poliovirus receptor-related 2 (herpesvirus entry mediator B)	K06567;K06531;K16350;K06592	GO:0005913//cell-cell adherens junction;GO:0031224//intrinsic to membrane	GO:0004872//receptor activity;GO:0042802//identical protein binding	GO:0001916//positive regulation of T cell mediated cytotoxicity;GO:0002420;GO:0002696//positive regulation of leukocyte activation;GO:0002714;GO:0007281//germ cell development;GO:0016337//cell-cell adhesion;GO:0019063;GO:0045216//cell-cell junction organization;GO:0045954//positive regulation of natural killer cell mediated cytotoxicity;GO:0051702//interaction with symbiont	gi|5360210|ref|NP_002847.1|/0/1
23204	NM_015161	133.57	156.85	137.78	152.16	132.44	139.65	144.34	152.14	ADP-ribosylation factor-like 6 interacting protein 1	-	GO:0031224//intrinsic to membrane;GO:0071256	GO:0005488//binding	GO:0006612//protein targeting to membrane	gi|505098|dbj|BAA06683.1|/6.07213e-111/1
5702	NM_002804	133.51	126.1	121.93	125.63	122.4	118.72	131.66	120.59	proteasome (prosome, macropain) 26S subunit, ATPase, 3	K03065	GO:0043231//intracellular membrane-bounded organelle;GO:0043234//protein complex;GO:0044444//cytoplasmic part	GO:0003712//transcription cofactor activity;GO:0016462//pyrophosphatase activity;GO:0032559	GO:0001701//in utero embryonic development;GO:0006520//cellular amino acid metabolic process;GO:0006915//apoptotic process;GO:0007050//cell cycle arrest;GO:0016070//RNA metabolic process;GO:0030330//DNA damage response, signal transduction by p53 class mediator;GO:0043161//proteasomal ubiquitin-dependent protein catabolic process;GO:0051320//S phase;GO:0051439//regulation of ubiquitin-protein lig…	gi|78070729|gb|AAI07805.1|/0/1
381	NM_001662	133.49	146.07	120.41	149.37	137.02	166.84	140.73	165.28	ADP-ribosylation factor 5	K07940	GO:0016020//membrane;GO:0043231//intracellular membrane-bounded organelle;GO:0044444//cytoplasmic part	GO:0017111//nucleoside-triphosphatase activity;GO:0032561//guanyl ribonucleotide binding	GO:0006810//transport;GO:0009207;GO:0035556//intracellular signal transduction	gi|351705750|gb|EHB08669.1|/7.48377e-133/1
10055	NM_001145713,NM_001145714,NM_005500,NR_027280	133.46	146.25	129.24	152.08	167.94	195.37	166.49	195.57	SUMO1 activating enzyme subunit 1	K10684	GO:0043231//intracellular membrane-bounded organelle	GO:0008641//small protein activating enzyme activity;GO:0030234//enzyme regulator activity;GO:0046983//protein dimerization activity	GO:0032446//protein modification by small protein conjugation	gi|4885585|ref|NP_005491.1|/0/1
100128731	NM_001134693	132.99	119.88	124.88	114.98	129.86	127.34	143.68	115.36	oligosaccharyltransferase 4 homolog (S. cerevisiae)	K13355	GO:0031224//intrinsic to membrane	-	-	gi|119621053|gb|EAX00648.1|/1.17074e-33/1
9403	NM_004261,NM_203341	132.98	152.81	138.04	147.85	124.87	134.11	116.22	135.8	15 kDa selenoprotein	K05202;K12298	GO:0044432//endoplasmic reticulum part	GO:0004601//peroxidase activity;GO:0005488//binding	GO:0006323//DNA packaging;GO:0006458//'de novo' protein folding	gi|42741648|ref|NP_004252.2|/8.97732e-65/1
7284	NM_003321	132.94	150.6	129.9	156.02	148.73	177.11	150.46	172.66	Tu translation elongation factor, mitochondrial	K02358	GO:0005759//mitochondrial matrix;GO:0019866//organelle inner membrane	GO:0008135//translation factor activity, nucleic acid binding;GO:0017111//nucleoside-triphosphatase activity;GO:0032561//guanyl ribonucleotide binding	GO:0006412//translation;GO:0009207	gi|34147630|ref|NP_003312.3|/0/1
7916	NM_004638,NM_080686	132.89	93.95	127.23	95.25	117.32	86.53	114.2	82.35	proline-rich coiled-coil 2A	K13219;K14562	-	GO:0005488//binding	-	gi|149158690|ref|NP_542417.2|/0/1
10694	NM_006585	132.81	156.3	129.94	147.38	145.79	154.55	142.16	170.8	chaperonin containing TCP1, subunit 8 (theta)	K09500	GO:0015630//microtubule cytoskeleton;GO:0016234//inclusion body;GO:0043231//intracellular membrane-bounded organelle;GO:0044444//cytoplasmic part	GO:0005515//protein binding;GO:0016887//ATPase activity;GO:0032559	GO:0006458//'de novo' protein folding	gi|40789055|dbj|BAA02792.2|/0/1
4176	NM_005916,NM_182776	132.76	153.64	124.01	153.84	178.72	206.97	179.87	202.17	minichromosome maintenance complex component 7	K02210	GO:0031981//nuclear lumen;GO:0043234//protein complex;GO:0044427//chromosomal part	GO:0003678//DNA helicase activity;GO:0032559;GO:0043566//structure-specific DNA binding	GO:0006261//DNA-dependent DNA replication;GO:0007050//cell cycle arrest;GO:0016310//phosphorylation;GO:0033554//cellular response to stress;GO:0051320//S phase	gi|33469968|ref|NP_005907.3|/0/1
4841	NM_001145408,NM_001145409,NM_001145410,NM_007363	132.73	100.44	133.31	109.54	232.88	183.01	235.47	188.08	non-POU domain containing, octamer-binding	K13214	GO:0016604//nuclear body;GO:0034399//nuclear periphery	GO:0003676//nucleic acid binding;GO:0005515//protein binding	GO:0006259//DNA metabolic process;GO:0006396//RNA processing;GO:0033554//cellular response to stress	gi|74141990|dbj|BAE41058.1|/0/1
166	NM_001130,NM_198969,NM_198970	132.61	108.54	133.19	106.96	108.66	105.15	118.27	104.33	amino-terminal enhancer of split	K04497	GO:0043231//intracellular membrane-bounded organelle	GO:0003712//transcription cofactor activity;GO:0005488//binding	GO:0000122//negative regulation of transcription from RNA polymerase II promoter;GO:0009653//anatomical structure morphogenesis;GO:0030178//negative regulation of Wnt receptor signaling pathway;GO:0034097//response to cytokine stimulus;GO:0043393//regulation of protein binding;GO:0048731	gi|6754072|ref|NP_034477.1|/2.93182e-80/1
498	NM_001001935,NM_001001937,NM_001257334,NM_001257335,NM_004046	132.54	208.14	117.55	200.75	165.2	225	167.16	237.6	ATP synthase, H+ transporting, mitochondrial F1 complex, alpha subunit 1, cardiac muscle	K02132	GO:0005753//mitochondrial proton-transporting ATP synthase complex;GO:0033178//proton-transporting two-sector ATPase complex, catalytic domain	GO:0015078//hydrogen ion transmembrane transporter activity;GO:0019829//cation-transporting ATPase activity;GO:0032559;GO:0042287//MHC protein binding;GO:0043498//cell surface binding	GO:0001935//endothelial cell proliferation;GO:0006754//ATP biosynthetic process;GO:0006839//mitochondrial transport;GO:0007275//multicellular organismal development;GO:0009180;GO:0009207;GO:0015986//ATP synthesis coupled proton transport;GO:0015988//energy coupled proton transmembrane transport, against electrochemical gradient;GO:0022900//electron transport chain	gi|4757810|ref|NP_004037.1|/0/1
11335	NM_007276,NM_016587	131.59	213.66	157.26	204.2	170.81	229.42	169.59	240.62	chromobox homolog 3	K11586	GO:0000793//condensed chromosome;GO:0005720//nuclear heterochromatin;GO:0012505//endomembrane system;GO:0015630//microtubule cytoskeleton;GO:0019866//organelle inner membrane	GO:0005515//protein binding;GO:0016564//transcription repressor activity	GO:0006355//regulation of transcription, DNA-dependent;GO:0016568//chromatin modification	gi|148666225|gb|EDK98641.1|/7.21012e-67/1
22974	NM_012112	131.25	97.91	128.53	92.77	141.42	107.79	139.17	101.67	TPX2, microtubule-associated, homolog (Xenopus laevis)	K16812	GO:0005819//spindle;GO:0031981//nuclear lumen	GO:0019900//kinase binding;GO:0032559;GO:0032561//guanyl ribonucleotide binding	GO:0000087//M phase of mitotic cell cycle;GO:0007346//regulation of mitotic cell cycle;GO:0012501//programmed cell death;GO:0045860//positive regulation of protein kinase activity	gi|20127519|ref|NP_036244.2|/0/1
6897	NM_001258437,NM_001258438,NM_152295,NR_047676,NR_047677,NR_047678	130.98	105.82	132.69	109.1	147.51	112.52	150.38	118.95	threonyl-tRNA synthetase	K01868	GO:0044444//cytoplasmic part	GO:0004812//aminoacyl-tRNA ligase activity;GO:0032559;GO:0042802//identical protein binding	GO:0006418//tRNA aminoacylation for protein translation	gi|410039487|ref|XP_003950628.1|/0/1
10856	NM_006666	130.95	123.97	127.05	135.39	181.06	180.11	179.01	175.03	RuvB-like 2 (E. coli)	K11338	GO:0034399//nuclear periphery;GO:0035097//histone methyltransferase complex;GO:0043189//H4/H2A histone acetyltransferase complex	GO:0003677//DNA binding;GO:0003678//DNA helicase activity;GO:0005515//protein binding;GO:0032559	GO:0006259//DNA metabolic process;GO:0006351//transcription, DNA-dependent;GO:0009207;GO:0016573//histone acetylation;GO:0050789//regulation of biological process	gi|5730023|ref|NP_006657.1|/0/1
6009	NM_005614	130.79	128.56	133.64	127.33	116.11	106.14	110.28	106.44	Ras homolog enriched in brain	K07208	GO:0016020//membrane;GO:0030529//ribonucleoprotein complex;GO:0043005//neuron projection;GO:0044297//cell body;GO:0044444//cytoplasmic part	GO:0017111//nucleoside-triphosphatase activity;GO:0032561//guanyl ribonucleotide binding;GO:0043169//cation binding	GO:0007169//transmembrane receptor protein tyrosine kinase signaling pathway;GO:0009207;GO:0009967//positive regulation of signal transduction;GO:0022402//cell cycle process;GO:0035556//intracellular signal transduction;GO:0048167//regulation of synaptic plasticity	gi|5032041|ref|NP_005605.1|/4.4987e-97/1
10010	NM_001199135,NM_004180,NM_133484	130.76	105.25	135.63	105.81	76.96	65.91	74.66	61.04	TRAF family member-associated NFKB activator	K12650	GO:0044444//cytoplasmic part	GO:0043169//cation binding	GO:0023052//signaling	gi|119631781|gb|EAX11376.1|/3.9772e-66/1
3960	NM_006149	130.29	121.89	132.1	129.3	234.02	236.83	226.14	234.57	lectin, galactoside-binding, soluble, 4	K10091	GO:0016020//membrane;GO:0044444//cytoplasmic part	GO:0030246//carbohydrate binding	GO:0009987//cellular process	gi|5453712|ref|NP_006140.1|/4.75071e-178/1
5226	NM_002631	130.15	114.62	121.81	114.59	141.63	120.51	141.24	130.08	phosphogluconate dehydrogenase	K00033	GO:0044444//cytoplasmic part	GO:0000166//nucleotide binding;GO:0016616//oxidoreductase activity, acting on the CH-OH group of donors, NAD or NADP as acceptor	GO:0006098//pentose-phosphate shunt;GO:0019321//pentose metabolic process	gi|397503050|ref|XP_003822149.1|/0/1
2987	NM_000858,NM_001159390,NM_001159391,NM_001242839,NM_001242840	130	144.62	119.07	154.58	139.06	171.87	133.88	156.29	guanylate kinase 1	K00942	GO:0044444//cytoplasmic part	GO:0016776//phosphotransferase activity, phosphate group as acceptor;GO:0032559	GO:0009117//nucleotide metabolic process	gi|338827698|ref|NP_001229769.1|/3.32491e-120/1
1460	NM_001320	129.65	115.6	131.77	116.09	142.25	125.47	138.53	125.98	casein kinase 2, beta polypeptide	K03115	GO:0016020//membrane;GO:0043234//protein complex;GO:0044444//cytoplasmic part	GO:0004672//protein kinase activity;GO:0005515//protein binding;GO:0019207//kinase regulator activity	GO:0006461//protein complex assembly;GO:0006935//chemotaxis;GO:0007243//intracellular protein kinase cascade;GO:0008283//cell proliferation;GO:0016055//Wnt receptor signaling pathway;GO:0016310//phosphorylation;GO:0019221//cytokine-mediated signaling pathway;GO:0019222//regulation of metabolic process;GO:0051098//regulation of binding	gi|471418618|ref|XP_004390805.1|/7.03618e-119/1
22919	NM_012325	129.17	143.82	126.11	141.74	126.73	129.95	122.6	125.87	microtubule-associated protein, RP/EB family, member 1	K10436	GO:0005815//microtubule organizing center;GO:0005874//microtubule;GO:0043231//intracellular membrane-bounded organelle;GO:0044459//plasma membrane part	GO:0008017//microtubule binding	GO:0007067//mitosis;GO:0031111//negative regulation of microtubule polymerization or depolymerization;GO:0033365//protein localization to organelle	gi|6912494|ref|NP_036457.1|/3.78437e-144/1
6235	NM_001030001,NM_001032	129.12	562.16	158.89	569.02	207.99	742.82	244.39	744.94	ribosomal protein S29	K02980;K02912	GO:0005622//intracellular;GO:0015935//small ribosomal subunit	GO:0003824//catalytic activity;GO:0005198//structural molecule activity;GO:0046914//transition metal ion binding	GO:0006412//translation;GO:0007049//cell cycle;GO:0010467//gene expression;GO:0019080;GO:0031016//pancreas development;GO:0048646//anatomical structure formation involved in morphogenesis;GO:0048863//stem cell differentiation	gi|297291910|ref|XP_001082271.2|/1.3716e-34/1
3304	NM_005346	128.96	136.41	139.92	150.45	167.24	187.19	195.92	174.79	heat shock 70kDa protein 1B	K06758;K03283	GO:0016604//nuclear body;GO:0032991//macromolecular complex;GO:0044444//cytoplasmic part	GO:0019899//enzyme binding;GO:0032559	GO:0006259//DNA metabolic process;GO:0006401//RNA catabolic process;GO:0006457//protein folding;GO:0006950//response to stress;GO:0008283//cell proliferation;GO:0010466//negative regulation of peptidase activity;GO:0016049//cell growth;GO:0043066//negative regulation of apoptotic process	gi|62089222|dbj|BAD93055.1|/0/1
6286	NM_005980	128.85	304.96	133.61	317.86	170.75	434.81	202.86	417.59	S100 calcium binding protein P	K10384	GO:0043231//intracellular membrane-bounded organelle	GO:0005515//protein binding;GO:0046872//metal ion binding	GO:0016477//cell migration	gi|441664071|ref|XP_003278569.2|/2.87695e-40/1
4627	NM_002473	128.84	102.98	118.69	103.29	94.23	84.72	96.43	79.44	myosin, heavy chain 9, non-muscle	K10352	GO:0005887//integral to plasma membrane;GO:0005911//cell-cell junction;GO:0015630//microtubule cytoskeleton;GO:0031252//cell leading edge;GO:0031254//trailing edge;GO:0032155;GO:0032432//actin filament bundle;GO:0032991//macromolecular complex;GO:0043231//intracellular membrane-bounded organelle;GO:0044444//cytoplasmic part;GO:0045202//synapse	GO:0003774//motor activity;GO:0003779//actin binding;GO:0032559;GO:0042623//ATPase activity, coupled;GO:0042802//identical protein binding	GO:0000768//syncytium formation by plasma membrane fusion;GO:0000902//cell morphogenesis;GO:0001767;GO:0002573//myeloid leukocyte differentiation;GO:0006810//transport;GO:0006935//chemotaxis;GO:0007051//spindle organization;GO:0007127//meiosis I;GO:0007155//cell adhesion;GO:0007166//cell surface receptor signaling pathway;GO:0009207;GO:0030030//cell projection organization;GO:0030036//actin cytos…	gi|12667788|ref|NP_002464.1|/0/1
10959	NM_006815	128.62	133.87	133.38	127.1	143.91	148.84	143.12	148.86	transmembrane emp24 domain trafficking protein 2	K14825;K14809	GO:0030137//COPI-coated vesicle;GO:0030667//secretory granule membrane;GO:0031224//intrinsic to membrane;GO:0042598	GO:0005488//binding	GO:0000578//embryonic axis specification;GO:0001701//in utero embryonic development;GO:0003143//embryonic heart tube morphogenesis;GO:0009952//anterior/posterior pattern specification;GO:0010467//gene expression;GO:0014020;GO:0015031//protein transport;GO:0016192//vesicle-mediated transport;GO:0040007//growth	gi|9790015|ref|NP_062744.1|/3.40041e-100/1
5518	NM_014225,NR_033500	128.46	141.48	126.44	148.65	134.44	156.75	144.58	146.5	protein phosphatase 2, regulatory subunit A, alpha	K03456	GO:0000267//cell fraction;GO:0005856//cytoskeleton;GO:0008287//protein serine/threonine phosphatase complex;GO:0043231//intracellular membrane-bounded organelle;GO:0044427//chromosomal part;GO:0044444//cytoplasmic part	GO:0004721//phosphoprotein phosphatase activity;GO:0019888//protein phosphatase regulator activity;GO:0046983//protein dimerization activity	GO:0000165//MAPK cascade;GO:0006260//DNA replication;GO:0006396//RNA processing;GO:0006470//protein dephosphorylation;GO:0006915//apoptotic process;GO:0007155//cell adhesion;GO:0012502//induction of programmed cell death;GO:0016049//cell growth;GO:0016055//Wnt receptor signaling pathway;GO:0022402//cell cycle process;GO:0042221//response to chemical stimulus;GO:0042503//tyrosine phosphorylation o…	gi|4558258|pdb|1B3U|A/0/1
10528	NM_006392,NR_027700	128.38	118.47	119.74	115.27	133.17	124.71	121.51	124.05	NOP56 ribonucleoprotein	K14564	GO:0005732//small nucleolar ribonucleoprotein complex;GO:0031981//nuclear lumen	GO:0003723//RNA binding	GO:0042254//ribosome biogenesis	gi|47215203|emb|CAG01410.1|/0/1
10921	NM_006711,NM_080594	128.36	112.68	122.5	112.9	133.2	116.81	126.95	105.48	RNA binding protein S1, serine-rich domain	K14325	GO:0016604//nuclear body;GO:0044444//cytoplasmic part	GO:0003676//nucleic acid binding	GO:0000377;GO:0000956//nuclear-transcribed mRNA catabolic process;GO:0006353//DNA-dependent transcription, termination;GO:0006397//mRNA processing;GO:0006405//RNA export from nucleus	gi|471365394|ref|XP_004373238.1|/5.34903e-43/1
57111	NM_020387	127.71	138.67	113.39	140.82	121.73	134.34	119.94	133.53	RAB25, member RAS oncogene family	K07906	GO:0016020//membrane;GO:0031143//pseudopodium;GO:0031410//cytoplasmic vesicle	GO:0005515//protein binding;GO:0032561//guanyl ribonucleotide binding	GO:0006810//transport;GO:0008283//cell proliferation;GO:0030030//cell projection organization;GO:0035556//intracellular signal transduction	gi|9789019|gb|AAF98238.1|/7.23678e-121/1
2787	NM_005274	127.59	105.4	119.88	110.22	139.11	115.17	115.59	111.99	guanine nucleotide binding protein (G protein), gamma 5	K04542	GO:0031234//extrinsic to internal side of plasma membrane;GO:0043231//intracellular membrane-bounded organelle	GO:0017111//nucleoside-triphosphatase activity;GO:0060089	GO:0007166//cell surface receptor signaling pathway;GO:0007267//cell-cell signaling;GO:0009207;GO:0015980//energy derivation by oxidation of organic compounds;GO:0033762//response to glucagon stimulus	gi|403257644|ref|XP_003921412.1|/1.17731e-44/1
10280	NM_005866,NM_147157	127.43	104.82	127.18	106.41	127.06	107.81	117.08	103.32	sigma non-opioid intracellular receptor 1	K11997	GO:0016021//integral to membrane;GO:0019866//organelle inner membrane;GO:0030427//site of polarized growth;GO:0031965//nuclear membrane;GO:0044444//cytoplasmic part;GO:0044459//plasma membrane part	GO:0008528//G-protein coupled peptide receptor activity;GO:0016863//intramolecular oxidoreductase activity, transposing C=C bonds	GO:0008204//ergosterol metabolic process;GO:0010876//lipid localization;GO:0048731;GO:0051234//establishment of localization	gi|5032117|ref|NP_005857.1|/3.70403e-112/1
1075	NM_001114173,NM_001814,NM_148170	127.35	123.02	126.66	121.23	122.43	126.19	130.71	123.22	cathepsin C	K01275	GO:0000323//lytic vacuole	GO:0004175//endopeptidase activity	GO:0002376//immune system process;GO:0019538//protein metabolic process	gi|92111129|gb|ABE73456.1|/0/1
10342	NM_001007565,NM_001195478,NM_001195479,NM_006070	127.19	109.63	136.96	107.41	109.7	85.25	101.7	88.05	TRK-fused gene	K09292	GO:0044424//intracellular part	GO:0005515//protein binding;GO:0060089	GO:0007249//I-kappaB kinase/NF-kappaB cascade	gi|410970322|ref|XP_003991634.1|/5.86817e-156/1
1431	NM_004077	126.56	127.9	127.84	123.22	155.27	143.99	156.22	153.07	citrate synthase	K01647	GO:0044429//mitochondrial part	GO:0046912//transferase activity, transferring acyl groups, acyl groups converted into alkyl on transfer	GO:0005975//carbohydrate metabolic process;GO:0006732//coenzyme metabolic process;GO:0009060//aerobic respiration;GO:0043648//dicarboxylic acid metabolic process;GO:0072350//tricarboxylic acid metabolic process	gi|38327625|ref|NP_004068.2|/0/1
9133	NM_004701	126.32	103.95	123.41	102.84	130.6	110.49	130.67	106.99	cyclin B2	K05868	GO:0005626//insoluble fraction;GO:0005856//cytoskeleton;GO:0043231//intracellular membrane-bounded organelle;GO:0044444//cytoplasmic part	GO:0005488//binding	GO:0000087//M phase of mitotic cell cycle;GO:0002260//lymphocyte homeostasis;GO:0007050//cell cycle arrest;GO:0043009//chordate embryonic development;GO:0048534	gi|4757930|ref|NP_004692.1|/0/1
54625	NM_017554	126.07	116.13	132.17	118.53	10.79	10.01	11.43	10.38	poly (ADP-ribose) polymerase family, member 14	K15261	GO:0016020//membrane;GO:0043231//intracellular membrane-bounded organelle	GO:0016763//transferase activity, transferring pentosyl groups	-	gi|154813199|ref|NP_060024.2|/0/1
6522	NM_001199692,NM_001199693,NM_001199694,NM_003040	125.83	133.28	123.88	143.05	105.65	116.57	111.09	109.75	solute carrier family 4, anion exchanger, member 2 (erythrocyte membrane protein band 3-like 1)	K13855	GO:0005626//insoluble fraction;GO:0031224//intrinsic to membrane;GO:0044459//plasma membrane part	GO:0015103//inorganic anion transmembrane transporter activity;GO:0015301//anion:anion antiporter activity	GO:0015698//inorganic anion transport	gi|6672215|gb|AAF23240.1|/0/1
29028	NM_014109	125.63	124.68	128.99	121.17	133.82	119.13	129.76	124.87	ATPase family, AAA domain containing 2	K13525	GO:0031981//nuclear lumen	GO:0017111//nucleoside-triphosphatase activity;GO:0032559	-	gi|24497618|ref|NP_054828.2|/0/1
11145	NM_001128203,NM_007069	125.57	172.71	121.73	177.38	148.21	214.81	178.51	215.96	phospholipase A2, group XVI	K16817	GO:0031224//intrinsic to membrane;GO:0044444//cytoplasmic part	GO:0004091//carboxylesterase activity;GO:0005488//binding	GO:0006629//lipid metabolic process;GO:0051726//regulation of cell cycle	gi|355566375|gb|EHH22754.1|/1.17507e-102/1
5204	NM_002624,NM_145897	125.45	144.62	129.32	144.3	120.93	144.61	146.54	144.74	prefoldin subunit 5	K04797	GO:0005856//cytoskeleton;GO:0043231//intracellular membrane-bounded organelle;GO:0043234//protein complex	GO:0003712//transcription cofactor activity;GO:0005515//protein binding;GO:0016564//transcription repressor activity	GO:0006458//'de novo' protein folding;GO:0030178//negative regulation of Wnt receptor signaling pathway;GO:0032583;GO:0048856//anatomical structure development	gi|301775779|ref|XP_002923323.1|/4.05796e-75/1
5747	NM_001199649,NM_005607,NM_153831	125.42	112.32	124.48	109.92	103.06	90.59	105.14	88.83	protein tyrosine kinase 2	K05725	GO:0005924//cell-substrate adherens junction;GO:0031252//cell leading edge;GO:0043232;GO:0044291//cell-cell contact zone;GO:0044444//cytoplasmic part;GO:0044451//nucleoplasm part	GO:0004713//protein tyrosine kinase activity;GO:0005102//receptor binding;GO:0019900//kinase binding;GO:0019904//protein domain specific binding;GO:0032559;GO:0060089	GO:0000165//MAPK cascade;GO:0001944//vasculature development;GO:0006468//protein phosphorylation;GO:0006915//apoptotic process;GO:0006935//chemotaxis;GO:0007010//cytoskeleton organization;GO:0007169//transmembrane receptor protein tyrosine kinase signaling pathway;GO:0007409//axonogenesis;GO:0007599//hemostasis;GO:0008284//positive regulation of cell proliferation;GO:0014909//smooth muscle cell m…	gi|313851044|ref|NP_001186578.1|/0/1
1476	NM_000100	125.13	106.17	124.85	102.04	150.08	124.74	143.46	119.54	cystatin B (stefin B)	K13907	GO:0031981//nuclear lumen	GO:0004866//endopeptidase inhibitor activity;GO:0019899//enzyme binding	GO:0006915//apoptotic process;GO:0007626//locomotory behavior;GO:0010466//negative regulation of peptidase activity	gi|4503117|ref|NP_000091.1|/3.07843e-50/1
3303	NM_005345	125.11	103.18	112.41	110.45	140.7	129.12	123.03	132.92	heat shock 70kDa protein 1A	K06758;K03283	GO:0016604//nuclear body;GO:0032991//macromolecular complex;GO:0044444//cytoplasmic part	GO:0019899//enzyme binding;GO:0032559	GO:0006401//RNA catabolic process;GO:0006457//protein folding;GO:0006950//response to stress;GO:0008283//cell proliferation;GO:0016049//cell growth;GO:0043066//negative regulation of apoptotic process	gi|62089222|dbj|BAD93055.1|/0/1
6576	NM_001256534,NM_005984,NR_033687,NR_046298	124.97	152.96	122.63	152.56	137.45	167.15	141.4	160.78	solute carrier family 25 (mitochondrial carrier; citrate transporter), member 1	K15100	GO:0019866//organelle inner membrane;GO:0031224//intrinsic to membrane;GO:0043231//intracellular membrane-bounded organelle	GO:0005488//binding;GO:0015142//tricarboxylic acid transmembrane transporter activity	GO:0006006//glucose metabolic process;GO:0006641//triglyceride metabolic process;GO:0006839//mitochondrial transport;GO:0006842//tricarboxylic acid transport;GO:0035336//long-chain fatty-acyl-CoA metabolic process	gi|449477012|ref|XP_004176614.1|/1.68684e-108/1
10983	NM_006835	124.9	134.06	122	125.82	136.58	133.01	137.91	137.76	cyclin I	K10146	-	-	GO:0048232//male gamete generation	gi|62089118|dbj|BAD93003.1|/0/1
5359	NM_021105	124.74	151.73	119.04	146.17	18.14	20.46	19.01	23.52	phospholipid scramblase 1	K04818	GO:0016020//membrane	GO:0005515//protein binding;GO:0005548//phospholipid transporter activity;GO:0046872//metal ion binding	GO:0001775//cell activation;GO:0007009//plasma membrane organization;GO:0030097//hemopoiesis;GO:0050896//response to stimulus	gi|10863877|ref|NP_066928.1|/1.88895e-141/1
6741	NM_003142	124.61	131.68	125.25	128.5	150.11	150.59	124.61	150.43	Sjogren syndrome antigen B (autoantigen La)	K11090	GO:0032991//macromolecular complex;GO:0043231//intracellular membrane-bounded organelle	GO:0003723//RNA binding	GO:0008033//tRNA processing;GO:0016071//mRNA metabolic process	gi|10835067|ref|NP_003133.1|/0/1
54998	NM_001127229,NM_001127230,NM_017900	124.48	124.77	126.54	117.8	121.04	126.03	128.59	122.51	aurora kinase A interacting protein 1	K16830	GO:0031981//nuclear lumen	GO:0005488//binding;GO:0016772//transferase activity, transferring phosphorus-containing groups	GO:0007088//regulation of mitosis;GO:0030162//regulation of proteolysis	gi|18606071|gb|AAH22808.1|/7.26799e-120/1
100008588	NR_003286	124.36	367.19	133.4	359.98	139.18	493.25	167.97	427.09	RNA, 18S ribosomal 5	K05692	-	-	-	gi|296473176|tpg|DAA15291.1|/2.10437e-85/1
8904	NM_001198863,NM_003915,NM_152925,NM_152926,NM_152927,NM_152928,NR_037188	124.08	129.52	111.9	136.78	141.23	148.45	146.09	140.32	copine I	K06550;K06760;K06491;K05095;K06755;K12898;K06794;K17632;K04362	-	GO:0005543//phospholipid binding	GO:0006810//transport;GO:0044238//primary metabolic process	gi|311893345|ref|NP_001185792.1|/0/1
29927	NM_013336	123.88	133.64	117.41	139.83	105.25	115.94	109.93	114.33	Sec61 alpha 1 subunit (S. cerevisiae)	K10956	GO:0005792//microsome;GO:0031227//intrinsic to endoplasmic reticulum membrane	GO:0008320//protein transmembrane transporter activity;GO:0043021//ribonucleoprotein complex binding	GO:0006605//protein targeting;GO:0034097//response to cytokine stimulus	gi|334342414|ref|XP_001378065.2|/0/1
51056	NM_015907	123.62	135.94	127.56	135.18	47.6	51.61	48.06	50.57	leucine aminopeptidase 3	K11142	GO:0031981//nuclear lumen	GO:0008237//metallopeptidase activity;GO:0008238//exopeptidase activity;GO:0046914//transition metal ion binding	GO:0019538//protein metabolic process	gi|41393561|ref|NP_056991.2|/0/1
378	NM_001660	123.46	116.47	120.5	121.07	107.37	102.48	113.6	106.35	ADP-ribosylation factor 4	K07939	GO:0016020//membrane;GO:0043231//intracellular membrane-bounded organelle	GO:0017111//nucleoside-triphosphatase activity;GO:0032561//guanyl ribonucleotide binding	GO:0006810//transport;GO:0007169//transmembrane receptor protein tyrosine kinase signaling pathway;GO:0007417//central nervous system development;GO:0009207;GO:0009611//response to wounding;GO:0035556//intracellular signal transduction	gi|431899854|gb|ELK07801.1|/1.63505e-105/1
4738	NM_006156	123.36	90.06	109.35	97.83	121.29	100.97	110.91	105.53	neural precursor cell expressed, developmentally down-regulated 8	K12158	GO:0043231//intracellular membrane-bounded organelle	GO:0019899//enzyme binding	GO:0006355//regulation of transcription, DNA-dependent;GO:0010033//response to organic substance;GO:0019941//modification-dependent protein catabolic process;GO:0032446//protein modification by small protein conjugation;GO:0032502//developmental process;GO:0033036	gi|119586463|gb|EAW66059.1|/6.55684e-24/1
5931	NM_001198719,NM_002893	123.33	145.19	124.42	143.89	116.86	134.08	125.44	139.57	retinoblastoma binding protein 7	K11659	GO:0000118//histone deacetylase complex;GO:0031519//PcG protein complex	GO:0005488//binding;GO:0030528//transcription regulator activity	GO:0006259//DNA metabolic process;GO:0006357//regulation of transcription from RNA polymerase II promoter;GO:0010286//heat acclimation;GO:0016049//cell growth;GO:0032501//multicellular organismal process;GO:0043486//histone exchange	gi|4506439|ref|NP_002884.1|/0/1
25824	NM_012094,NM_181651,NM_181652	123.25	155.91	107.22	169.47	110.17	131.86	108.39	145.89	peroxiredoxin 5	K11187	GO:0042579//microbody	GO:0004869//cysteine-type endopeptidase inhibitor activity;GO:0016209//antioxidant activity;GO:0016705//oxidoreductase activity, acting on paired donors, with incorporation or reduction of molecular oxygen	GO:0000302//response to reactive oxygen species;GO:0006915//apoptotic process;GO:0006952//defense response;GO:0008152//metabolic process;GO:0019725//cellular homeostasis	gi|32455262|ref|NP_857635.1|/2.10087e-52/1
11140	NM_007065	123.1	96.23	118.25	96.82	117.4	99.98	107.72	96.68	cell division cycle 37	K09554	GO:0044424//intracellular part	GO:0005515//protein binding;GO:0032559	GO:0001959//regulation of cytokine-mediated signaling pathway;GO:0006886//intracellular protein transport;GO:0051726//regulation of cell cycle	gi|5901922|ref|NP_008996.1|/0/1
51258	NM_016497	122.93	136.87	110.91	106.62	136.04	151.54	147.63	169.52	mitochondrial ribosomal protein L51	K17432	GO:0000315//organellar large ribosomal subunit;GO:0043231//intracellular membrane-bounded organelle	GO:0005198//structural molecule activity	GO:0010467//gene expression	gi|16950607|ref|NP_057581.2|/1.23964e-72/1
5230	NM_000291	122.59	196.27	123.2	193.99	263.3	390.2	278.08	386.73	phosphoglycerate kinase 1	K00927	GO:0000267//cell fraction;GO:0044444//cytoplasmic part	GO:0016301//kinase activity;GO:0032559	GO:0006007//glucose catabolic process;GO:0006796//phosphate-containing compound metabolic process	gi|193506632|pdb|2ZGV|A/0/1
284361	NM_175063,NM_206538	122.02	134.36	118.4	132.98	110.85	120.66	100.13	111.37	ER membrane protein complex subunit 10	-	GO:0031224//intrinsic to membrane	-	-	gi|119592279|gb|EAW71873.1|/6.35863e-177/1
10016	NM_001267556,NM_001267557,NM_001267558,NM_001267559,NM_013232,NR_073609	121.78	177.18	131.36	165.33	154.51	197.16	167.87	196.01	programmed cell death 6	K08585;K08584;K15289;K15696;K17985;K04460	GO:0005634//nucleus;GO:0005635//nuclear envelope;GO:0012505//endomembrane system;GO:0031090//organelle membrane;GO:0042598;GO:0044446//intracellular organelle part	GO:0005515//protein binding;GO:0042802//identical protein binding;GO:0046872//metal ion binding	GO:0006917//induction of apoptosis;GO:0010038//response to metal ion	gi|7019485|ref|NP_037364.1|/6.27859e-98/1
8140	NM_003486	121.67	133.13	120.83	139.68	90.71	97.67	89.93	95.27	solute carrier family 7 (amino acid transporter light chain, L system), member 5	K13780	GO:0031224//intrinsic to membrane;GO:0044444//cytoplasmic part;GO:0044459//plasma membrane part	GO:0003823//antigen binding;GO:0015171//amino acid transmembrane transporter activity	GO:0002376//immune system process;GO:0006807//nitrogen compound metabolic process;GO:0006865//amino acid transport;GO:0007599//hemostasis;GO:0019752//carboxylic acid metabolic process;GO:0048731;GO:0048869//cellular developmental process	gi|71979932|ref|NP_003477.4|/0/1
7417	NM_001184783,NM_001184823,NM_003375,NR_033675	121.14	145.33	117.69	147.03	124.39	143.52	113.01	141.65	voltage-dependent anion channel 2	K15040	GO:0005759//mitochondrial matrix;GO:0016021//integral to membrane;GO:0019866//organelle inner membrane;GO:0031966//mitochondrial membrane	GO:0005244//voltage-gated ion channel activity;GO:0005488//binding;GO:0022829//wide pore channel activity	GO:0043269//regulation of ion transport	gi|42476281|ref|NP_003366.2|/3.87493e-163/1
8683	NM_003769	121.06	173.06	126.46	171.93	123.91	191.61	134.43	185.87	serine/arginine-rich splicing factor 9	K12890	GO:0031981//nuclear lumen	GO:0003676//nucleic acid binding	GO:0000245//spliceosomal complex assembly;GO:0006353//DNA-dependent transcription, termination;GO:0006405//RNA export from nucleus	gi|4506903|ref|NP_003760.1|/7.50208e-98/1
377	NM_001659	120.97	113.24	123.63	113.82	100.25	96.76	103.25	97.76	ADP-ribosylation factor 3	K07938	GO:0012505//endomembrane system;GO:0016020//membrane;GO:0030016//myofibril;GO:0043231//intracellular membrane-bounded organelle	GO:0004871//signal transducer activity;GO:0017111//nucleoside-triphosphatase activity;GO:0032561//guanyl ribonucleotide binding	GO:0009207;GO:0030003//cellular cation homeostasis;GO:0035556//intracellular signal transduction;GO:0048200;GO:0050688//regulation of defense response to virus	gi|397510982|ref|XP_003825862.1|/1.96677e-114/1
10476	NM_001003785,NM_006356	120.95	135.98	118.71	131.4	134.68	150.83	127.03	158.84	ATP synthase, H+ transporting, mitochondrial Fo complex, subunit d	K02138	GO:0005753//mitochondrial proton-transporting ATP synthase complex	GO:0015077//monovalent inorganic cation transmembrane transporter activity;GO:0017111//nucleoside-triphosphatase activity	GO:0006754//ATP biosynthetic process;GO:0006839//mitochondrial transport;GO:0009207;GO:0022900//electron transport chain	gi|5453559|ref|NP_006347.1|/5.89327e-89/1
53827	NM_001164605,NM_014164,NM_144779,NR_028406	120.87	66.35	131.65	68.2	83.07	47.88	80.01	39.47	FXYD domain containing ion transport regulator 5	K13362	GO:0031224//intrinsic to membrane	GO:0008092//cytoskeletal protein binding;GO:0015075//ion transmembrane transporter activity;GO:0050839//cell adhesion molecule binding	GO:0006810//transport;GO:0022408//negative regulation of cell-cell adhesion;GO:0030031//cell projection assembly	gi|426388231|ref|XP_004060545.1|/1.68015e-85/1
1211	NM_001076677,NM_001184760,NM_001184761,NM_001184762,NM_001833,NM_007096	120.6	94.67	112.06	102.97	118.98	102.79	107.74	98.15	clathrin, light chain A	K04644	GO:0005905//coated pit;GO:0012505//endomembrane system;GO:0012510//trans-Golgi network transport vesicle membrane;GO:0030117//membrane coat;GO:0030118//clathrin coat;GO:0030136//clathrin-coated vesicle;GO:0030659//cytoplasmic vesicle membrane;GO:0031410//cytoplasmic vesicle;GO:0044425//membrane part	GO:0005488//binding	GO:0006935//chemotaxis;GO:0007173//epidermal growth factor receptor signaling pathway;GO:0015031//protein transport;GO:0048193//Golgi vesicle transport	gi|441622319|ref|XP_004088829.1|/2.90995e-102/1
5476	NM_000308,NM_001127695,NM_001167594	120.51	88.08	119.5	97.66	71.49	54.13	70.68	54.81	cathepsin A	K13289	GO:0000323//lytic vacuole;GO:0031981//nuclear lumen	GO:0004180//carboxypeptidase activity;GO:0005488//binding;GO:0030234//enzyme regulator activity	GO:0015031//protein transport;GO:0019538//protein metabolic process	gi|62088990|dbj|BAD92942.1|/0/1
5202	NM_012394	120.18	115.75	127.15	125.58	103.47	109.01	97.75	111.29	prefoldin subunit 2	K09549	GO:0043234//protein complex;GO:0044444//cytoplasmic part	GO:0005515//protein binding	GO:0051084//'de novo' posttranslational protein folding	gi|403294061|ref|XP_003938023.1|/1.78821e-57/1
10575	NM_001256721,NM_006430	120.17	143.73	123.1	140.09	148.31	168.05	159.29	165.17	chaperonin containing TCP1, subunit 4 (delta)	K09496	GO:0015630//microtubule cytoskeleton;GO:0031981//nuclear lumen;GO:0043234//protein complex;GO:0048770	GO:0005515//protein binding;GO:0032559	GO:0006458//'de novo' protein folding	gi|426335689|ref|XP_004029345.1|/0/1
4150	NM_001042539,NM_001276275,NM_001276276,NM_002383,NR_074080	120.03	128.03	114.14	136.24	119.27	131.29	115.44	132.62	MYC-associated zinc finger protein (purine-binding transcription factor)	K09228	GO:0043231//intracellular membrane-bounded organelle	GO:0003676//nucleic acid binding;GO:0005488//binding;GO:0046914//transition metal ion binding	GO:0006352//DNA-dependent transcription, initiation;GO:0006353//DNA-dependent transcription, termination	gi|442796460|ref|NP_001263205.1|/6.99939e-79/1
2617	NM_002047	119.98	93.44	127.78	91.77	135.23	100.32	134.06	109.43	glycyl-tRNA synthetase	K01880	GO:0000267//cell fraction;GO:0016023//cytoplasmic membrane-bounded vesicle;GO:0044429//mitochondrial part	GO:0004812//aminoacyl-tRNA ligase activity;GO:0005515//protein binding;GO:0032559	GO:0006418//tRNA aminoacylation for protein translation;GO:0006887//exocytosis;GO:0015960	gi|116805340|ref|NP_002038.2|/0/1
79002	NM_024038	119.84	57.85	106.27	61.02	112.32	62.87	104.43	61.94	chromosome 19 open reading frame 43	-	-	-	-	gi|13128992|ref|NP_076943.1|/4.05215e-42/1
27316	NM_001164803,NM_002139,NR_028476,NR_028477	119.83	106.43	122.54	106.72	169.52	139.42	158.06	138.41	RNA binding motif protein, X-linked	K12885	GO:0005681//spliceosomal complex;GO:0030529//ribonucleoprotein complex;GO:0031981//nuclear lumen;GO:0043231//intracellular membrane-bounded organelle	GO:0003676//nucleic acid binding;GO:0005488//binding	GO:0000377;GO:0006396//RNA processing;GO:0008380//RNA splicing	gi|392347178|ref|XP_003749751.1|/9.18931e-107/1
3192	NM_004501,NM_031844	119.66	99.74	117.95	99.39	118.66	93.67	105.87	95.71	heterogeneous nuclear ribonucleoprotein U (scaffold attachment factor A)	K12888	GO:0005681//spliceosomal complex;GO:0031981//nuclear lumen;GO:0043234//protein complex	GO:0003676//nucleic acid binding	GO:0000377;GO:0048255//mRNA stabilization	gi|426334401|ref|XP_004028741.1|/0/1
10539	NM_001199868,NM_006541	119.57	108.97	107.05	109.83	124.82	110.44	107.44	106.38	glutaredoxin 3	K07390;K15216	GO:0031674//I band	GO:0015036//disulfide oxidoreductase activity;GO:0019901//protein kinase binding;GO:0043169//cation binding;GO:0051540	GO:0003300//cardiac muscle hypertrophy;GO:0008016//regulation of heart contraction;GO:0019725//cellular homeostasis	gi|95113651|ref|NP_006532.2|/1.59736e-179/1
5718	NM_002816,NM_174871	119.51	115.89	117.23	116.49	123.79	118.78	115.92	112.47	proteasome (prosome, macropain) 26S subunit, non-ATPase, 12	K03035	GO:0022624//proteasome accessory complex	GO:0005488//binding	GO:0006520//cellular amino acid metabolic process;GO:0006915//apoptotic process;GO:0007050//cell cycle arrest;GO:0016070//RNA metabolic process;GO:0030330//DNA damage response, signal transduction by p53 class mediator;GO:0043161//proteasomal ubiquitin-dependent protein catabolic process;GO:0051320//S phase;GO:0051439//regulation of ubiquitin-protein ligase activity involved in mitotic cell cycle	gi|440912680|gb|ELR62232.1|/0/1
7347	NM_001270952,NM_006002	119.45	113.51	111.95	108.02	104.3	98.99	99.69	94.74	ubiquitin carboxyl-terminal esterase L3 (ubiquitin thiolesterase)	K05609	GO:0044424//intracellular part	GO:0016790//thiolester hydrolase activity;GO:0032182//small conjugating protein binding;GO:0070011//peptidase activity, acting on L-amino acid peptides	GO:0007631//feeding behavior;GO:0008344//adult locomotory behavior;GO:0019941//modification-dependent protein catabolic process;GO:0032868//response to insulin stimulus;GO:0045597//positive regulation of cell differentiation;GO:0048856//anatomical structure development	gi|5174741|ref|NP_005993.1|/5.17706e-121/1
8148	NM_003487,NM_139215	119.44	151.86	117.18	163.69	154.28	195.88	142.39	196.51	TAF15 RNA polymerase II, TATA box binding protein (TBP)-associated factor, 68kDa	K14651	-	GO:0005488//binding	-	gi|157786842|ref|NP_001099294.1|/3.47697e-111/1
103	NM_001025107,NM_001111,NM_001193495,NM_015840,NM_015841	119.43	111.9	121.63	116.8	47.39	44.96	49.57	44.71	adenosine deaminase, RNA-specific	K12968	GO:0031981//nuclear lumen	GO:0003723//RNA binding;GO:0004000//adenosine deaminase activity;GO:0043169//cation binding	GO:0006396//RNA processing;GO:0016458//gene silencing;GO:0016553//base conversion or substitution editing;GO:0019221//cytokine-mediated signaling pathway	gi|70167032|ref|NP_056656.2|/0/1
3925	NM_001145454,NM_005563,NM_203399,NM_203401	119.32	115.92	121.09	119.37	135.63	134.19	138.87	134.5	stathmin 1	K04381	GO:0005626//insoluble fraction;GO:0015630//microtubule cytoskeleton;GO:0044444//cytoplasmic part	GO:0008092//cytoskeletal protein binding;GO:0060089	GO:0000278//mitotic cell cycle;GO:0007165//signal transduction;GO:0007417//central nervous system development;GO:0031111//negative regulation of microtubule polymerization or depolymerization;GO:0048522//positive regulation of cellular process;GO:0048667//cell morphogenesis involved in neuron differentiation;GO:0051707//response to other organism	gi|402853466|ref|XP_003891415.1|/1.35954e-88/1
11171	NM_007178	119.24	153.33	124.17	152.52	148.08	178.57	139.53	183.49	serine/threonine kinase receptor associated protein	K13137	GO:0030529//ribonucleoprotein complex;GO:0043231//intracellular membrane-bounded organelle;GO:0044459//plasma membrane part	GO:0004871//signal transducer activity;GO:0005515//protein binding;GO:0016772//transferase activity, transferring phosphorus-containing groups	GO:0006357//regulation of transcription from RNA polymerase II promoter;GO:0006396//RNA processing;GO:0006796//phosphate-containing compound metabolic process;GO:0007179//transforming growth factor beta receptor signaling pathway	gi|54696952|gb|AAV38848.1|/0/1
55651	NM_001034833,NM_017838	119.15	120.04	119.43	126.79	165.73	155.49	156.66	147.23	NHP2 ribonucleoprotein	K11129	GO:0016604//nuclear body;GO:0030529//ribonucleoprotein complex	GO:0003723//RNA binding	GO:0000154//rRNA modification	gi|395861187|ref|XP_003802875.1|/7.68252e-55/1
5720	NM_006263,NM_176783	119.11	169.32	129.27	192.47	85.29	114.87	81.11	113.31	proteasome (prosome, macropain) activator subunit 1 (PA28 alpha)	K06696	GO:0022624//proteasome accessory complex	GO:0061135	GO:0006520//cellular amino acid metabolic process;GO:0006915//apoptotic process;GO:0007050//cell cycle arrest;GO:0010952//positive regulation of peptidase activity;GO:0016070//RNA metabolic process;GO:0019882//antigen processing and presentation;GO:0030330//DNA damage response, signal transduction by p53 class mediator;GO:0043161//proteasomal ubiquitin-dependent protein catabolic process;GO:00513…	gi|410048055|ref|XP_509864.3|/3.87583e-123/1
9040	NM_003969	118.67	87.58	118.55	96.12	138.83	108.5	125.75	100.73	ubiquitin-conjugating enzyme E2M	K10579	-	GO:0019787//small conjugating protein ligase activity;GO:0032559;GO:0070739	GO:0032446//protein modification by small protein conjugation;GO:0043065//positive regulation of apoptotic process	gi|4507791|ref|NP_003960.1|/6.39723e-103/1
2098	NM_001984	118.5	120.66	128.85	120.08	116.47	121.5	115.61	122	esterase D	K01070	GO:0031410//cytoplasmic vesicle	GO:0016790//thiolester hydrolase activity	-	gi|33413400|ref|NP_001975.1|/2.15382e-169/1
3021	NM_005324	118.48	175.43	120.19	176.64	126.54	184.73	134.8	185.39	H3 histone, family 3B (H3.3B)	K11253	GO:0000785//chromatin;GO:0031981//nuclear lumen	GO:0003676//nucleic acid binding	GO:0007126//meiosis;GO:0007417//central nervous system development;GO:0007599//hemostasis;GO:0009719;GO:0034728//nucleosome organization	gi|12847552|dbj|BAB27616.1|/1.37554e-71/1
5705	NM_001199163,NM_002805	118.3	132.65	118.83	133.98	117.78	135.97	109.58	125.34	proteasome (prosome, macropain) 26S subunit, ATPase, 5	K03066	GO:0031981//nuclear lumen;GO:0043234//protein complex	GO:0000989//transcription factor binding transcription factor activity;GO:0001664//G-protein coupled receptor binding;GO:0017111//nucleoside-triphosphatase activity;GO:0032559	GO:0006520//cellular amino acid metabolic process;GO:0006915//apoptotic process;GO:0007050//cell cycle arrest;GO:0009207;GO:0030330//DNA damage response, signal transduction by p53 class mediator;GO:0032583;GO:0043161//proteasomal ubiquitin-dependent protein catabolic process;GO:0051320//S phase;GO:0051439//regulation of ubiquitin-protein ligase activity involved in mitotic cell cycle	gi|440890860|gb|ELR44943.1|/0/1
6902	NM_004607	118.26	130.37	122.27	127.1	123.33	130.19	101.2	130.6	tubulin folding cofactor A	K17292	GO:0005856//cytoskeleton	GO:0005515//protein binding	GO:0006458//'de novo' protein folding;GO:0070271	gi|4759212|ref|NP_004598.1|/9.22199e-33/1
708	NM_001212	117.98	156.94	120.73	150	158.89	196.19	141.94	194.09	complement component 1, q subcomponent binding protein	K15414	GO:0016020//membrane;GO:0044421//extracellular region part;GO:0044429//mitochondrial part	GO:0001846//opsonin binding;GO:0019901//protein kinase binding	GO:0002376//immune system process;GO:0007599//hemostasis;GO:0051704;GO:0072376	gi|4502491|ref|NP_001203.1|/3.18183e-146/1
7341	NM_001005781,NM_001005782,NM_003352	117.72	126.16	121.32	122.74	113.19	118.38	110.62	128.35	SMT3 suppressor of mif two 3 homolog 1 (S. cerevisiae)	K12160	GO:0005635//nuclear envelope;GO:0016604//nuclear body;GO:0043005//neuron projection	GO:0019787//small conjugating protein ligase activity;GO:0019899//enzyme binding	GO:0001959//regulation of cytokine-mediated signaling pathway;GO:0006259//DNA metabolic process;GO:0006351//transcription, DNA-dependent;GO:0006461//protein complex assembly;GO:0008104//protein localization;GO:0031331;GO:0032446//protein modification by small protein conjugation;GO:0043392//negative regulation of DNA binding	gi|54792067|ref|NP_001005782.1|/1.25046e-36/1
27069	NM_014394	117.43	143.71	118.26	144.36	127.06	142.27	126.75	153.63	growth hormone inducible transmembrane protein	-	GO:0019866//organelle inner membrane;GO:0031224//intrinsic to membrane;GO:0043231//intracellular membrane-bounded organelle	-	GO:0012501//programmed cell death	gi|118200356|ref|NP_055209.2|/2.73079e-173/1
7277	NM_006000	117.4	115.15	97.87	113.38	114.94	114.97	106.15	108.66	tubulin, alpha 4a	K07374	GO:0015630//microtubule cytoskeleton;GO:0032991//macromolecular complex;GO:0044444//cytoplasmic part	GO:0017111//nucleoside-triphosphatase activity;GO:0032561//guanyl ribonucleotide binding	GO:0001775//cell activation;GO:0006458//'de novo' protein folding;GO:0006887//exocytosis;GO:0007017//microtubule-based process;GO:0007599//hemostasis;GO:0009207;GO:0022402//cell cycle process;GO:0043623//cellular protein complex assembly	gi|6678467|ref|NP_033473.1|/0/1
6780	NM_001037328,NM_004602,NM_017452,NM_017453,NM_017454	116.93	87.97	120.57	87.65	107.02	76.58	110.5	80.97	staufen, RNA binding protein, homolog 1 (Drosophila)	K17597	GO:0005783//endoplasmic reticulum;GO:0015630//microtubule cytoskeleton;GO:0030529//ribonucleoprotein complex;GO:0042995//cell projection;GO:0044297//cell body	GO:0003723//RNA binding;GO:0019903//protein phosphatase binding	GO:0006403//RNA localization	gi|82659087|ref|NP_059347.2|/0/1
517	NM_001002031,NM_005176	116.78	151.29	104.58	160.69	144.6	198.02	135.66	184.28	ATP synthase, H+ transporting, mitochondrial Fo complex, subunit C2 (subunit 9)	K02128	GO:0005743//mitochondrial inner membrane;GO:0031224//intrinsic to membrane;GO:0033177//proton-transporting two-sector ATPase complex, proton-transporting domain	GO:0005488//binding;GO:0015077//monovalent inorganic cation transmembrane transporter activity	GO:0006754//ATP biosynthetic process;GO:0015988//energy coupled proton transmembrane transport, against electrochemical gradient	gi|85794840|ref|NP_005167.2|/1.10661e-78/1
2810	NM_006142	116.47	94.09	120.44	100.31	95.81	81.49	83.13	75.09	stratifin	K06644	GO:0043231//intracellular membrane-bounded organelle;GO:0044421//extracellular region part	GO:0005515//protein binding;GO:0030291//protein serine/threonine kinase inhibitor activity	GO:0008283//cell proliferation;GO:0008629;GO:0008637//apoptotic mitochondrial changes;GO:0009913//epidermal cell differentiation;GO:0010466//negative regulation of peptidase activity;GO:0016049//cell growth;GO:0023052//signaling;GO:0033673//negative regulation of kinase activity;GO:0051726//regulation of cell cycle	gi|5454052|ref|NP_006133.1|/1.79495e-127/1
204	NM_001199199,NM_001625,NM_013411,NR_037591,NR_037592	116.45	91.98	115.52	91.64	125.94	97.75	124.99	103.22	adenylate kinase 2	K00939	GO:0005740//mitochondrial envelope;GO:0019866//organelle inner membrane	GO:0016776//phosphotransferase activity, phosphate group as acceptor;GO:0019205//nucleobase-containing compound kinase activity;GO:0032559	GO:0006796//phosphate-containing compound metabolic process;GO:0009117//nucleotide metabolic process	gi|88192646|pdb|2C9Y|A/8.23096e-128/1
3065	NM_004964	116.45	144.64	117.04	150.89	143.3	179.42	149.17	180.02	histone deacetylase 1	K06067	GO:0044297//cell body;GO:0044444//cytoplasmic part;GO:0070822//Sin3-type complex	GO:0001071//nucleic acid binding transcription factor activity;GO:0003676//nucleic acid binding;GO:0003712//transcription cofactor activity;GO:0016564//transcription repressor activity;GO:0017136//NAD-dependent histone deacetylase activity;GO:0019899//enzyme binding	GO:0000122//negative regulation of transcription from RNA polymerase II promoter;GO:0006979//response to oxidative stress;GO:0007169//transmembrane receptor protein tyrosine kinase signaling pathway;GO:0007599//hemostasis;GO:0008283//cell proliferation;GO:0008544//epidermis development;GO:0010551;GO:0010557//positive regulation of macromolecule biosynthetic process;GO:0010830//regulation of myotu…	gi|465990288|ref|XP_004266568.1|/0/1
7385	NM_003366	116.29	128.13	111.23	132.69	150.14	150.96	142.97	160.23	ubiquinol-cytochrome c reductase core protein II	K00415	GO:0005746//mitochondrial respiratory chain	GO:0004175//endopeptidase activity;GO:0005515//protein binding;GO:0046914//transition metal ion binding	GO:0019538//protein metabolic process;GO:0022900//electron transport chain;GO:0045333//cellular respiration;GO:0051234//establishment of localization	gi|50592988|ref|NP_003357.2|/0/1
64114	NM_022152	116.23	116.77	102.71	119.58	98.68	109.75	106.71	107.66	transmembrane BAX inhibitor motif containing 1	K06890	GO:0031224//intrinsic to membrane	-	-	gi|34189346|gb|AAH26693.1|/1.79691e-105/1
83666	NM_001146102,NM_001146103,NM_001146104,NM_001146105,NM_001146106,NM_031458	115.52	98.19	122.1	98.43	8.29	6.68	8.28	7.96	poly (ADP-ribose) polymerase family, member 9	K15260	GO:0043231//intracellular membrane-bounded organelle;GO:0044444//cytoplasmic part	GO:0005488//binding;GO:0016763//transferase activity, transferring pentosyl groups	GO:0048870//cell motility	gi|226371718|ref|NP_001139578.1|/0/1
6611	NM_001258423,NM_004595	114.81	120.31	115.87	119.87	132.11	132.57	127.33	136.35	spermine synthase	K00802	GO:0044444//cytoplasmic part	GO:0016765//transferase activity, transferring alkyl or aryl (other than methyl) groups	GO:0000096//sulfur amino acid metabolic process;GO:0006595//polyamine metabolic process;GO:0006596//polyamine biosynthetic process	gi|386643030|ref|NP_001245352.1|/5.03286e-165/1
56647	NM_016567,NM_078468,NM_078469	114.51	102.54	108.32	99.79	119.11	109.22	118.51	106.39	BRCA2 and CDKN1A interacting protein	K15262	GO:0000307//cyclin-dependent protein kinase holoenzyme complex;GO:0043231//intracellular membrane-bounded organelle	GO:0005488//binding;GO:0030234//enzyme regulator activity	GO:0006259//DNA metabolic process;GO:0030154//cell differentiation;GO:0044238//primary metabolic process;GO:0044260;GO:0051726//regulation of cell cycle	gi|119569605|gb|EAW49220.1|/7.0389e-110/1
81892	NM_001267863,NM_001267864,NM_031210,NR_052025	114.38	114.26	109.7	120.05	126.41	140.41	124.18	142.3	SRA stem-loop interacting RNA binding protein	K03102;K13044;K18159;K14411	GO:0043231//intracellular membrane-bounded organelle	GO:0003676//nucleic acid binding;GO:0005488//binding	-	gi|392583865|ref|NP_001254792.1|/2.58918e-49/1
6748	NM_001204526,NM_001204527,NM_006280,NR_037927	114.28	173.4	119.43	167.26	147.79	229.5	154.51	245.89	signal sequence receptor, delta	K04571	GO:0031224//intrinsic to membrane;GO:0071256	GO:0046872//metal ion binding	GO:0015031//protein transport	gi|403306855|ref|XP_003943935.1|/2.37134e-86/1
10726	NM_006600	114.16	85.51	115.25	91.47	145.63	115.25	137.92	112.32	nuclear distribution C homolog (A. nidulans)	K12581;K11447;K17985	GO:0015630//microtubule cytoskeleton;GO:0031981//nuclear lumen;GO:0044444//cytoplasmic part	GO:0005488//binding	GO:0007067//mitosis;GO:0009725//response to hormone stimulus;GO:0032501//multicellular organismal process;GO:0040023//establishment of nucleus localization	gi|5729953|ref|NP_006591.1|/4.25067e-149/1
7317	NM_003334,NM_153280	114.09	124.6	113.06	129.54	154.52	167.78	164.23	167.08	ubiquitin-like modifier activating enzyme 1	K03178	-	GO:0003824//catalytic activity;GO:0032559	GO:0009987//cellular process;GO:0043412//macromolecule modification	gi|23510338|ref|NP_003325.2|/0/1
3898	NM_005558	113.93	78.85	114.13	81.47	104.99	81.78	99.77	76.08	ladinin 1	K04573	GO:0005578//proteinaceous extracellular matrix	-	-	gi|20070205|ref|NP_005549.2|/0/1
143	NM_006437	113.88	99.33	114.46	99.97	69.2	58.8	71.03	58.41	poly (ADP-ribose) polymerase family, member 4	K10798	GO:0005819//spindle;GO:0032991//macromolecular complex;GO:0043231//intracellular membrane-bounded organelle	GO:0003676//nucleic acid binding;GO:0005515//protein binding;GO:0016763//transferase activity, transferring pentosyl groups	GO:0006259//DNA metabolic process;GO:0006464//cellular protein modification process;GO:0006952//defense response;GO:0033554//cellular response to stress;GO:0042221//response to chemical stimulus;GO:0051234//establishment of localization	gi|112789550|ref|NP_006428.2|/0/1
4728	NM_002496	113.61	99.8	108.92	113.94	122.15	125.4	126.9	122.53	NADH dehydrogenase (ubiquinone) Fe-S protein 8, 23kDa (NADH-coenzyme Q reductase)	K03941	GO:0005746//mitochondrial respiratory chain	GO:0043169//cation binding;GO:0050136//NADH dehydrogenase (quinone) activity;GO:0051536//iron-sulfur cluster binding	GO:0006950//response to stress;GO:0010257;GO:0022904//respiratory electron transport chain;GO:0051234//establishment of localization	gi|431910180|gb|ELK13253.1|/1.61073e-102/1
51372	NM_015933	113.36	114.94	82.03	120.17	150.85	154.58	131.55	150.32	translation machinery associated 7 homolog (S. cerevisiae)	-	-	-	-	gi|148674322|gb|EDL06269.1|/9.23642e-06/1
163	NM_001030006,NM_001282	112.8	101.04	112.22	99.22	103.78	94.03	106.27	93.48	adaptor-related protein complex 2, beta 1 subunit	K11825	GO:0012505//endomembrane system;GO:0030119//AP-type membrane coat adaptor complex;GO:0030136//clathrin-coated vesicle;GO:0030139//endocytic vesicle;GO:0044431//Golgi apparatus part	GO:0005515//protein binding;GO:0022892	GO:0006901//vesicle coating;GO:0006935//chemotaxis;GO:0007173//epidermal growth factor receptor signaling pathway;GO:0007267//cell-cell signaling;GO:0015031//protein transport;GO:0050688//regulation of defense response to virus	gi|4557469|ref|NP_001273.1|/0/1
5093	NM_006196	112.48	143.23	124.18	138.68	147.04	180.91	153.94	170.47	poly(rC) binding protein 1	K12889	GO:0031981//nuclear lumen;GO:0032991//macromolecular complex	GO:0043566//structure-specific DNA binding;GO:0090079	GO:0000377	gi|6754994|ref|NP_035995.1|/0/1
5708	NM_002808	112.3	142.36	108.01	143.26	113.49	140.42	110.7	137.25	proteasome (prosome, macropain) 26S subunit, non-ATPase, 2	K03028	GO:0022624//proteasome accessory complex	GO:0005488//binding	GO:0006520//cellular amino acid metabolic process;GO:0006915//apoptotic process;GO:0007050//cell cycle arrest;GO:0009894;GO:0016070//RNA metabolic process;GO:0030330//DNA damage response, signal transduction by p53 class mediator;GO:0043161//proteasomal ubiquitin-dependent protein catabolic process;GO:0051320//S phase;GO:0051439//regulation of ubiquitin-protein ligase activity involved in mitotic…	gi|62089272|dbj|BAD93080.1|/0/1
7555	NM_001127192,NM_001127193,NM_001127194,NM_001127195,NM_001127196,NM_003418	111.86	123.73	110.53	123.6	114.92	132.27	121.95	134.49	CCHC-type zinc finger, nucleic acid binding protein	K09250	GO:0043231//intracellular membrane-bounded organelle;GO:0044444//cytoplasmic part	GO:0001071//nucleic acid binding transcription factor activity;GO:0003723//RNA binding;GO:0030528//transcription regulator activity;GO:0043566//structure-specific DNA binding;GO:0046914//transition metal ion binding	GO:0006357//regulation of transcription from RNA polymerase II promoter;GO:0008203//cholesterol metabolic process;GO:0008283//cell proliferation	gi|297263145|ref|XP_001093980.2|/8.97296e-109/1
3608	NM_001267809,NM_004515	111.82	99.27	112.57	94.3	137.03	114.87	135.91	120.5	interleukin enhancer binding factor 2	K13089	GO:0031981//nuclear lumen;GO:0032991//macromolecular complex	GO:0003723//RNA binding;GO:0003824//catalytic activity;GO:0030528//transcription regulator activity;GO:0032559	GO:0002376//immune system process;GO:0006355//regulation of transcription, DNA-dependent	gi|532313|gb|AAA20993.1|/0/1
6241	NM_001034,NM_001165931	111.81	125.97	112.68	123.02	109.93	112.41	107.88	114.13	ribonucleotide reductase M2	K10808	GO:0044444//cytoplasmic part	GO:0016728;GO:0046872//metal ion binding	GO:0000082//G1/S transition of mitotic cell cycle;GO:0006259//DNA metabolic process;GO:0009132//nucleoside diphosphate metabolic process;GO:0009165//nucleotide biosynthetic process;GO:0051262//protein tetramerization	gi|260064013|ref|NP_001159403.1|/0/1
1312	NM_000754,NM_001135161,NM_001135162,NM_007310	111.79	102.69	110.58	106.66	102.62	97.32	107.18	96.79	catechol-O-methyltransferase	K00545	GO:0031224//intrinsic to membrane;GO:0042598;GO:0043231//intracellular membrane-bounded organelle;GO:0044444//cytoplasmic part	GO:0008171//O-methyltransferase activity;GO:0046872//metal ion binding	GO:0002237//response to molecule of bacterial origin;GO:0006730//one-carbon metabolic process;GO:0007611//learning or memory;GO:0008202//steroid metabolic process;GO:0008285//negative regulation of cell proliferation;GO:0022414//reproductive process;GO:0031337;GO:0033555//multicellular organismal response to stress;GO:0042053//regulation of dopamine metabolic process;GO:0042133//neurotransmitter …	gi|4502969|ref|NP_000745.1|/2.87952e-141/1
7311	NM_001033930,NM_003333	111.68	88.6	110.89	89.87	124.52	97	129.3	94.11	ubiquitin A-52 residue ribosomal protein fusion product 1	K02927	GO:0030139//endocytic vesicle;GO:0030529//ribonucleoprotein complex;GO:0031090//organelle membrane;GO:0031981//nuclear lumen	GO:0005198//structural molecule activity;GO:0005488//binding	GO:0000187//activation of MAPK activity;GO:0001818//negative regulation of cytokine production;GO:0002224//toll-like receptor signaling pathway;GO:0006259//DNA metabolic process;GO:0006412//translation;GO:0006917//induction of apoptosis;GO:0007050//cell cycle arrest;GO:0007173//epidermal growth factor receptor signaling pathway;GO:0007249//I-kappaB kinase/NF-kappaB cascade;GO:0016192//vesicle-med…	gi|13569612|gb|AAK31162.1|/4.18927e-72/1
9689	NM_001207067,NM_001207068,NM_001207069,NM_014670	111.57	121.69	120.04	122.29	136.91	137.84	129.57	142.87	basic leucine zipper and W2 domains 1	K03260;K03240	GO:0044424//intracellular part	GO:0005488//binding	GO:0044260	gi|41281429|ref|NP_055485.2|/0/1
829	NM_006135	111.29	105.81	117.48	107.05	109.62	94.13	111.52	104.03	capping protein (actin filament) muscle Z-line, alpha 1	K10364	GO:0015629//actin cytoskeleton;GO:0043234//protein complex;GO:0044444//cytoplasmic part	GO:0008092//cytoskeletal protein binding	GO:0006952//defense response;GO:0007599//hemostasis;GO:0030835//negative regulation of actin filament depolymerization;GO:0065003	gi|344275317|ref|XP_003409459.1|/6.98476e-165/1
4493	NM_175617	111.11	107.87	93.66	102.23	125.99	132.07	111.33	124.41	metallothionein 1E	K14739	-	-	-	gi|395747868|ref|XP_003778677.1|/2.69718e-20/1
7514	NM_003400	111.08	115.33	114.15	110.24	114.74	105.41	112.65	108.83	exportin 1 (CRM1 homolog, yeast)	K14290	GO:0000775//chromosome, centromeric region;GO:0016604//nuclear body;GO:0032991//macromolecular complex;GO:0042175//nuclear outer membrane-endoplasmic reticulum membrane network;GO:0044444//cytoplasmic part	GO:0003676//nucleic acid binding;GO:0005515//protein binding;GO:0022892	GO:0006357//regulation of transcription from RNA polymerase II promoter;GO:0006605//protein targeting;GO:0007067//mitosis;GO:0009894;GO:0022415;GO:0033157//regulation of intracellular protein transport;GO:0033365//protein localization to organelle;GO:0042221//response to chemical stimulus;GO:0046605//regulation of centrosome cycle;GO:0050658//RNA transport;GO:0051704	gi|4507943|ref|NP_003391.1|/0/1
11222	NM_007208	110.81	94.23	110.29	93.95	134.28	114.85	132.55	115.09	mitochondrial ribosomal protein L3	K02906	GO:0000315//organellar large ribosomal subunit;GO:0043231//intracellular membrane-bounded organelle	GO:0003676//nucleic acid binding;GO:0005198//structural molecule activity	GO:0010467//gene expression	gi|6005862|ref|NP_009139.1|/0/1
6520	NM_001012662,NM_001012664,NM_001013251,NM_002394,NR_037193	110.57	156.52	114.21	159.22	75.82	116.69	84.77	110.88	solute carrier family 3 (activators of dibasic and neutral amino acid transport), member 2	K06519	GO:0031224//intrinsic to membrane;GO:0044459//plasma membrane part;GO:0048770	GO:0015081//sodium ion transmembrane transporter activity;GO:0015171//amino acid transmembrane transporter activity;GO:0043167//ion binding	GO:0002376//immune system process;GO:0006807//nitrogen compound metabolic process;GO:0007599//hemostasis;GO:0015801//aromatic amino acid transport;GO:0015820//leucine transport;GO:0040007//growth;GO:0044238//primary metabolic process;GO:0070838//divalent metal ion transport	gi|61744477|ref|NP_001012680.1|/0/1
2194	NM_004104	110.39	112.45	104.48	113.16	68.81	74.08	67.32	68.69	fatty acid synthase	K00665	GO:0000267//cell fraction;GO:0016020//membrane;GO:0048770	GO:0016297//acyl-[acyl-carrier-protein] hydrolase activity;GO:0019842//vitamin binding;GO:0022892;GO:0042802//identical protein binding;GO:0046914//transition metal ion binding;GO:0050661//NADP binding	GO:0006575//cellular modified amino acid metabolic process;GO:0006631//fatty acid metabolic process;GO:0006641//triglyceride metabolic process;GO:0006766//vitamin metabolic process;GO:0009893//positive regulation of metabolic process;GO:0015980//energy derivation by oxidation of organic compounds;GO:0035336//long-chain fatty-acyl-CoA metabolic process	gi|41872631|ref|NP_004095.4|/0/1
2114	NM_001256295,NM_005239	110.14	93.37	111.93	92.48	126.09	106.79	135.91	112.9	v-ets erythroblastosis virus E26 oncogene homolog 2 (avian)	K02678	GO:0043231//intracellular membrane-bounded organelle	GO:0001071//nucleic acid binding transcription factor activity;GO:0003677//DNA binding;GO:0030528//transcription regulator activity;GO:0035258//steroid hormone receptor binding	GO:0006357//regulation of transcription from RNA polymerase II promoter;GO:0048731	gi|372466582|ref|NP_001243224.1|/0/1
30968	NM_013442	109.88	109.14	98.05	106.88	115.56	123.18	132.97	122.4	stomatin (EPB72)-like 2	K03364	GO:0019866//organelle inner membrane;GO:0043231//intracellular membrane-bounded organelle;GO:0043232	GO:0005515//protein binding	-	gi|7305503|ref|NP_038470.1|/2.32012e-164/1
22883	NM_001009566,NM_014944	109.86	88.8	111.88	91.04	71.44	55.26	67.33	55.68	calsyntenin 1	K16506;K04601;K16507	GO:0012505//endomembrane system;GO:0031090//organelle membrane;GO:0031224//intrinsic to membrane;GO:0043231//intracellular membrane-bounded organelle;GO:0044459//plasma membrane part	GO:0046872//metal ion binding	GO:0016337//cell-cell adhesion	gi|57242755|ref|NP_055759.3|/0/1
9296	NM_001198909,NM_004231	109.83	90.42	110.95	88.4	99.28	88.51	86.46	91.58	ATPase, H+ transporting, lysosomal 14kDa, V1 subunit F	K02151	GO:0005626//insoluble fraction;GO:0005774//vacuolar membrane;GO:0033176	GO:0005488//binding;GO:0015078//hydrogen ion transmembrane transporter activity;GO:0019829//cation-transporting ATPase activity	GO:0006875//cellular metal ion homeostasis;GO:0007169//transmembrane receptor protein tyrosine kinase signaling pathway;GO:0009207;GO:0015031//protein transport;GO:0015988//energy coupled proton transmembrane transport, against electrochemical gradient	gi|402864767|ref|XP_003896620.1|/4.80707e-86/1
10657	NM_001271878,NM_006559,NR_073498,NR_073499	109.75	97.6	112.69	96.61	116.3	96.06	109.52	98.88	KH domain containing, RNA binding, signal transduction associated 1	K13198	GO:0043231//intracellular membrane-bounded organelle;GO:0043234//protein complex	GO:0003676//nucleic acid binding;GO:0019904//protein domain specific binding;GO:0030528//transcription regulator activity;GO:0030674//protein binding, bridging	GO:0006351//transcription, DNA-dependent;GO:0006355//regulation of transcription, DNA-dependent;GO:0006396//RNA processing;GO:0007165//signal transduction;GO:0022402//cell cycle process;GO:0032239	gi|5730027|ref|NP_006550.1|/4.98596e-145/1
81037	NM_030782	109.68	140.69	115.68	136.56	100.74	128.64	106.39	124.88	CLPTM1-like	-	GO:0031224//intrinsic to membrane	-	GO:0012501//programmed cell death	gi|21359965|ref|NP_110409.2|/0/1
1975	NM_001417	109.56	102.65	112.28	103.57	156.21	139.39	157.25	142.71	eukaryotic translation initiation factor 4B	K03258	GO:0043234//protein complex;GO:0044444//cytoplasmic part	-	GO:0000288//nuclear-transcribed mRNA catabolic process, deadenylation-dependent decay;GO:0006413//translational initiation;GO:0007169//transmembrane receptor protein tyrosine kinase signaling pathway	gi|71051626|gb|AAH98437.1|/0/1
51629	NM_001143780,NM_016016	109.51	107.98	102.46	108.26	114.14	122.79	115.23	117.31	solute carrier family 25, member 39	K15119	GO:0019866//organelle inner membrane;GO:0031224//intrinsic to membrane;GO:0043231//intracellular membrane-bounded organelle	-	GO:0006779//porphyrin-containing compound biosynthetic process;GO:0051234//establishment of localization	gi|7706306|ref|NP_057100.1|/0/1
5355	NM_002668	109.51	76.28	99.13	84.66	101.7	83.11	95.53	84.04	proteolipid protein 2 (colonic epithelium-enriched)	K12603	GO:0005626//insoluble fraction;GO:0031090//organelle membrane;GO:0031224//intrinsic to membrane;GO:0043231//intracellular membrane-bounded organelle	GO:0019955//cytokine binding;GO:0022891//substrate-specific transmembrane transporter activity	GO:0006811//ion transport;GO:0007166//cell surface receptor signaling pathway;GO:0042221//response to chemical stimulus	gi|4505893|ref|NP_002659.1|/7.30824e-83/1
132299	NM_001014446,NM_152398	109.44	88.07	93.27	90.12	121.3	112.33	119.42	109.28	OCIA domain containing 2	-	GO:0019866//organelle inner membrane;GO:0043231//intracellular membrane-bounded organelle	-	-	gi|62244044|ref|NP_001014446.1|/4.23893e-78/1
11054	NM_007346	109.41	80.41	102.76	84.83	60.51	47.08	63.47	43.97	opioid growth factor receptor	K06568	GO:0043231//intracellular membrane-bounded organelle	GO:0008528//G-protein coupled peptide receptor activity	GO:0016049//cell growth	gi|33286446|ref|NP_031372.2|/0/1
51203	NM_001243142,NM_001243143,NM_001243144,NM_016359,NM_018454	109.36	92.51	102.82	89.67	109.73	88.01	106.05	89.51	nucleolar and spindle associated protein 1	K14321	GO:0005819//spindle;GO:0031981//nuclear lumen	GO:0003676//nucleic acid binding;GO:0015631//tubulin binding	GO:0000070//mitotic sister chromatid segregation;GO:0007088//regulation of mitosis;GO:0033205//cell cycle cytokinesis	gi|341865566|ref|NP_001230073.1|/0/1
113452	NM_033504	109.2	132.17	98.8	137.03	106.34	135.47	97.11	139.32	transmembrane protein 54	K08875	GO:0031224//intrinsic to membrane	-	-	gi|15723380|ref|NP_277039.1|/7.8699e-109/1
2079	NM_004450	108.95	113.94	109.35	105.16	129.81	125.27	125.09	128.49	enhancer of rudimentary homolog (Drosophila)	K06233	GO:0044464//cell part	GO:0005488//binding	GO:0006952//defense response;GO:0009116//nucleoside metabolic process	gi|291405085|ref|XP_002719078.1|/3.93069e-58/1
10632	NM_006476,NR_033759	108.95	157.05	109.38	150.75	143.96	167.75	131.24	160.12	ATP synthase, H+ transporting, mitochondrial Fo complex, subunit G	K02140	GO:0005753//mitochondrial proton-transporting ATP synthase complex;GO:0033177//proton-transporting two-sector ATPase complex, proton-transporting domain	GO:0005488//binding;GO:0015077//monovalent inorganic cation transmembrane transporter activity;GO:0017111//nucleoside-triphosphatase activity	GO:0006754//ATP biosynthetic process;GO:0006818//hydrogen transport;GO:0006839//mitochondrial transport;GO:0009207;GO:0022900//electron transport chain	gi|51479156|ref|NP_006467.4|/9.5115e-45/1
29101	NM_014188	108.72	105.72	105.5	105.32	103.55	102.97	102.38	101.04	SSU72 RNA polymerase II CTD phosphatase homolog (S. cerevisiae)	K15544	GO:0043231//intracellular membrane-bounded organelle	GO:0016791//phosphatase activity	GO:0006396//RNA processing;GO:0006796//phosphate-containing compound metabolic process	gi|397471566|ref|XP_003807358.1|/1.52945e-130/1
516	NM_001002027,NM_005175	108.61	102.68	85.05	98.15	112.05	121.33	127.78	121.88	ATP synthase, H+ transporting, mitochondrial Fo complex, subunit C1 (subunit 9)	K02128	GO:0005753//mitochondrial proton-transporting ATP synthase complex;GO:0031224//intrinsic to membrane;GO:0033177//proton-transporting two-sector ATPase complex, proton-transporting domain	GO:0005488//binding;GO:0015078//hydrogen ion transmembrane transporter activity	GO:0006754//ATP biosynthetic process;GO:0006839//mitochondrial transport;GO:0015988//energy coupled proton transmembrane transport, against electrochemical gradient;GO:0022900//electron transport chain	gi|4885081|ref|NP_005166.1|/9.74138e-56/1
891	NM_031966	108.4	113.99	104.01	106.47	121.63	124.26	127.81	125.48	cyclin B1	K05868	GO:0000778//condensed nuclear chromosome kinetochore;GO:0005626//insoluble fraction;GO:0005819//spindle;GO:0044444//cytoplasmic part	GO:0004672//protein kinase activity;GO:0019900//kinase binding	GO:0000070//mitotic sister chromatid segregation;GO:0001666//response to hypoxia;GO:0001934//positive regulation of protein phosphorylation;GO:0003006//developmental process involved in reproduction;GO:0007093//mitotic cell cycle checkpoint;GO:0008284//positive regulation of cell proliferation;GO:0009605//response to external stimulus;GO:0010041//response to iron(III) ion;GO:0014070//response to …	gi|14327896|ref|NP_114172.1|/0/1
51571	NM_001256763,NM_016623,NR_046359,NR_046360,NR_046361	108.33	89.86	115.68	91.58	101.28	82.6	92.32	86.85	family with sequence similarity 49, member B	-	-	-	-	gi|42734438|ref|NP_057707.3|/1.18191e-174/1
84335	NM_001098632,NM_001098633,NM_032375	108.11	79.61	103.42	79.49	125.26	95.86	118.36	88.47	AKT1 substrate 1 (proline-rich)	K16184	GO:0043234//protein complex;GO:0044444//cytoplasmic part	GO:0005488//binding	GO:0006916;GO:0007169//transmembrane receptor protein tyrosine kinase signaling pathway;GO:0008361//regulation of cell size;GO:0009968//negative regulation of signal transduction;GO:0033673//negative regulation of kinase activity;GO:0043523//regulation of neuron apoptotic process;GO:0048017//inositol lipid-mediated signaling	gi|400153980|ref|NP_115751.3|/7.93678e-91/1
9221	NM_004741	108.11	103.26	111.87	102.18	129.25	109.49	119.29	107.39	nucleolar and coiled-body phosphoprotein 1	K11294	-	GO:0005488//binding	GO:0009987//cellular process	gi|148596949|ref|NP_004732.2|/4.26377e-126/1
27020	NM_001161363,NM_001161364,NM_012428,NM_017455	107.81	103.72	107.55	101.43	79.79	71.78	78.43	73.53	neuroplastin	K06535	GO:0031224//intrinsic to membrane	GO:0005104//fibroblast growth factor receptor binding	GO:0001932//regulation of protein phosphorylation;GO:0009967//positive regulation of signal transduction;GO:0010975//regulation of neuron projection development;GO:0016337//cell-cell adhesion;GO:0048169//regulation of long-term neuronal synaptic plasticity;GO:0051480//cytosolic calcium ion homeostasis	gi|9257240|ref|NP_059429.1|/1.07042e-130/1
54108	NM_017444,NR_023360,NR_040712	107.56	87.7	109.3	86.87	101.74	78.88	95.28	81.81	chromatin accessibility complex 1	K11447;K11656;K10408	GO:0000109//nucleotide-excision repair complex;GO:0016585//chromatin remodeling complex	GO:0003677//DNA binding;GO:0034061	GO:0016568//chromatin modification	gi|8393116|ref|NP_059140.1|/2.717e-51/1
84798	NM_199249,NM_199250	107.28	122.4	99.42	125.62	128.64	157.3	121.97	145.05	chromosome 19 open reading frame 48	K09228;K06115	-	-	-	gi|441629348|ref|XP_004089434.1|/1.91377e-71/1
1174	NM_001283	107.23	88.85	104.24	93.35	121.29	116.44	113.87	114.77	adaptor-related protein complex 1, sigma 1 subunit	K12394	GO:0005764//lysosome;GO:0030130//clathrin coat of trans-Golgi network vesicle	GO:0005488//binding;GO:0022892	GO:0006897//endocytosis;GO:0015031//protein transport;GO:0048193//Golgi vesicle transport;GO:0050688//regulation of defense response to virus	gi|4557471|ref|NP_001274.1|/2.35065e-84/1
27243	NM_014453,NM_198426	107.17	82.36	104.27	78.61	156.39	125.98	152.11	116.13	charged multivesicular body protein 2A	K12191	GO:0005770//late endosome	GO:0005515//protein binding	GO:0016192//vesicle-mediated transport	gi|73946761|ref|XP_850536.1|/4.45691e-78/1
1892	NM_004092	107.08	164.04	111.81	159.34	125.24	173.25	137.85	178.91	enoyl CoA hydratase, short chain, 1, mitochondrial	K07511	GO:0000267//cell fraction;GO:0044429//mitochondrial part	GO:0005488//binding;GO:0016836//hydro-lyase activity	GO:0009062//fatty acid catabolic process	gi|194097323|ref|NP_004083.3|/2.97891e-162/1
1164	NM_001827	106.71	138.2	116.41	142.61	131.9	163.78	133.82	169.59	CDC28 protein kinase regulatory subunit 2	K02219	-	GO:0016772//transferase activity, transferring phosphorus-containing groups;GO:0019887//protein kinase regulator activity	GO:0000226//microtubule cytoskeleton organization;GO:0007126//meiosis;GO:0016310//phosphorylation;GO:0019222//regulation of metabolic process;GO:0048017//inositol lipid-mediated signaling;GO:0051726//regulation of cell cycle	gi|148709157|gb|EDL41103.1|/6.30679e-43/1
373156	NM_001143679,NM_001143680,NM_001143681,NM_015917	106.69	95.42	111.26	105.44	103.04	92.29	107.47	88.3	glutathione S-transferase kappa 1	K13299	GO:0030313;GO:0042579//microbody	GO:0005515//protein binding;GO:0015036//disulfide oxidoreductase activity;GO:0016765//transferase activity, transferring alkyl or aryl (other than methyl) groups	-	gi|339961359|pdb|3RPN|A/4.43322e-128/1
4201	NM_014623	106.14	73.33	97.82	73.4	90.51	77.6	89.05	74.42	male-enhanced antigen 1	K13980	-	GO:0005488//binding	GO:0008406//gonad development;GO:0048232//male gamete generation;GO:0048869//cellular developmental process	gi|7657326|ref|NP_055438.1|/3.98316e-86/1
7430	NM_001111077,NM_003379	105.94	97.01	96.78	100.98	142.44	127.79	130.97	124.74	ezrin	K08007	GO:0001726//ruffle;GO:0005815//microtubule organizing center;GO:0005902//microvillus;GO:0015629//actin cytoskeleton;GO:0031254//trailing edge;GO:0031981//nuclear lumen;GO:0044459//plasma membrane part	GO:0003779//actin binding	GO:0006935//chemotaxis;GO:0007015//actin filament organization;GO:0016337//cell-cell adhesion;GO:0022406//membrane docking;GO:0030154//cell differentiation;GO:0061245//establishment or maintenance of bipolar cell polarity;GO:0065008	gi|11276938|pir||T47177/0/1
5687	NM_002791	105.82	110.09	105.83	108.29	117.38	115.38	114.95	113.59	proteasome (prosome, macropain) subunit, alpha type, 6	K02730	GO:0005839//proteasome core complex;GO:0030016//myofibril;GO:0030529//ribonucleoprotein complex;GO:0034399//nuclear periphery	GO:0003676//nucleic acid binding;GO:0004175//endopeptidase activity;GO:0008134//transcription factor binding;GO:0032555	GO:0006520//cellular amino acid metabolic process;GO:0006915//apoptotic process;GO:0007050//cell cycle arrest;GO:0030330//DNA damage response, signal transduction by p53 class mediator;GO:0031347//regulation of defense response;GO:0043161//proteasomal ubiquitin-dependent protein catabolic process;GO:0051091//positive regulation of sequence-specific DNA binding transcription factor activity;GO:005…	gi|403263938|ref|XP_003924255.1|/8.82391e-158/1
5719	NM_002817,NM_175932	105.82	169.17	107.18	164.8	108.32	161.63	124.74	171.96	proteasome (prosome, macropain) 26S subunit, non-ATPase, 13	K03039	GO:0022624//proteasome accessory complex	GO:0005488//binding	GO:0006520//cellular amino acid metabolic process;GO:0006915//apoptotic process;GO:0007050//cell cycle arrest;GO:0007126//meiosis;GO:0016070//RNA metabolic process;GO:0030330//DNA damage response, signal transduction by p53 class mediator;GO:0043161//proteasomal ubiquitin-dependent protein catabolic process;GO:0051320//S phase;GO:0051439//regulation of ubiquitin-protein ligase activity involved i…	gi|157502195|ref|NP_787128.2|/0/1
23451	NM_001005526,NM_012433	105.81	98.42	111.86	96.86	107.07	96.65	100.96	95.35	splicing factor 3b, subunit 1, 155kDa	K12828	GO:0005681//spliceosomal complex;GO:0016604//nuclear body	GO:0005488//binding	GO:0000377;GO:0003002//regionalization	gi|431895017|gb|ELK04810.1|/6.78855e-75/1
10054	NM_005499	105.8	103.67	105.25	102.99	149.77	138.65	143.03	139.7	ubiquitin-like modifier activating enzyme 2	K10685	GO:0043231//intracellular membrane-bounded organelle	GO:0008641//small protein activating enzyme activity;GO:0030234//enzyme regulator activity;GO:0032559;GO:0043169//cation binding;GO:0046983//protein dimerization activity	GO:0032446//protein modification by small protein conjugation	gi|4885649|ref|NP_005490.1|/0/1
5709	NM_002809	105.71	104.58	103.05	108.49	98.21	104.31	103.06	99.98	proteasome (prosome, macropain) 26S subunit, non-ATPase, 3	K03033	GO:0043234//protein complex	GO:0005488//binding	GO:0006520//cellular amino acid metabolic process;GO:0006915//apoptotic process;GO:0007050//cell cycle arrest;GO:0009894;GO:0016070//RNA metabolic process;GO:0030330//DNA damage response, signal transduction by p53 class mediator;GO:0043161//proteasomal ubiquitin-dependent protein catabolic process;GO:0051320//S phase;GO:0051439//regulation of ubiquitin-protein ligase activity involved in mitotic…	gi|2656092|dbj|BAA23651.1|/0/1
23770	NM_012181	105.21	80.54	102.52	86.89	104.82	93.85	107.05	87.35	FK506 binding protein 8, 38kDa	K09574;K506	GO:0005740//mitochondrial envelope;GO:0031227//intrinsic to endoplasmic reticulum membrane	GO:0005527//macrolide binding;GO:0016859//cis-trans isomerase activity	GO:0007165//signal transduction;GO:0012501//programmed cell death;GO:0018193//peptidyl-amino acid modification;GO:0051704	gi|31874548|emb|CAD98028.1|/0/1
55684	NM_001173988,NM_001173989,NM_024718	105.17	87.94	105.5	93.03	110.24	100.28	109.35	97.38	RAB, member RAS oncogene family-like 6	K07920	GO:0043231//intracellular membrane-bounded organelle;GO:0044424//intracellular part	GO:0000166//nucleotide binding;GO:0032561//guanyl ribonucleotide binding	GO:0035556//intracellular signal transduction	gi|72538643|gb|AAZ73768.1|/0/1
11333	NM_014891	105.02	88.97	102.02	92.93	127	111.41	116.11	109.58	PDGFA associated protein 1	K12581;K01368;K02927;K17985	-	-	GO:0023052//signaling	gi|431908021|gb|ELK11628.1|/7.32003e-42/1
3609	NM_001137673,NM_004516,NM_012218,NM_017620,NM_153464	104.9	82.17	104.96	81.89	107.92	89.14	107.1	84.65	interleukin enhancer binding factor 3, 90kDa	K13090	GO:0031981//nuclear lumen;GO:0032991//macromolecular complex	GO:0003723//RNA binding;GO:0030528//transcription regulator activity	GO:0006355//regulation of transcription, DNA-dependent;GO:0022403	gi|5762313|gb|AAD51098.1|/0/1
1347	NM_001865,NR_029466	104.89	134.02	97.31	135.52	115.9	132.12	114.82	140.51	cytochrome c oxidase subunit VIIa polypeptide 2 (liver)	K02270	GO:0005743//mitochondrial inner membrane	GO:0015002//heme-copper terminal oxidase activity	-	gi|262118227|ref|NP_001856.2|/7.47457e-60/1
10097	NM_001005386,NM_005722	104.86	129.88	106.09	124.87	102.42	124.89	104.62	128.2	ARP2 actin-related protein 2 homolog (yeast)	K17260	GO:0015629//actin cytoskeleton	GO:0008092//cytoskeletal protein binding;GO:0032559	GO:0009987//cellular process	gi|53692187|ref|NP_001005386.1|/0/1
47	NM_001096,NM_198830	104.45	108.51	103.09	110.48	90.16	92.07	96.16	93.01	ATP citrate lyase	K01648	GO:0000267//cell fraction;GO:0031981//nuclear lumen;GO:0043234//protein complex;GO:0044444//cytoplasmic part	GO:0004774//succinate-CoA ligase activity;GO:0016833//oxo-acid-lyase activity;GO:0032559;GO:0043169//cation binding;GO:0046912//transferase activity, transferring acyl groups, acyl groups converted into alkyl on transfer	GO:0005975//carbohydrate metabolic process;GO:0006084//acetyl-CoA metabolic process;GO:0006631//fatty acid metabolic process;GO:0006641//triglyceride metabolic process;GO:0009207;GO:0009893//positive regulation of metabolic process;GO:0015980//energy derivation by oxidation of organic compounds;GO:0035336//long-chain fatty-acyl-CoA metabolic process;GO:0072350//tricarboxylic acid metabolic process	gi|68533125|dbj|BAE06117.1|/0/1
372	NM_001142281,NM_001655	104.43	100.74	111.64	100.38	108.53	93.25	107.44	93.11	archain 1	K15289;K11447;K17985;K14404	GO:0030119//AP-type membrane coat adaptor complex;GO:0030120//vesicle coat;GO:0030137//COPI-coated vesicle	GO:0005488//binding	GO:0015031//protein transport;GO:0048200	gi|34365146|emb|CAE45922.1|/0/1
54997	NM_001168325,NM_017899,NR_031766	104.33	128.34	116.47	140.3	101.97	126.57	117.44	126.21	tescalcin	K17612	GO:0016020//membrane;GO:0031252//cell leading edge;GO:0043231//intracellular membrane-bounded organelle	GO:0004857//enzyme inhibitor activity;GO:0046872//metal ion binding	GO:0008283//cell proliferation;GO:0008406//gonad development;GO:0030155//regulation of cell adhesion;GO:0032583;GO:0045639//positive regulation of myeloid cell differentiation	gi|119618506|gb|EAW98100.1|/2.85483e-134/1
114049	NM_001202560,NM_017528,NR_037776,NR_045512	104.23	113.76	105.51	128.23	128.44	146.51	131.81	143.4	Williams Beuren syndrome chromosome region 22	K19306	GO:0043231//intracellular membrane-bounded organelle	GO:0016741	GO:0006730//one-carbon metabolic process	gi|355560564|gb|EHH17250.1|/2.51239e-162/1
64787	NM_022772	104.15	89.68	102.43	91.63	88.81	84.99	89.89	76.62	EPS8-like 2	K17277	GO:0031252//cell leading edge;GO:0044424//intracellular part	GO:0003779//actin binding	GO:0007265//Ras protein signal transduction	gi|119622781|gb|EAX02376.1|/0/1
6672	NM_001080391,NM_001206701,NM_001206702,NM_001206703,NM_001206704,NM_003113	104.08	78.29	101.5	80.86	16.76	13.85	18.01	13.06	SP100 nuclear antigen	K15413	GO:0016604//nuclear body	GO:0003712//transcription cofactor activity;GO:0016564//transcription repressor activity;GO:0019899//enzyme binding;GO:0019904//protein domain specific binding;GO:0042802//identical protein binding	GO:0006357//regulation of transcription from RNA polymerase II promoter;GO:0019083//viral transcription;GO:0019221//cytokine-mediated signaling pathway;GO:0030330//DNA damage response, signal transduction by p53 class mediator;GO:0030522//intracellular receptor mediated signaling pathway;GO:0033189//response to vitamin A;GO:0043388//positive regulation of DNA binding;GO:0043392//negative regulati…	gi|331999996|ref|NP_001193632.1|/0/1
5683	NM_002787	103.81	161.42	95.69	161.55	111.04	169.96	101.35	160.27	proteasome (prosome, macropain) subunit, alpha type, 2	K02726	GO:0005839//proteasome core complex;GO:0043231//intracellular membrane-bounded organelle	GO:0004175//endopeptidase activity;GO:0005488//binding	GO:0006520//cellular amino acid metabolic process;GO:0006915//apoptotic process;GO:0007050//cell cycle arrest;GO:0016070//RNA metabolic process;GO:0030330//DNA damage response, signal transduction by p53 class mediator;GO:0043161//proteasomal ubiquitin-dependent protein catabolic process;GO:0051320//S phase;GO:0051439//regulation of ubiquitin-protein ligase activity involved in mitotic cell cycle…	gi|4506181|ref|NP_002778.1|/4.38794e-130/1
51150	NM_016176,NM_016547	103.6	96.66	101.55	97.02	92.05	91.16	82.18	86.55	stromal cell derived factor 4	K00734	GO:0000267//cell fraction;GO:0005768//endosome;GO:0016020//membrane;GO:0042995//cell projection;GO:0044431//Golgi apparatus part	GO:0005515//protein binding;GO:0046872//metal ion binding	GO:0009411//response to UV;GO:0010033//response to organic substance;GO:0017156//calcium ion-dependent exocytosis;GO:0022037//metencephalon development;GO:0030154//cell differentiation	gi|7706573|ref|NP_057631.1|/0/1
1611	NM_004394	103.58	99.6	100.83	102.36	142.72	125.79	136.06	124.13	death-associated protein	-	-	GO:0019904//protein domain specific binding;GO:0030528//transcription regulator activity	GO:0006914//autophagy;GO:0006917//induction of apoptosis;GO:0009267//cellular response to starvation;GO:0043433//negative regulation of sequence-specific DNA binding transcription factor activity	gi|194384862|dbj|BAG60837.1|/3.58312e-100/1
65993	NM_023936	103.54	106.09	101.26	104.14	128.57	148.73	129.05	137.84	mitochondrial ribosomal protein S34	K17412	GO:0030529//ribonucleoprotein complex;GO:0043231//intracellular membrane-bounded organelle	GO:0005488//binding	-	gi|13027604|ref|NP_076425.1|/3.00933e-102/1
5347	NM_005030	103.28	78.83	94.34	83.1	110.26	90.14	105.83	89.69	polo-like kinase 1	K06631	GO:0000778//condensed nuclear chromosome kinetochore;GO:0005815//microtubule organizing center;GO:0005819//spindle	GO:0004702//receptor signaling protein serine/threonine kinase activity;GO:0019900//kinase binding;GO:0032403//protein complex binding;GO:0032559	GO:0000077//DNA damage checkpoint;GO:0000079//regulation of cyclin-dependent protein serine/threonine kinase activity;GO:0000090//mitotic anaphase;GO:0001934//positive regulation of protein phosphorylation;GO:0007143//female meiosis;GO:0030162//regulation of proteolysis;GO:0031331;GO:0031398//positive regulation of protein ubiquitination;GO:0031647//regulation of protein stability;GO:0034502//pro…	gi|397485212|ref|XP_003813751.1|/0/1
25912	NM_001098616,NM_015449,NM_138740	103.03	114.42	106.51	108.65	101.43	117.22	106.12	116.25	chromosome 1 open reading frame 43	-	GO:0031224//intrinsic to membrane	GO:0003824//catalytic activity;GO:0048037//cofactor binding	-	gi|41281688|ref|NP_620077.1|/5.99108e-100/1
1992	NM_030666,NR_073111,NR_073112	102.99	112.13	107.07	105.65	87.78	93.28	91.84	98.28	serpin peptidase inhibitor, clade B (ovalbumin), member 1	K13963	GO:0044421//extracellular region part;GO:0044424//intracellular part	GO:0004866//endopeptidase inhibitor activity	GO:0006508//proteolysis;GO:0010466//negative regulation of peptidase activity	gi|13489087|ref|NP_109591.1|/0/1
4716	NM_004548	102.91	80.43	92.88	79.09	126.43	103.04	128.32	83.57	NADH dehydrogenase (ubiquinone) 1 beta subcomplex, 10, 22kDa	K03966	GO:0005746//mitochondrial respiratory chain	GO:0005488//binding;GO:0050136//NADH dehydrogenase (quinone) activity	GO:0022904//respiratory electron transport chain;GO:0051234//establishment of localization	gi|4758774|ref|NP_004539.1|/6.84728e-83/1
27173	NM_001271957,NM_001271958,NM_001271959,NM_001271960,NM_001271961,NM_014437	102.83	118.86	101.74	123.53	76.57	89.25	77	86.59	solute carrier family 39 (zinc transporter), member 1	K14709	GO:0005626//insoluble fraction;GO:0031090//organelle membrane;GO:0031224//intrinsic to membrane;GO:0043231//intracellular membrane-bounded organelle	GO:0005515//protein binding;GO:0046915//transition metal ion transmembrane transporter activity	GO:0006829//zinc ion transport	gi|332220489|ref|XP_003259388.1|/4.9045e-148/1
8260	NM_001256119,NM_001256120,NM_003491	102.57	86.28	99.59	85.1	131.7	125.55	143.54	121.89	N(alpha)-acetyltransferase 10, NatA catalytic subunit	K00670	GO:0043231//intracellular membrane-bounded organelle	GO:0034212//peptide N-acetyltransferase activity;GO:0043021//ribonucleoprotein complex binding	GO:0006473//protein acetylation;GO:0071103//DNA conformation change	gi|371121838|ref|NP_001243049.1|/2.08732e-123/1
84418	NM_032412	102.54	93.42	113.04	92.05	96.9	79.03	90.54	77.94	cysteine-rich transmembrane module containing 1	-	-	-	-	-
6046	NM_001113182,NM_001199455,NM_001199456,NM_005104,NR_037625	102.48	73.75	102.73	77.42	75.71	56.74	75.71	57.64	bromodomain containing 2	K08871	GO:0043231//intracellular membrane-bounded organelle	GO:0004672//protein kinase activity	GO:0048232//male gamete generation	gi|4826806|ref|NP_005095.1|/0/1
26298	NM_001206615,NM_001206616,NM_012153	102.44	117.72	111.03	114.19	103.87	109.19	108.24	112.82	ets homologous factor	K17102	GO:0043231//intracellular membrane-bounded organelle	GO:0001071//nucleic acid binding transcription factor activity;GO:0003677//DNA binding	GO:0006355//regulation of transcription, DNA-dependent;GO:0030154//cell differentiation;GO:0032501//multicellular organismal process	gi|331028760|ref|NP_001193545.1|/0/1
6500	NM_006930,NM_170679	102.23	123.68	109.01	128.01	87.27	103.09	85.47	103.68	S-phase kinase-associated protein 1	K03094	GO:0031461//cullin-RING ubiquitin ligase complex;GO:0031981//nuclear lumen;GO:0044444//cytoplasmic part	GO:0005488//binding;GO:0016772//transferase activity, transferring phosphorus-containing groups;GO:0019787//small conjugating protein ligase activity	GO:0006796//phosphate-containing compound metabolic process;GO:0043161//proteasomal ubiquitin-dependent protein catabolic process;GO:0051320//S phase;GO:0051439//regulation of ubiquitin-protein ligase activity involved in mitotic cell cycle	gi|397491251|ref|XP_003816586.1|/5.39977e-69/1
55269	NM_001042414,NR_003272,NR_044998	101.75	83.72	101.23	81.27	67.27	58.23	64.75	55.66	paraspeckle component 1	K13214;K13219	GO:0016604//nuclear body	GO:0003676//nucleic acid binding;GO:0005488//binding	GO:0006351//transcription, DNA-dependent	gi|441613574|ref|XP_003279199.2|/2.04902e-172/1
51155	NM_001002032,NM_001002033,NM_016185	101.73	118.8	111.26	116.51	105.41	119.91	115.19	117.59	hematological and neurological expressed 1	-	GO:0043231//intracellular membrane-bounded organelle	-	-	gi|50345294|ref|NP_001002032.1|/7.60954e-91/1
4609	NM_002467	101.73	62.86	100.91	61.53	102.5	65.79	93.6	66.11	v-myc myelocytomatosis viral oncogene homolog (avian)	K04377	GO:0015630//microtubule cytoskeleton;GO:0031981//nuclear lumen	GO:0001071//nucleic acid binding transcription factor activity;GO:0010843;GO:0030528//transcription regulator activity	GO:0000723//telomere maintenance;GO:0002053//positive regulation of mesenchymal cell proliferation;GO:0006355//regulation of transcription, DNA-dependent;GO:0006875//cellular metal ion homeostasis;GO:0022402//cell cycle process;GO:0042221//response to chemical stimulus;GO:0048754//branching morphogenesis of an epithelial tube	gi|390475987|ref|XP_002759275.2|/0/1
4670	NM_005968,NM_031203	101.45	144.16	97.7	145.27	118.26	177.12	114.91	170.81	heterogeneous nuclear ribonucleoprotein M	K12887	GO:0005681//spliceosomal complex;GO:0016021//integral to membrane;GO:0016604//nuclear body;GO:0034399//nuclear periphery	GO:0003676//nucleic acid binding;GO:0005515//protein binding	GO:0000398//mRNA splicing, via spliceosome	gi|345786673|ref|XP_854270.2|/0/1
1717	NM_001163817,NM_001360	101.3	119.61	101	120.66	94.65	115.6	100.72	106.61	7-dehydrocholesterol reductase	K00213	GO:0031224//intrinsic to membrane;GO:0031965//nuclear membrane;GO:0042598	GO:0005488//binding;GO:0016628//oxidoreductase activity, acting on the CH-CH group of donors, NAD or NADP as acceptor	GO:0001944//vasculature development;GO:0008203//cholesterol metabolic process;GO:0008283//cell proliferation;GO:0030323//respiratory tube development;GO:0040007//growth;GO:0048869//cellular developmental process;GO:0050810//regulation of steroid biosynthetic process	gi|55727294|emb|CAH90403.1|/0/1
54732	NM_017510	101.28	124.24	97.31	125.7	87.39	108.83	89.92	116.15	transmembrane emp24 protein transport domain containing 9	K14825	GO:0031090//organelle membrane;GO:0031224//intrinsic to membrane;GO:0043231//intracellular membrane-bounded organelle;GO:0044444//cytoplasmic part	-	GO:0051234//establishment of localization	gi|39725636|ref|NP_059980.2|/5.79456e-132/1
1642	NM_001923	101.18	109.63	98.84	108.94	107.55	114.77	108.01	114.19	damage-specific DNA binding protein 1, 127kDa	K10610	GO:0031981//nuclear lumen;GO:0080008//Cul4-RING ubiquitin ligase complex	GO:0003677//DNA binding	GO:0006289//nucleotide-excision repair;GO:0006511//ubiquitin-dependent protein catabolic process;GO:0007050//cell cycle arrest;GO:0007166//cell surface receptor signaling pathway;GO:0016567//protein ubiquitination;GO:0051704;GO:0051789	gi|410974071|ref|XP_003993471.1|/0/1
5887	NM_001244713,NM_001244724,NM_002874	101.09	97.75	108.74	92.99	113.62	97.78	101.79	98.53	RAD23 homolog B (S. cerevisiae)	K10839	GO:0000109//nucleotide-excision repair complex;GO:0031981//nuclear lumen	GO:0043130//ubiquitin binding;GO:0043566//structure-specific DNA binding	GO:0006289//nucleotide-excision repair;GO:0048232//male gamete generation;GO:0051276//chromosome organization;GO:0061136//regulation of proteasomal protein catabolic process	gi|402896747|ref|XP_003911450.1|/3.16289e-95/1
2052	NM_000120,NM_001136018	100.95	68.47	103.39	77.74	87.67	64.93	90.63	64.1	epoxide hydrolase 1, microsomal (xenobiotic)	K01253	GO:0031090//organelle membrane;GO:0031224//intrinsic to membrane;GO:0042598;GO:0043231//intracellular membrane-bounded organelle	GO:0016803	GO:0006725//cellular aromatic compound metabolic process;GO:0010033//response to organic substance	gi|410034540|ref|XP_003308837.2|/0/1
4233	NM_000245,NM_001127500	100.95	91.37	107.06	90.05	62.63	54.38	61.09	54.57	met proto-oncogene (hepatocyte growth factor receptor)	K05099	GO:0005626//insoluble fraction;GO:0016021//integral to membrane;GO:0016323//basolateral plasma membrane	GO:0004714//transmembrane receptor protein tyrosine kinase activity;GO:0032559	GO:0000165//MAPK cascade;GO:0006468//protein phosphorylation;GO:0006935//chemotaxis;GO:0007169//transmembrane receptor protein tyrosine kinase signaling pathway;GO:0007417//central nervous system development;GO:0007610//behavior;GO:0008283//cell proliferation;GO:0014706//striated muscle tissue development;GO:0016477//cell migration;GO:0048513//organ development;GO:0051146//striated muscle cell di…	gi|42741655|ref|NP_000236.2|/0/1
1665	NM_001358	100.79	101.77	90.73	98.71	110.93	102.7	105.47	108.52	DEAH (Asp-Glu-Ala-His) box polypeptide 15	K12820	GO:0005681//spliceosomal complex	GO:0004386//helicase activity;GO:0032559;GO:0042623//ATPase activity, coupled	GO:0006396//RNA processing;GO:0009207	gi|465988161|ref|XP_004266247.1|/0/1
401505	NM_001001790,NM_001134484,NM_001134485	100.57	86.33	112.25	89.95	108	92.38	122.77	96.91	translocase of outer mitochondrial membrane 5 homolog (yeast)	K17773	GO:0005741//mitochondrial outer membrane;GO:0031224//intrinsic to membrane	GO:0004871//signal transducer activity;GO:0022892	GO:0006605//protein targeting	gi|197333732|ref|NP_001127957.1|/6.09769e-42/1
26528	NM_018959,NM_170711	100.57	77.46	103.58	79.21	118.09	105.39	123.26	101.67	DAZ associated protein 1	K14411	GO:0030529//ribonucleoprotein complex;GO:0031981//nuclear lumen	GO:0003676//nucleic acid binding;GO:0005488//binding	GO:0032501//multicellular organismal process;GO:0032502//developmental process	gi|426386459|ref|XP_004059702.1|/5.90777e-156/1
52	NM_001040649,NM_004300,NM_007099,NR_024080	100.53	92.98	103.31	86.61	104.22	90.59	101.63	94.81	acid phosphatase 1, soluble	K14394	GO:0000267//cell fraction;GO:0043231//intracellular membrane-bounded organelle;GO:0044459//plasma membrane part	GO:0004725//protein tyrosine phosphatase activity;GO:0005515//protein binding	GO:0006464//cellular protein modification process	gi|96304457|ref|NP_001035739.1|/1.87635e-59/1
9219	NM_004739	100.48	87.37	102.59	90.24	111.73	96.31	111.38	94.38	metastasis associated 1 family, member 2	K11660	GO:0000118//histone deacetylase complex	GO:0001071//nucleic acid binding transcription factor activity;GO:0003677//DNA binding;GO:0016811//hydrolase activity, acting on carbon-nitrogen (but not peptide) bonds, in linear amides;GO:0030528//transcription regulator activity;GO:0046914//transition metal ion binding	GO:0006357//regulation of transcription from RNA polymerase II promoter;GO:0016568//chromatin modification;GO:0071103//DNA conformation change	gi|14141170|ref|NP_004730.2|/0/1
6228	NM_001025	100.41	175	112.92	187.18	151.93	218.36	148.77	220.4	ribosomal protein S23	K02973	GO:0015935//small ribosomal subunit	GO:0005198//structural molecule activity;GO:0005488//binding	GO:0006412//translation;GO:0019080;GO:0031016//pancreas development	gi|281350307|gb|EFB25891.1|/8.25164e-83/1
100133941	NM_013230	100.39	92.09	107.57	96.72	311.04	260.23	327.53	285.61	CD24 molecule	K12581;K11447;K17985	-	-	-	gi|34531772|dbj|BAC86222.1|/1.08524e-32/1
9144	NM_004710	100.34	119.91	100.14	120.11	119.7	146.47	131.37	135.49	synaptogyrin 2	K04403;K1;K17783	GO:0016021//integral to membrane;GO:0030136//clathrin-coated vesicle	-	-	gi|4759202|ref|NP_004701.1|/2.82686e-115/1
388610	NM_001013642	100.16	84.01	106.65	81.89	109.9	90.53	94.1	92.6	TMF1-regulated nuclear protein 1	-	-	-	-	gi|119628183|gb|EAX07778.1|/9.39878e-33/1
8570	NM_003685	100.08	59.86	101.84	61.24	104.97	62.37	99.3	60.97	KH-type splicing regulatory protein	K13210	GO:0043005//neuron projection;GO:0043231//intracellular membrane-bounded organelle;GO:0044297//cell body;GO:0044444//cytoplasmic part	GO:0003729//mRNA binding	GO:0006810//transport;GO:0008380//RNA splicing	gi|466047825|ref|XP_004277705.1|/0/1
6880	NM_001015891,NM_001015892,NM_003187,NM_016283	100.05	86.11	96.63	90.14	100.3	89.87	103.75	95	TAF9 RNA polymerase II, TATA box binding protein (TBP)-associated factor, 32kDa	K14535	GO:0005667//transcription factor complex;GO:0016604//nuclear body;GO:0030529//ribonucleoprotein complex;GO:0035097//histone methyltransferase complex;GO:0070461//SAGA-type complex	GO:0003712//transcription cofactor activity;GO:0004468//lysine N-acetyltransferase activity;GO:0008134//transcription factor binding;GO:0016301//kinase activity;GO:0016776//phosphotransferase activity, phosphate group as acceptor;GO:0019904//protein domain specific binding;GO:0032559;GO:0043565//sequence-specific DNA binding	GO:0006352//DNA-dependent transcription, initiation;GO:0006354//DNA-dependent transcription, elongation;GO:0006796//phosphate-containing compound metabolic process;GO:0006915//apoptotic process;GO:0009117//nucleotide metabolic process;GO:0010551;GO:0016049//cell growth;GO:0016573//histone acetylation;GO:0031330;GO:0033554//cellular response to stress;GO:0034097//response to cytokine stimulus;GO:0…	gi|60593443|pdb|1RKB|A/1.56497e-97/1
9184	NM_001007793,NM_004725	99.76	100.78	89.3	98.41	99.17	107.34	102.31	99.78	BUB3 mitotic checkpoint protein	K02180	GO:0000776//kinetochore;GO:0031981//nuclear lumen;GO:0044444//cytoplasmic part	GO:0005488//binding	GO:0000819//sister chromatid segregation;GO:0031577//spindle checkpoint;GO:0043161//proteasomal ubiquitin-dependent protein catabolic process;GO:0045841//negative regulation of mitotic metaphase/anaphase transition;GO:0051313;GO:0051439//regulation of ubiquitin-protein ligase activity involved in mitotic cell cycle	gi|4757880|ref|NP_004716.1|/0/1
23478	NM_001271918,NM_001271919,NM_001271920,NM_001271921,NM_001271922,NM_014300,NR_073518	99.54	126.81	84.51	129.92	114.87	151.97	124.84	162.64	SEC11 homolog A (S. cerevisiae)	K13280	GO:0031090//organelle membrane;GO:0031224//intrinsic to membrane;GO:0042598;GO:0043231//intracellular membrane-bounded organelle	GO:0005488//binding;GO:0016787//hydrolase activity;GO:0070011//peptidase activity, acting on L-amino acid peptides	GO:0015980//energy derivation by oxidation of organic compounds;GO:0030073//insulin secretion;GO:0051605	gi|429836839|ref|NP_001258851.1|/4.60855e-99/1
1019	NM_000075	99.43	107.1	95.73	106.6	101.87	117.11	112.28	116.18	cyclin-dependent kinase 4	K02089	GO:0031981//nuclear lumen;GO:0043234//protein complex;GO:0044444//cytoplasmic part	GO:0004674//protein serine/threonine kinase activity;GO:0032559	GO:0006464//cellular protein modification process;GO:0008284//positive regulation of cell proliferation;GO:0010467//gene expression;GO:0023052//signaling;GO:0042221//response to chemical stimulus;GO:0051318//G1 phase;GO:0051320//S phase	gi|4502735|ref|NP_000066.1|/4.68049e-160/1
27258	NM_014463	99.39	71.48	87.89	70.59	97.04	84.1	96.69	85.73	LSM3 homolog, U6 small nuclear RNA associated (S. cerevisiae)	K12622	GO:0005681//spliceosomal complex;GO:0030532//small nuclear ribonucleoprotein complex;GO:0044444//cytoplasmic part	GO:0017070//U6 snRNA binding	GO:0000291//nuclear-transcribed mRNA catabolic process, exonucleolytic;GO:0000377	gi|7657315|ref|NP_055278.1|/3.84183e-37/1
83590	NM_001136044,NM_031434	99.14	86.21	99.58	90.26	114.47	92.35	103.53	91.06	transmembrane and ubiquitin-like domain containing 1	K08290	GO:0031981//nuclear lumen	-	-	gi|395739257|ref|XP_002818741.2|/1.58327e-87/1
8775	NM_003827,NR_038456,NR_038457	99.14	85.85	86.29	91.15	100.2	86.56	94.39	83.12	N-ethylmaleimide-sensitive factor attachment protein, alpha	K15296	GO:0031201//SNARE complex;GO:0044444//cytoplasmic part	GO:0000149//SNARE binding	GO:0007270//neuron-neuron synaptic transmission;GO:0007417//central nervous system development;GO:0008105//asymmetric protein localization;GO:0015031//protein transport;GO:0016044//cellular membrane organization;GO:0016082//synaptic vesicle priming;GO:0030154//cell differentiation;GO:0048193//Golgi vesicle transport	gi|47933379|ref|NP_003818.2|/2.58308e-149/1
515	NM_001688	99.13	101.31	94.5	97.62	116.91	110.4	112.74	118.61	ATP synthase, H+ transporting, mitochondrial Fo complex, subunit B1	K02127	GO:0005753//mitochondrial proton-transporting ATP synthase complex;GO:0033177//proton-transporting two-sector ATPase complex, proton-transporting domain	GO:0005488//binding;GO:0015078//hydrogen ion transmembrane transporter activity;GO:0017111//nucleoside-triphosphatase activity	GO:0006754//ATP biosynthetic process;GO:0006818//hydrogen transport;GO:0006839//mitochondrial transport;GO:0009207;GO:0022900//electron transport chain	gi|21361565|ref|NP_001679.2|/7.97646e-134/1
1969	NM_004431	99.12	105.42	97.99	112.59	48.73	54.34	47.33	51.37	EPH receptor A2	K05462;K05103	GO:0016021//integral to membrane;GO:0031252//cell leading edge	GO:0004714//transmembrane receptor protein tyrosine kinase activity;GO:0032559	GO:0001707//mesoderm formation;GO:0001944//vasculature development;GO:0006464//cellular protein modification process;GO:0006935//chemotaxis;GO:0007169//transmembrane receptor protein tyrosine kinase signaling pathway;GO:0007399//nervous system development;GO:0010594//regulation of endothelial cell migration;GO:0012501//programmed cell death;GO:0022603//regulation of anatomical structure morphogen…	gi|32967311|ref|NP_004422.2|/0/1
9643	NM_001142418,NM_001142419,NM_001142420,NM_001142421,NM_001142422,NM_001142423,NM_001142424,NM_001142425,NM_001142426,NM_001142427,NM_001142428,NM_001142429,NM_001142430,NM_001142431,NM_001142432,NM_012286	98.98	79.36	103.68	76.18	168.55	128.14	156.43	131.42	mortality factor 4 like 2	K11342	GO:0031981//nuclear lumen	GO:0005488//binding	GO:0006259//DNA metabolic process;GO:0006325//chromatin organization;GO:0016049//cell growth;GO:0033554//cellular response to stress;GO:0050789//regulation of biological process	gi|6912448|ref|NP_036418.1|/2.69636e-163/1
1457	NM_001895,NM_177559,NM_177560	98.84	72	98.41	72.42	101.65	77.34	99.85	81.05	casein kinase 2, alpha 1 polypeptide	K03097	GO:0000776//kinetochore;GO:0005849//mRNA cleavage factor complex;GO:0015630//microtubule cytoskeleton;GO:0016020//membrane;GO:0016604//nuclear body;GO:0044444//cytoplasmic part;GO:0070822//Sin3-type complex	GO:0004672//protein kinase activity;GO:0005515//protein binding;GO:0019208//phosphatase regulator activity;GO:0032559	GO:0000087//M phase of mitotic cell cycle;GO:0006468//protein phosphorylation;GO:0006935//chemotaxis;GO:0007166//cell surface receptor signaling pathway;GO:0008283//cell proliferation;GO:0016049//cell growth	gi|471359943|ref|XP_004370545.1|/0/1
83940	NM_001146160,NM_032026,NR_027427	98.81	90.12	88.34	93.68	97.71	102.42	98.63	101.57	TatD DNase domain containing 1	K03424	GO:0043231//intracellular membrane-bounded organelle	GO:0004520//endodeoxyribonuclease activity	-	gi|397499561|ref|XP_003820514.1|/2.94604e-175/1
2109	NM_001014763,NM_001985	98.66	143.54	97.32	151.34	128.77	208.35	163.24	200.83	electron-transfer-flavoprotein, beta polypeptide	K03521	GO:0044429//mitochondrial part	-	GO:0022900//electron transport chain;GO:0051234//establishment of localization	gi|62420877|ref|NP_001014763.1|/9.23372e-177/1
29796	NM_001003684,NM_013387	98.64	83.93	99	87.85	116.87	93.17	106.39	100.68	ubiquinol-cytochrome c reductase, complex III subunit X	K00419	GO:0019866//organelle inner membrane;GO:0043231//intracellular membrane-bounded organelle;GO:0044425//membrane part	GO:0015078//hydrogen ion transmembrane transporter activity	GO:0022904//respiratory electron transport chain;GO:0051234//establishment of localization	gi|6841524|gb|AAF29115.1|AF161500_1/3.18114e-36/1
8661	NM_003750	98.44	96.89	99.33	99.05	95.55	97.3	91.35	97.31	eukaryotic translation initiation factor 3, subunit A	K03254	GO:0043234//protein complex;GO:0044444//cytoplasmic part	GO:0008135//translation factor activity, nucleic acid binding	GO:0006413//translational initiation	gi|40788877|dbj|BAA09488.2|/0/1
51075	NM_001144012,NM_015959,NR_026593,NR_037645	98.23	91.25	100.76	88.66	99.62	83.96	97.37	85.49	thioredoxin-related transmembrane protein 2	K03671;K18932	GO:0031224//intrinsic to membrane	-	GO:0019725//cellular homeostasis	gi|426368510|ref|XP_004051250.1|/6.10918e-152/1
23028	NM_001009999,NM_015013	98.16	96.95	103.24	97.24	100.59	94.42	101.99	93.72	lysine (K)-specific demethylase 1A	K11450	GO:0000785//chromatin;GO:0031981//nuclear lumen	GO:0003713//transcription coactivator activity;GO:0030528//transcription regulator activity;GO:0032453//histone demethylase activity (H3-K4 specific);GO:0035258//steroid hormone receptor binding;GO:0043426//MRF binding;GO:0043565//sequence-specific DNA binding;GO:0050662//coenzyme binding	GO:0000122//negative regulation of transcription from RNA polymerase II promoter;GO:0007599//hemostasis;GO:0010551;GO:0043388//positive regulation of DNA binding;GO:0043392//negative regulation of DNA binding;GO:0048468//cell development;GO:0070076//histone lysine demethylation	gi|3043726|dbj|BAA25527.1|/0/1
6631	NM_003093,NR_029472	98.03	68.77	88.25	71.1	118.57	93.64	111.9	90.51	small nuclear ribonucleoprotein polypeptide C	K11095	GO:0016604//nuclear body;GO:0030532//small nuclear ribonucleoprotein complex	GO:0017069//snRNA binding;GO:0042802//identical protein binding;GO:0046914//transition metal ion binding	GO:0000398//mRNA splicing, via spliceosome	gi|297712998|ref|XP_002833003.1|/5.99458e-66/1
6428	NM_003017,NR_036610	97.87	108.34	100.19	107.99	113.01	124.55	113.36	124.63	serine/arginine-rich splicing factor 3	K12892	GO:0031981//nuclear lumen	GO:0003676//nucleic acid binding	GO:0000377;GO:0006353//DNA-dependent transcription, termination;GO:0006397//mRNA processing;GO:0006405//RNA export from nucleus	gi|2125864|emb|CAA62845.1|/6.76603e-46/1
6734	NM_001177842,NM_003139	97.83	91.83	97.23	91.93	108.25	95.74	109.29	102.3	signal recognition particle receptor (docking protein)	K13431	GO:0030867//rough endoplasmic reticulum membrane;GO:0031224//intrinsic to membrane	GO:0004871//signal transducer activity;GO:0017111//nucleoside-triphosphatase activity;GO:0032561//guanyl ribonucleotide binding;GO:0043021//ribonucleoprotein complex binding	GO:0006613//cotranslational protein targeting to membrane;GO:0009207;GO:0023052//signaling	gi|295424842|ref|NP_001171313.1|/0/1
10146	NM_005754,NM_198395	97.76	99.49	99.96	100.89	92.43	86.28	91.26	90.47	GTPase activating protein (SH3 domain) binding protein 1	K17265	GO:0005737//cytoplasm;GO:0016020//membrane	GO:0000166//nucleotide binding;GO:0003676//nucleic acid binding;GO:0003678//DNA helicase activity;GO:0003724//RNA helicase activity;GO:0004518//nuclease activity	GO:0007264//small GTPase mediated signal transduction	gi|332254997|ref|XP_003276622.1|/0/1
10755	NM_005716,NM_202468,NM_202469,NM_202470,NM_202494	97.74	84.19	91.14	86.22	87.01	89.12	89.62	74.03	GIPC PDZ domain containing family, member 1	K13676;K01027	GO:0005626//insoluble fraction;GO:0012505//endomembrane system;GO:0030136//clathrin-coated vesicle;GO:0030425//dendrite	GO:0008047//enzyme activator activity;GO:0008092//cytoskeletal protein binding;GO:0019904//protein domain specific binding;GO:0042802//identical protein binding	GO:0006886//intracellular protein transport;GO:0007179//transforming growth factor beta receptor signaling pathway;GO:0010608//posttranscriptional regulation of gene expression;GO:0016477//cell migration;GO:0023061;GO:0031330;GO:0043087//regulation of GTPase activity;GO:0050804//regulation of synaptic transmission	gi|5031715|ref|NP_005707.1|/5.37386e-153/1
7103	NM_004616	97.62	152.44	105.99	150.28	110.53	159.19	123.29	174.36	tetraspanin 8	K17349	GO:0000323//lytic vacuole;GO:0031224//intrinsic to membrane	GO:0060089	GO:0006464//cellular protein modification process;GO:0007596//blood coagulation;GO:0023052//signaling	gi|4759238|ref|NP_004607.1|/4.90405e-123/1
706	NM_000714,NM_001256530,NM_001256531,NR_046308	97.57	137.46	89.17	138.56	99.92	143.89	95.91	137.08	translocator protein (18kDa)	K05770	GO:0031224//intrinsic to membrane;GO:0031966//mitochondrial membrane	GO:0030594//neurotransmitter receptor activity;GO:0032934//sterol binding	GO:0001818//negative regulation of cytokine production;GO:0006605//protein targeting;GO:0006694//steroid biosynthetic process;GO:0006779//porphyrin-containing compound biosynthetic process;GO:0006915//apoptotic process;GO:0006971//hypotonic response;GO:0007610//behavior;GO:0008284//positive regulation of cell proliferation;GO:0008285//negative regulation of cell proliferation;GO:0010043//response…	gi|74275350|ref|NP_000705.2|/5.02611e-85/1
307	NM_001153	97.52	96.92	98.97	99.87	123.12	127.82	129.55	128.75	annexin A4	K17093	GO:0044424//intracellular part	GO:0005543//phospholipid binding;GO:0046872//metal ion binding;GO:0055102//lipase inhibitor activity	GO:0023052//signaling;GO:0043066//negative regulation of apoptotic process	gi|4502105|ref|NP_001144.1|/2.42295e-178/1
1528	NM_001190807,NM_001914,NM_148923	97.46	80.25	91.55	83.61	100.01	74.82	103.08	86.64	cytochrome b5 type A (microsomal)	K10226	GO:0031224//intrinsic to membrane;GO:0031966//mitochondrial membrane;GO:0042598	GO:0005506//iron ion binding;GO:0005515//protein binding;GO:0015002//heme-copper terminal oxidase activity;GO:0016616//oxidoreductase activity, acting on the CH-OH group of donors, NAD or NADP as acceptor	GO:0006091//generation of precursor metabolites and energy;GO:0006766//vitamin metabolic process;GO:0010038//response to metal ion;GO:0051234//establishment of localization	gi|703083|gb|AAA63169.1|/3.00527e-65/1
3615	NM_000884	97.34	100.15	96.21	98.93	125.44	131.24	137.61	130.97	IMP (inosine 5'-monophosphate) dehydrogenase 2	K00088	GO:0044444//cytoplasmic part	GO:0016616//oxidoreductase activity, acting on the CH-OH group of donors, NAD or NADP as acceptor;GO:0043169//cation binding	GO:0009112;GO:0009168//purine ribonucleoside monophosphate biosynthetic process;GO:0032943//mononuclear cell proliferation	gi|119585350|gb|EAW64946.1|/0/1
23196	NM_014612	97.29	80.65	98.16	82.57	92.9	73.93	92.64	73.35	family with sequence similarity 120A	-	GO:0016020//membrane;GO:0044424//intracellular part	GO:0003676//nucleic acid binding	-	gi|39652628|ref|NP_055427.2|/0/1
51253	NM_016491	97.14	99.42	99.27	101.73	116.45	116.91	121.69	113.75	mitochondrial ribosomal protein L37	K17418	GO:0000313;GO:0043231//intracellular membrane-bounded organelle	GO:0005198//structural molecule activity	GO:0010467//gene expression	gi|22547134|ref|NP_057575.2|/0/1
22827	NM_001136033,NM_001271096,NM_001271097,NM_001271098,NM_001271099,NM_001271100,NM_014281,NM_078480	97.08	113.06	90.02	119.78	109.75	134.65	112.94	131.78	poly-U binding splicing factor 60KDa	K12838	GO:0043231//intracellular membrane-bounded organelle;GO:0043234//protein complex	GO:0003676//nucleic acid binding	GO:0006351//transcription, DNA-dependent;GO:0006396//RNA processing;GO:0012501//programmed cell death	gi|6176532|gb|AAF05605.1|AF190744_1/0/1
11130	NM_001005413,NM_007057,NM_032997	96.99	111	96.06	107.44	84.64	100.55	89.45	108.71	ZW10 interactor, kinetochore protein	-	GO:0000776//kinetochore;GO:0043231//intracellular membrane-bounded organelle;GO:0044444//cytoplasmic part	GO:0005515//protein binding	GO:0000075//cell cycle checkpoint;GO:0000226//microtubule cytoskeleton organization;GO:0000819//sister chromatid segregation;GO:0007067//mitosis;GO:0048017//inositol lipid-mediated signaling;GO:0051234//establishment of localization	gi|53729320|ref|NP_001005413.1|/5.24892e-113/1
9289	NM_001145770,NM_001145771,NM_001145772,NM_001145773,NM_001145774,NM_005682,NM_201524,NM_201525	96.83	96.06	94.77	99.04	76.23	76.98	74.9	75.83	G protein-coupled receptor 56	K08450	GO:0016021//integral to membrane	GO:0004888//transmembrane signaling receptor activity	GO:0007154//cell communication;GO:0007186//G-protein coupled receptor signaling pathway;GO:0007417//central nervous system development	gi|41584200|ref|NP_005673.3|/0/1
8666	NM_003755	96.65	67.77	97.06	75.09	101.11	76.99	107.57	77.68	eukaryotic translation initiation factor 3, subunit G	K03248	GO:0043231//intracellular membrane-bounded organelle;GO:0043234//protein complex;GO:0044444//cytoplasmic part	GO:0008135//translation factor activity, nucleic acid binding	GO:0006412//translation	gi|49472822|ref|NP_003746.2|/3.43579e-174/1
7153	NM_001067	96.65	96.13	102.29	93.36	101.36	91.61	98.99	91.92	topoisomerase (DNA) II alpha 170kDa	K03164	GO:0000794//condensed nuclear chromosome;GO:0005813//centrosome;GO:0043234//protein complex	GO:0001071//nucleic acid binding transcription factor activity;GO:0003916//DNA topoisomerase activity;GO:0019901//protein kinase binding;GO:0032182//small conjugating protein binding;GO:0032559;GO:0042623//ATPase activity, coupled;GO:0042802//identical protein binding;GO:0046983//protein dimerization activity	GO:0006260//DNA replication;GO:0006351//transcription, DNA-dependent;GO:0006915//apoptotic process;GO:0007059//chromosome segregation;GO:0007131//reciprocal meiotic recombination;GO:0030261//chromosome condensation;GO:0033554//cellular response to stress;GO:0045070//positive regulation of viral genome replication;GO:0048017//inositol lipid-mediated signaling;GO:0071780	gi|292830|gb|AAA61209.1|/0/1
5536	NM_001204284,NM_006247	96.49	69.57	94.06	67.08	121.63	85.99	119.07	81.16	protein phosphatase 5, catalytic subunit	K04460	GO:0042995//cell projection;GO:0043231//intracellular membrane-bounded organelle;GO:0044297//cell body;GO:0044444//cytoplasmic part	GO:0004721//phosphoprotein phosphatase activity;GO:0043169//cation binding;GO:0060089	GO:0000087//M phase of mitotic cell cycle;GO:0006464//cellular protein modification process;GO:0007249//I-kappaB kinase/NF-kappaB cascade;GO:0014072;GO:0051259//protein oligomerization	gi|5453958|ref|NP_006238.1|/0/1
7494	NM_001079539,NM_005080	96.48	103.16	99.55	96.75	120.32	122.46	118.33	116.35	X-box binding protein 1	K09027	GO:0043231//intracellular membrane-bounded organelle	GO:0001071//nucleic acid binding transcription factor activity;GO:0003677//DNA binding;GO:0005515//protein binding	GO:0002070//epithelial cell maturation;GO:0002376//immune system process;GO:0006351//transcription, DNA-dependent;GO:0023052//signaling;GO:0031016//pancreas development;GO:0042221//response to chemical stimulus;GO:0050794//regulation of cellular process	gi|413081894|ref|NP_001258667.1|/7.07194e-118/1
6627	NM_003090	96.44	101.63	97.98	98.54	101.22	106.75	106.94	105.09	small nuclear ribonucleoprotein polypeptide A'	K11092	GO:0005681//spliceosomal complex;GO:0030532//small nuclear ribonucleoprotein complex;GO:0031981//nuclear lumen	GO:0003676//nucleic acid binding	GO:0000377	gi|50593002|ref|NP_003081.2|/1.74899e-132/1
8428	NM_001032296,NM_003576	96.38	82.27	99.6	81.41	74.78	60.96	75.5	61.07	serine/threonine kinase 24	K08838	GO:0031981//nuclear lumen;GO:0044444//cytoplasmic part	GO:0004672//protein kinase activity;GO:0032559	GO:0006464//cellular protein modification process;GO:0006915//apoptotic process;GO:0023052//signaling;GO:0032103	gi|20070158|ref|NP_003567.2|/0/1
55379	NM_018509	96.27	84.85	94.66	86.84	109.78	94.72	110.58	96.54	leucine rich repeat containing 59	K12603;K19613;K10882	GO:0005759//mitochondrial matrix	GO:0005488//binding	-	gi|40254924|ref|NP_060979.2|/4.32671e-96/1
2171	NM_001444	96.23	85.2	87.45	88.72	70.07	83.7	71.76	72.93	fatty acid binding protein 5 (psoriasis-associated)	K08754	GO:0044424//intracellular part	GO:0008289//lipid binding	GO:0008645//hexose transport;GO:0009888//tissue development;GO:0019318//hexose metabolic process;GO:0046470//phosphatidylcholine metabolic process	gi|109032685|ref|XP_001087630.1|/1.04943e-78/1
5717	NM_001270482,NM_002815	96.22	90.8	97.52	93.06	87.24	81.27	89.31	82.76	proteasome (prosome, macropain) 26S subunit, non-ATPase, 11	K03036	GO:0043234//protein complex	GO:0005488//binding	GO:0006520//cellular amino acid metabolic process;GO:0006915//apoptotic process;GO:0007050//cell cycle arrest;GO:0016070//RNA metabolic process;GO:0030330//DNA damage response, signal transduction by p53 class mediator;GO:0043161//proteasomal ubiquitin-dependent protein catabolic process;GO:0051320//S phase;GO:0051439//regulation of ubiquitin-protein ligase activity involved in mitotic cell cycle	gi|348567495|ref|XP_003469534.1|/0/1
7416	NM_003374,NR_036624,NR_036625	96.21	95.24	103.27	100.43	97.15	92.54	93.75	94.75	voltage-dependent anion channel 1	K05862	GO:0005759//mitochondrial matrix;GO:0016021//integral to membrane;GO:0019866//organelle inner membrane;GO:0031966//mitochondrial membrane	GO:0005244//voltage-gated ion channel activity;GO:0005488//binding;GO:0022829//wide pore channel activity	GO:0002209//behavioral defense response;GO:0007268//synaptic transmission;GO:0007611//learning or memory;GO:0012501//programmed cell death;GO:0043269//regulation of ion transport;GO:0051704	gi|440910465|gb|ELR60261.1|/6.72714e-162/1
5425	NM_001127218,NM_001256879,NM_006230	96.13	85.74	96.26	83.83	127.51	120.37	124.43	112.82	polymerase (DNA directed), delta 2, accessory subunit	K02328	GO:0031981//nuclear lumen	GO:0003676//nucleic acid binding;GO:0034061	GO:0000723//telomere maintenance;GO:0006261//DNA-dependent DNA replication;GO:0006289//nucleotide-excision repair;GO:0051320//S phase	gi|379056381|ref|NP_006221.2|/0/1
8763	NM_001142401,NM_001142402,NM_001142403,NM_001142404,NM_006016	96.05	95.42	100.25	97.22	149.95	150.39	149.98	157.63	CD164 molecule, sialomucin	K06546	GO:0005764//lysosome;GO:0016021//integral to membrane;GO:0031090//organelle membrane	GO:0005488//binding	GO:0008283//cell proliferation;GO:0016337//cell-cell adhesion;GO:0023052//signaling;GO:0048534	gi|215422427|ref|NP_001135876.1|/2.43995e-65/1
26135	NM_001018067,NM_001018068,NM_001018069,NM_015640	95.92	96.08	103.56	95.51	116.86	107.52	103.58	110.46	SERPINE1 mRNA binding protein 1	K13199	GO:0044464//cell part	GO:0003729//mRNA binding	-	gi|119626900|gb|EAX06495.1|/2.04126e-139/1
10273	NM_005861	95.71	93.61	94.22	90.95	99.52	99.33	99.5	90.37	STIP1 homology and U-box containing protein 1, E3 ubiquitin protein ligase	K09561	GO:0016234//inclusion body;GO:0043234//protein complex	GO:0004842//ubiquitin-protein ligase activity;GO:0019899//enzyme binding;GO:0019904//protein domain specific binding;GO:0031072//heat shock protein binding;GO:0042802//identical protein binding	GO:0006511//ubiquitin-dependent protein catabolic process;GO:0007178//transmembrane receptor protein serine/threonine kinase signaling pathway;GO:0008211//glucocorticoid metabolic process;GO:0016567//protein ubiquitination;GO:0031331;GO:0031334//positive regulation of protein complex assembly;GO:0033554//cellular response to stress	gi|402907178|ref|XP_003916355.1|/0/1
9538	NM_001007277,NM_004879	95.67	99.06	93.04	98.96	110.73	118.6	113.31	117.58	etoposide induced 2.4	K10134	GO:0031224//intrinsic to membrane	-	GO:0012502//induction of programmed cell death;GO:0016049//cell growth;GO:0042221//response to chemical stimulus	gi|6468762|gb|AAC39531.2|/5.23853e-145/1
4055	NM_001270987,NM_002342	95.67	71.15	95.32	72.95	78.39	63.7	73.63	54.5	lymphotoxin beta receptor (TNFR superfamily, member 3)	K03159	GO:0031224//intrinsic to membrane	GO:0004871//signal transducer activity;GO:0005488//binding	GO:0007249//I-kappaB kinase/NF-kappaB cascade;GO:0009612//response to mechanical stimulus;GO:0012501//programmed cell death;GO:0051704	gi|4505039|ref|NP_002333.1|/0/1
1213	NM_004859	95.63	104.5	95.43	102.75	77.72	75.83	75.68	79.87	clathrin, heavy chain (Hc)	K04646	GO:0005626//insoluble fraction;GO:0005905//coated pit;GO:0012510//trans-Golgi network transport vesicle membrane;GO:0015630//microtubule cytoskeleton;GO:0030117//membrane coat;GO:0042383//sarcolemma;GO:0048770	GO:0008092//cytoskeletal protein binding	GO:0000087//M phase of mitotic cell cycle;GO:0006898//receptor-mediated endocytosis;GO:0006935//chemotaxis;GO:0006996//organelle organization;GO:0007173//epidermal growth factor receptor signaling pathway;GO:0015031//protein transport;GO:0048193//Golgi vesicle transport	gi|40788952|dbj|BAA04801.2|/0/1
2222	NM_004462	95.43	89.69	99.38	87.37	133.62	121.95	132.11	121.31	farnesyl-diphosphate farnesyltransferase 1	K00801	GO:0031090//organelle membrane;GO:0031224//intrinsic to membrane;GO:0042598;GO:0043231//intracellular membrane-bounded organelle	GO:0004311//farnesyltranstransferase activity;GO:0005488//binding	GO:0006644//phospholipid metabolic process;GO:0006694//steroid biosynthetic process;GO:0006720//isoprenoid metabolic process;GO:0008203//cholesterol metabolic process	gi|67089147|ref|NP_004453.3|/0/1
55052	NM_017971	95.4	115.24	101.97	112.14	120.26	129.82	113.86	139.62	mitochondrial ribosomal protein L20	K02887	GO:0000315//organellar large ribosomal subunit;GO:0043231//intracellular membrane-bounded organelle	GO:0003723//RNA binding;GO:0005198//structural molecule activity	GO:0010467//gene expression	gi|26638657|ref|NP_060441.2|/2.49781e-80/1
57648	NM_001198972,NM_001198973,NM_020888	95.33	83.38	97.23	82.56	98.7	80.7	98.53	83.02	KIAA1522	-	-	-	-	gi|7959311|dbj|BAA96046.1|/1.05558e-77/1
9246	NM_004223,NM_198183	95.24	82.12	95.54	88.36	0.48	0.31	0.41	0.16	ubiquitin-conjugating enzyme E2L 6	K04553	GO:0044444//cytoplasmic part	GO:0005488//binding;GO:0019787//small conjugating protein ligase activity	GO:0001818//negative regulation of cytokine production;GO:0032446//protein modification by small protein conjugation	gi|4759282|ref|NP_004214.1|/1.23813e-85/1
3397	NM_002165,NM_181353	94.89	104.6	78.71	109.76	57.71	67.1	61.79	57.01	inhibitor of DNA binding 1, dominant negative helix-loop-helix protein	K04680	GO:0043231//intracellular membrane-bounded organelle	GO:0005488//binding;GO:0030528//transcription regulator activity	GO:0007178//transmembrane receptor protein serine/threonine kinase signaling pathway;GO:0032501//multicellular organismal process;GO:0034613//cellular protein localization;GO:0043392//negative regulation of DNA binding;GO:0043542//endothelial cell migration;GO:0048646//anatomical structure formation involved in morphogenesis	gi|31317299|ref|NP_002156.2|/1.12058e-69/1
3489	NM_002178	94.83	104.68	86.21	119.81	69.17	77.77	68.73	77.17	insulin-like growth factor binding protein 6	K10138;K00637	GO:0005576//extracellular region;GO:0044424//intracellular part	GO:0005520//insulin-like growth factor binding	GO:0008283//cell proliferation;GO:0009987//cellular process;GO:0023052//signaling;GO:0065007//biological regulation	gi|426372702|ref|XP_004053257.1|/1.1087e-98/1
5704	NM_006503,NM_153001	94.43	74.79	93.77	76.05	114.7	93.25	115.6	89.29	proteasome (prosome, macropain) 26S subunit, ATPase, 4	K03063	GO:0031981//nuclear lumen;GO:0043234//protein complex	GO:0017111//nucleoside-triphosphatase activity;GO:0032559	GO:0001701//in utero embryonic development;GO:0006520//cellular amino acid metabolic process;GO:0006915//apoptotic process;GO:0007050//cell cycle arrest;GO:0009207;GO:0016070//RNA metabolic process;GO:0030330//DNA damage response, signal transduction by p53 class mediator;GO:0043161//proteasomal ubiquitin-dependent protein catabolic process;GO:0051320//S phase;GO:0051439//regulation of ubiquitin-…	gi|5729991|ref|NP_006494.1|/0/1
7392	NM_003367,NM_207291	94.41	55.31	90.64	62.39	112.51	75.97	104.33	72.46	upstream transcription factor 2, c-fos interacting	K09106	GO:0043231//intracellular membrane-bounded organelle	GO:0000981//sequence-specific DNA binding RNA polymerase II transcription factor activity;GO:0008134//transcription factor binding;GO:0030528//transcription regulator activity;GO:0042802//identical protein binding;GO:0043566//structure-specific DNA binding;GO:0046983//protein dimerization activity	GO:0000430//regulation of transcription from RNA polymerase II promoter by glucose;GO:0007589//body fluid secretion;GO:0009299//mRNA transcription;GO:0010551;GO:0048878//chemical homeostasis	gi|46877105|ref|NP_997174.1|/6.70215e-145/1
641638	NR_002599	94.33	116.35	82.21	124.96	73.95	105.04	80.36	118.49	small nucleolar RNA host gene 6 (non-protein coding)	-	-	-	-	gi|403304751|ref|XP_003942954.1|/2.01187e-09/1
5694	NM_001270481,NM_002798	94.3	138.02	90.09	132.46	87.96	130.52	93.5	130.54	proteasome (prosome, macropain) subunit, beta type, 6	K02738	GO:0000502//proteasome complex;GO:0043231//intracellular membrane-bounded organelle	GO:0004175//endopeptidase activity	GO:0006520//cellular amino acid metabolic process;GO:0006915//apoptotic process;GO:0007050//cell cycle arrest;GO:0016070//RNA metabolic process;GO:0030330//DNA damage response, signal transduction by p53 class mediator;GO:0043161//proteasomal ubiquitin-dependent protein catabolic process;GO:0051320//S phase;GO:0051439//regulation of ubiquitin-protein ligase activity involved in mitotic cell cycle…	gi|23110925|ref|NP_002789.1|/9.41206e-101/1
51024	NM_016068	94.3	100.94	99.27	103.73	100.2	118.06	110.87	112.24	fission 1 (mitochondrial outer membrane) homolog (S. cerevisiae)	K17969	GO:0031231//intrinsic to peroxisomal membrane;GO:0031306//intrinsic to mitochondrial outer membrane	GO:0005488//binding	GO:0007005//mitochondrion organization;GO:0007031//peroxisome organization;GO:0012501//programmed cell death	gi|397471341|ref|XP_003807254.1|/3.80052e-74/1
156	NM_001619	94.05	89.48	90.9	92	95.99	102.06	98.14	98.6	adrenergic, beta, receptor kinase 1	K00910	GO:0005626//insoluble fraction;GO:0030425//dendrite;GO:0044444//cytoplasmic part;GO:0044459//plasma membrane part	GO:0004674//protein serine/threonine kinase activity;GO:0031690//adrenergic receptor binding;GO:0031753;GO:0032559;GO:0060089	GO:0000302//response to reactive oxygen species;GO:0001541//ovarian follicle development;GO:0002029//desensitization of G-protein coupled receptor protein signaling pathway;GO:0003057//regulation of the force of heart contraction by chemical signal;GO:0006468//protein phosphorylation;GO:0006942//regulation of striated muscle contraction;GO:0007169//transmembrane receptor protein tyrosine kinase s…	gi|148539876|ref|NP_001610.2|/0/1
54575	NM_019075	93.93	93.56	89.82	100.62	129.31	131.92	131.31	143.55	UDP glucuronosyltransferase 1 family, polypeptide A10	K00699	GO:0031090//organelle membrane;GO:0031224//intrinsic to membrane;GO:0042598;GO:0043231//intracellular membrane-bounded organelle	GO:0005501//retinoid binding;GO:0008194//UDP-glycosyltransferase activity;GO:0019901//protein kinase binding;GO:0030234//enzyme regulator activity;GO:0042802//identical protein binding;GO:0046983//protein dimerization activity	GO:0001523//retinoid metabolic process;GO:0003008;GO:0009812//flavonoid metabolic process;GO:0009892//negative regulation of metabolic process;GO:0019217//regulation of fatty acid metabolic process;GO:0019218//regulation of steroid metabolic process	gi|29789078|ref|NP_061948.1|/0/1
8664	NM_003753	93.88	88.51	91.97	89.86	100.64	101.05	106.31	98.06	eukaryotic translation initiation factor 3, subunit D	K03251	GO:0043234//protein complex;GO:0044444//cytoplasmic part	GO:0008135//translation factor activity, nucleic acid binding	GO:0006413//translational initiation	gi|403283088|ref|XP_003932959.1|/0/1
10953	NM_006809	93.62	78.73	83.67	72.81	77.8	64.94	77.5	65.53	translocase of outer mitochondrial membrane 34	K17766	GO:0031224//intrinsic to membrane;GO:0031966//mitochondrial membrane	GO:0005515//protein binding;GO:0042277//peptide binding	GO:0006605//protein targeting	gi|426391810|ref|XP_004062259.1|/7.66502e-166/1
7884	NM_006527	93.54	84.97	96.71	85.96	105.48	98.59	104.91	98.1	stem-loop binding protein	K18710	GO:0030529//ribonucleoprotein complex;GO:0031981//nuclear lumen;GO:0044444//cytoplasmic part	GO:0003729//mRNA binding	GO:0006261//DNA-dependent DNA replication;GO:0006353//DNA-dependent transcription, termination;GO:0006396//RNA processing;GO:0006405//RNA export from nucleus;GO:0008334//histone mRNA metabolic process;GO:0010564//regulation of cell cycle process	gi|5729862|ref|NP_006518.1|/1.15338e-111/1
3219	NM_024017	93.53	69.63	90.92	68.23	121.81	91.33	116.89	89.8	homeobox B9	K09294	GO:0031981//nuclear lumen	GO:0001071//nucleic acid binding transcription factor activity;GO:0003677//DNA binding;GO:0030528//transcription regulator activity	GO:0001501//skeletal system development;GO:0003002//regionalization;GO:0006357//regulation of transcription from RNA polymerase II promoter;GO:0006935//chemotaxis;GO:0016055//Wnt receptor signaling pathway;GO:0048732//gland development	gi|15029508|ref|NP_076922.1|/6.04257e-137/1
30011	NM_001024666,NM_001184960,NM_031892	93.48	58.78	94.24	57.02	49.78	33.42	50.26	34.12	SH3-domain kinase binding protein 1	K12470	GO:0005624//membrane fraction;GO:0005924//cell-substrate adherens junction;GO:0012506//vesicle membrane;GO:0030054//cell junction;GO:0031981//nuclear lumen;GO:0031982//vesicle;GO:0043232;GO:0044444//cytoplasmic part	GO:0005515//protein binding;GO:0019904//protein domain specific binding	GO:0007154//cell communication;GO:0007173//epidermal growth factor receptor signaling pathway;GO:0012501//programmed cell death;GO:0016192//vesicle-mediated transport	gi|67514036|ref|NP_001019837.1|/0/1
3843	NM_002271	93.28	104.19	96.47	100	89.28	90.48	87.74	90.65	importin 5	K18752	GO:0005635//nuclear envelope;GO:0031981//nuclear lumen	GO:0004857//enzyme inhibitor activity;GO:0017016//Ras GTPase binding;GO:0022892	GO:0006606//protein import into nucleus;GO:0051704	gi|24797086|ref|NP_002262.3|/0/1
55920	NM_001136204,NM_018715	93.22	101.95	91.13	109.31	87.43	104.26	98.49	99.95	regulator of chromosome condensation 2	K10595;K10615	GO:0015630//microtubule cytoskeleton;GO:0031981//nuclear lumen;GO:0044427//chromosomal part;GO:0044444//cytoplasmic part	-	GO:0007067//mitosis	gi|7959201|dbj|BAA95994.1|/0/1
10527	NM_006391	93.17	87.78	95.53	84.99	102.34	87.86	101.25	89.63	importin 7	K18755	GO:0000267//cell fraction;GO:0005635//nuclear envelope	GO:0017016//Ras GTPase binding;GO:0022892;GO:0030695//GTPase regulator activity	GO:0006605//protein targeting;GO:0023052//signaling;GO:0051704	gi|5453998|ref|NP_006382.1|/0/1
3437	NM_001031683,NM_001549	93.08	85.66	95.87	87.22	5.7	4.68	6.14	4.06	interferon-induced protein with tetratricopeptide repeats 3	K14217	-	GO:0005488//binding	GO:0019221//cytokine-mediated signaling pathway	gi|31542980|ref|NP_001540.2|/0/1
5092	NM_000281	93.06	85.46	98.64	80.05	108.28	93.59	104.08	91.66	pterin-4 alpha-carbinolamine dehydratase/dimerization cofactor of hepatocyte nuclear factor 1 alpha	K01724	GO:0043231//intracellular membrane-bounded organelle;GO:0044444//cytoplasmic part	GO:0003712//transcription cofactor activity;GO:0005515//protein binding;GO:0016714//oxidoreductase activity, acting on paired donors, with incorporation or reduction of molecular oxygen, reduced pteridine as one donor, and incorporation of one atom of oxygen;GO:0016836//hydro-lyase activity	GO:0006351//transcription, DNA-dependent;GO:0006558//L-phenylalanine metabolic process;GO:0009108//coenzyme biosynthetic process;GO:0043393//regulation of protein binding;GO:0051260//protein homooligomerization	gi|402880555|ref|XP_003903865.1|/4.9077e-60/1
8301	NM_001008660,NM_001206946,NM_001206947,NM_007166	92.96	86.21	93.42	85.44	70.4	62.36	64.38	62.5	phosphatidylinositol binding clathrin assembly protein	-	GO:0005905//coated pit;GO:0030128//clathrin coat of endocytic vesicle	GO:0030276//clathrin binding;GO:0035091//phosphatidylinositol binding	GO:0006898//receptor-mediated endocytosis;GO:0006901//vesicle coating;GO:0008104//protein localization;GO:0045806//negative regulation of endocytosis;GO:0048534;GO:0048667//cell morphogenesis involved in neuron differentiation;GO:0048812//neuron projection morphogenesis;GO:0065003	gi|68533089|dbj|BAE06099.1|/0/1
1465	NM_001193570,NM_001193571,NM_001193572,NM_004078	92.95	89.88	98.1	86.43	93.58	87.85	91.67	87.72	cysteine and glycine-rich protein 1	K09377	GO:0005856//cytoskeleton;GO:0043231//intracellular membrane-bounded organelle	GO:0046872//metal ion binding;GO:0046914//transition metal ion binding	GO:0007010//cytoskeleton organization;GO:0048731	gi|4758086|ref|NP_004069.1|/3.01563e-87/1
54927	NM_017812	92.93	66.5	87.64	70.81	99.42	76.26	100.37	75.64	coiled-coil-helix-coiled-coil-helix domain containing 3	K17563	GO:0019866//organelle inner membrane;GO:0043231//intracellular membrane-bounded organelle	GO:0005488//binding	-	gi|403257465|ref|XP_003921338.1|/2.77382e-115/1
58485	NM_001166621,NM_021210,NR_030684,NR_030697	92.88	54.1	85.44	62.01	88.45	53.9	80.48	56.94	trafficking protein particle complex 1	-	GO:0005801//cis-Golgi network	GO:0005488//binding	GO:0048193//Golgi vesicle transport	gi|10864021|ref|NP_067033.1|/8.90116e-80/1
1660	NM_001357,NR_033302	92.87	83.79	92.2	80.54	87.21	75	84.11	75.38	DEAH (Asp-Glu-Ala-His) box polypeptide 9	K13184	GO:0005815//microtubule organizing center;GO:0031981//nuclear lumen;GO:0043234//protein complex	GO:0003678//DNA helicase activity;GO:0003723//RNA binding;GO:0003724//RNA helicase activity;GO:0032559	GO:0000377;GO:0009408//response to heat;GO:0048255//mRNA stabilization	gi|71153339|sp|Q5R874.1|DHX9_PONAB/0/1
4070	NM_002353	92.59	101.96	95.56	102.19	12.98	15.86	14.94	15.48	tumor-associated calcium signal transducer 2	K17288	GO:0016021//integral to membrane;GO:0044444//cytoplasmic part	GO:0004871//signal transducer activity	GO:0007165//signal transduction;GO:0050953//sensory perception of light stimulus	gi|332232008|ref|XP_003265191.1|/1.82783e-174/1
6182	NM_002949	92.58	114.16	87.73	115.33	106.16	142.39	117.5	135.21	mitochondrial ribosomal protein L12	K02935	GO:0000315//organellar large ribosomal subunit;GO:0043231//intracellular membrane-bounded organelle	GO:0003676//nucleic acid binding	GO:0006355//regulation of transcription, DNA-dependent	gi|27436901|ref|NP_002940.2|/2.2244e-76/1
55299	NM_018321	92.57	70.49	96.34	74.67	100.64	75.94	89.16	77.96	BRX1, biogenesis of ribosomes, homolog (S. cerevisiae)	K14820	GO:0031981//nuclear lumen	GO:0016876//ligase activity, forming aminoacyl-tRNA and related compounds;GO:0032559	GO:0010467//gene expression;GO:0022613//ribonucleoprotein complex biogenesis	gi|55770900|ref|NP_060791.3|/0/1
5439	NM_006234	92.35	50.03	86.87	51.62	95.8	61.58	93.63	63.92	polymerase (RNA) II (DNA directed) polypeptide J, 13.3kDa	K03008	GO:0016591//DNA-directed RNA polymerase II, holoenzyme	GO:0003676//nucleic acid binding;GO:0016301//kinase activity;GO:0019904//protein domain specific binding;GO:0034062//RNA polymerase activity	GO:0000377;GO:0006289//nucleotide-excision repair;GO:0006352//DNA-dependent transcription, initiation;GO:0006354//DNA-dependent transcription, elongation;GO:0006397//mRNA processing;GO:0045935	gi|390459035|ref|XP_002744022.2|/5.65314e-58/1
9898	NM_001127320,NM_014847	92	66.45	88.22	63.65	81.84	59.66	75.31	59.69	ubiquitin associated protein 2-like	-	GO:0000123//histone acetyltransferase complex	GO:0005488//binding	GO:0035036//sperm-egg recognition	gi|188497758|ref|NP_055662.3|/0/1
6836	NM_033161	91.8	96.94	94.05	102.28	95.86	102.06	101.79	102.25	surfeit 4	-	GO:0005793//endoplasmic reticulum-Golgi intermediate compartment;GO:0012505//endomembrane system;GO:0031090//organelle membrane;GO:0031224//intrinsic to membrane;GO:0043231//intracellular membrane-bounded organelle	GO:0005488//binding	-	gi|19557691|ref|NP_149351.1|/2.02716e-133/1
100885776	NR_047679	91.65	59.35	94.8	54.97	81.12	47.39	72.72	52.35	UGDH antisense RNA 1	K11650;K04525;K06618;K04236	-	-	-	gi|2072948|gb|AAC51261.1|/0/1
51604	NM_001184728,NM_001184729,NM_001184730,NM_015937,NR_047691,NR_047692,NR_047693,NR_047694,NR_047695	91.56	81.61	94.5	79.86	90.38	77.72	89.09	78.01	phosphatidylinositol glycan anchor biosynthesis, class T	K05292	GO:0030176//integral to endoplasmic reticulum membrane;GO:0031410//cytoplasmic vesicle	GO:0005488//binding;GO:0016787//hydrolase activity	GO:0006497//protein lipidation;GO:0006915//apoptotic process;GO:0030154//cell differentiation	gi|84569994|gb|AAI10893.1|/0/1
4641	NM_001080779,NM_001080950,NM_033375	91.51	81.88	90.88	81.09	87.19	80.41	88.36	78.01	myosin IC	K10356	GO:0005635//nuclear envelope;GO:0005884//actin filament;GO:0016323//basolateral plasma membrane;GO:0016459//myosin complex;GO:0016461//unconventional myosin complex;GO:0031528//microvillus membrane;GO:0031981//nuclear lumen;GO:0032432//actin filament bundle	GO:0008092//cytoskeletal protein binding;GO:0017111//nucleoside-triphosphatase activity;GO:0032559	GO:0050658//RNA transport	gi|68533085|dbj|BAE06097.1|/0/1
1822	NM_001007026,NM_001940	91.23	53.38	87.36	51.96	65.46	41.24	66.27	39.5	atrophin 1	K05626	-	GO:0005515//protein binding	GO:0007399//nervous system development	gi|55750041|ref|NP_001931.2|/0/1
6472	NM_001166356,NM_001166357,NM_001166358,NM_001166359,NM_005412,NR_029415,NR_029416,NR_029417,NR_048562	91.06	101.15	92.6	107.22	113.21	122.97	113.79	131.37	serine hydroxymethyltransferase 2 (mitochondrial)	K00600	GO:0005740//mitochondrial envelope;GO:0005759//mitochondrial matrix;GO:0005856//cytoskeleton;GO:0019866//organelle inner membrane	GO:0004793//threonine aldolase activity;GO:0005515//protein binding;GO:0016742//hydroxymethyl-, formyl- and related transferase activity;GO:0031406//carboxylic acid binding;GO:0048037//cofactor binding	GO:0006545//glycine biosynthetic process;GO:0006563//L-serine metabolic process;GO:0008283//cell proliferation;GO:0051260//protein homooligomerization	gi|441631855|ref|XP_004093235.1|/0/1
6240	NM_001033	91.02	98.18	97.16	98.68	101.83	108.31	104.94	107.75	ribonucleotide reductase M1	K10807	GO:0031981//nuclear lumen;GO:0043234//protein complex;GO:0044444//cytoplasmic part	GO:0016728;GO:0032559	GO:0006259//DNA metabolic process;GO:0009165//nucleotide biosynthetic process;GO:0051262//protein tetramerization	gi|4506749|ref|NP_001024.1|/0/1
9188	NM_001256910,NM_004728	90.99	104.14	94.79	95.22	99.73	96.19	89.56	99.24	DEAD (Asp-Glu-Ala-Asp) box helicase 21	K16911	GO:0031981//nuclear lumen	GO:0003676//nucleic acid binding;GO:0003724//RNA helicase activity;GO:0032559	-	gi|50659095|ref|NP_004719.2|/0/1
87	NM_001102,NM_001130004,NM_001130005	90.98	69.53	86.71	70.14	63.24	48.57	62.13	50.66	actinin, alpha 1	K05699	GO:0005856//cytoskeleton;GO:0005913//cell-cell adherens junction;GO:0005924//cell-substrate adherens junction;GO:0030016//myofibril;GO:0030425//dendrite;GO:0030667//secretory granule membrane;GO:0031091//platelet alpha granule;GO:0031674//I band;GO:0031981//nuclear lumen;GO:0032432//actin filament bundle;GO:0042995//cell projection	GO:0003779//actin binding;GO:0005102//receptor binding;GO:0008092//cytoskeletal protein binding;GO:0042802//identical protein binding;GO:0046872//metal ion binding	GO:0001775//cell activation;GO:0006887//exocytosis;GO:0006915//apoptotic process;GO:0007015//actin filament organization;GO:0007044//cell-substrate junction assembly;GO:0007599//hemostasis;GO:0033121;GO:0048523//negative regulation of cellular process;GO:0050804//regulation of synaptic transmission	gi|4501891|ref|NP_001093.1|/0/1
5573	NM_001276289,NM_001276290,NM_002734,NM_212471,NM_212472	90.89	74.65	89.01	76.8	60.61	60.16	58.67	52.79	protein kinase, cAMP-dependent, regulatory, type I, alpha	K04739	GO:0043234//protein complex;GO:0044444//cytoplasmic part;GO:0045202//synapse	GO:0016208//AMP binding;GO:0019887//protein kinase regulator activity	GO:0001704//formation of primary germ layer;GO:0006355//regulation of transcription, DNA-dependent;GO:0007169//transmembrane receptor protein tyrosine kinase signaling pathway;GO:0007599//hemostasis;GO:0010863//positive regulation of phospholipase C activity;GO:0015980//energy derivation by oxidation of organic compounds;GO:0030073//insulin secretion;GO:0032147//activation of protein kinase activ…	gi|443497966|ref|NP_001263219.1|/0/1
[truncated: 18,147 more rows]
